# Supplementary material for: Precardiac organoids form two heart fields via Bmp/Wnt signaling
Source: Nat Commun. 2018 Aug 7;9:3140. doi: 10.1038/s41467-018-05604-8 (PMC6081372; doi:10.1038/s41467-018-05604-8)
Supplement: Supplementary file 4 — Supplementary Data 1 [file 41467_2018_5604_MOESM4_ESM.xlsx]

## Sheet: Phenotype Information
Phenotype Information
	marker	source
ESC_HCN4GFPA10	Hcn4	in_vitro
ESC_HCN4GFPA11	Hcn4	in_vitro
ESC_HCN4GFPA7	Hcn4	in_vitro
ESC_HCN4GFPA8	Hcn4	in_vitro
ESC_HCN4GFPA9	Hcn4	in_vitro
ESC_HCN4GFPB10	Hcn4	in_vitro
ESC_HCN4GFPB11	Hcn4	in_vitro
ESC_HCN4GFPB7	Hcn4	in_vitro
ESC_HCN4GFPB8	Hcn4	in_vitro
ESC_HCN4GFPB9	Hcn4	in_vitro
ESC_HCN4GFPC10	Hcn4	in_vitro
ESC_HCN4GFPC11	Hcn4	in_vitro
ESC_HCN4GFPC7	Hcn4	in_vitro
ESC_HCN4GFPC8	Hcn4	in_vitro
ESC_HCN4GFPC9	Hcn4	in_vitro
ESC_HCN4GFPD10	Hcn4	in_vitro
ESC_HCN4GFPD11	Hcn4	in_vitro
ESC_HCN4GFPD7	Hcn4	in_vitro
ESC_HCN4GFPD8	Hcn4	in_vitro
ESC_HCN4GFPD9	Hcn4	in_vitro
ESC_HCN4GFPE10	Hcn4	in_vitro
ESC_HCN4GFPE11	Hcn4	in_vitro
ESC_HCN4GFPE7	Hcn4	in_vitro
ESC_HCN4GFPE8	Hcn4	in_vitro
ESC_HCN4GFPE9	Hcn4	in_vitro
ESC_HCN4GFPF10	Hcn4	in_vitro
ESC_HCN4GFPF11	Hcn4	in_vitro
ESC_HCN4GFPF7	Hcn4	in_vitro
ESC_HCN4GFPF8	Hcn4	in_vitro
ESC_HCN4GFPF9	Hcn4	in_vitro
ESC_HCN4GFPG10	Hcn4	in_vitro
ESC_HCN4GFPG7	Hcn4	in_vitro
ESC_HCN4GFPG8	Hcn4	in_vitro
ESC_HCN4GFPG9	Hcn4	in_vitro
ESC_HCN4GFPH10	Hcn4	in_vitro
ESC_HCN4GFPH7	Hcn4	in_vitro
ESC_HCN4GFPH8	Hcn4	in_vitro
ESC_HCN4GFPH9	Hcn4	in_vitro
ESC_Tbx1RFPA1	Tbx1	in_vitro
ESC_Tbx1RFPA2	Tbx1	in_vitro
ESC_Tbx1RFPA3	Tbx1	in_vitro
ESC_Tbx1RFPA4	Tbx1	in_vitro
ESC_Tbx1RFPA5	Tbx1	in_vitro
ESC_Tbx1RFPA6	Tbx1	in_vitro
ESC_Tbx1RFPB1	Tbx1	in_vitro
ESC_Tbx1RFPB2	Tbx1	in_vitro
ESC_Tbx1RFPB3	Tbx1	in_vitro
ESC_Tbx1RFPB4	Tbx1	in_vitro
ESC_Tbx1RFPB5	Tbx1	in_vitro
ESC_Tbx1RFPB6	Tbx1	in_vitro
ESC_Tbx1RFPC1	Tbx1	in_vitro
ESC_Tbx1RFPC2	Tbx1	in_vitro
ESC_Tbx1RFPC3	Tbx1	in_vitro
ESC_Tbx1RFPC5	Tbx1	in_vitro
ESC_Tbx1RFPC6	Tbx1	in_vitro
ESC_Tbx1RFPD1	Tbx1	in_vitro
ESC_Tbx1RFPD3	Tbx1	in_vitro
ESC_Tbx1RFPD4	Tbx1	in_vitro
ESC_Tbx1RFPD5	Tbx1	in_vitro
ESC_Tbx1RFPD6	Tbx1	in_vitro
ESC_Tbx1RFPE1	Tbx1	in_vitro
ESC_Tbx1RFPE2	Tbx1	in_vitro
ESC_Tbx1RFPE3	Tbx1	in_vitro
ESC_Tbx1RFPE4	Tbx1	in_vitro
ESC_Tbx1RFPE5	Tbx1	in_vitro
ESC_Tbx1RFPE6	Tbx1	in_vitro
ESC_Tbx1RFPF1	Tbx1	in_vitro
ESC_Tbx1RFPF2	Tbx1	in_vitro
ESC_Tbx1RFPF3	Tbx1	in_vitro
ESC_Tbx1RFPF4	Tbx1	in_vitro
ESC_Tbx1RFPF5	Tbx1	in_vitro
ESC_Tbx1RFPF6	Tbx1	in_vitro
ESC_Tbx1RFPG1	Tbx1	in_vitro
ESC_Tbx1RFPG2	Tbx1	in_vitro
ESC_Tbx1RFPG3	Tbx1	in_vitro
ESC_Tbx1RFPG4	Tbx1	in_vitro
ESC_Tbx1RFPG5	Tbx1	in_vitro
ESC_Tbx1RFPG6	Tbx1	in_vitro
ESC_Tbx1RFPH1	Tbx1	in_vitro
ESC_Tbx1RFPH2	Tbx1	in_vitro
ESC_Tbx1RFPH3	Tbx1	in_vitro
ESC_Tbx1RFPH4	Tbx1	in_vitro
ESC_Tbx1RFPH5	Tbx1	in_vitro
ESC_Tbx1RFPH6	Tbx1	in_vitro
E8_5_HCN4A12	Hcn4	in_vivo
E8_5_HCN4B12	Hcn4	in_vivo
E8_5_HCN4C12	Hcn4	in_vivo
E8_5_HCN4D12	Hcn4	in_vivo
E8_5_HCN4E12	Hcn4	in_vivo
E8_5_Tbx1F12	Tbx1	in_vivo
E8_5_Tbx1G11	Tbx1	in_vivo
E8_5_Tbx1G12	Tbx1	in_vivo
E8_5_Tbx1H11	Tbx1	in_vivo

## Sheet: DESeq2 Results In Vivo
DESeq2 Results In Vivo
	baseMean	log2FoldChange	lfcSE	stat	pvalue	padj
Myh6	526.827	-7.19382	0.581349	-12.3744	3.59707e-35	3.81937e-31
Tnnt2	1532.45	-4.53531	0.421566	-10.7582	5.41928e-27	2.87709e-23
Tbx20	408.808	-7.25788	0.677838	-10.7074	9.39744e-27	3.32607e-23
Actc1	10249.7	-5.33509	0.506782	-10.5274	6.4601e-26	1.71483e-22
5430431A17Rik	964.533	-6.08475	0.590833	-10.2986	7.14993e-25	1.51836e-21
Tnnc1	1093.67	-4.57764	0.447672	-10.2254	1.52561e-24	2.69982e-21
Ccdc141	617.406	-4.80148	0.471661	-10.1799	2.43715e-24	3.6968e-21
Slc8a1	744.695	-6.22393	0.645273	-9.64543	5.13969e-22	6.82165e-19
Myocd	664.127	-4.0142	0.420278	-9.5513	1.28076e-21	1.51101e-18
Myom1	260.752	-4.69047	0.495765	-9.46108	3.04777e-21	3.23613e-18
Unc45b	840.917	-4.86813	0.523596	-9.29749	1.43795e-20	1.38801e-17
Nrp1	541.176	-4.1622	0.464179	-8.9668	3.05264e-19	2.70108e-16
Angpt1	902.505	-6.1244	0.699455	-8.75596	2.02373e-18	1.65292e-15
Sh3bgr	237.172	-5.19562	0.598891	-8.6754	4.12084e-18	3.12536e-15
Itm2a	885.126	-3.43007	0.416152	-8.24236	1.68849e-16	1.19522e-13
Nexn	476.675	-4.33855	0.541493	-8.01219	1.12685e-15	7.47806e-13
Tbx5	125.643	-7.58071	0.955179	-7.93642	2.08092e-15	1.29972e-12
Myl4	1451.91	-3.89928	0.503905	-7.73813	1.00893e-14	5.95155e-12
Myl7	5172.76	-4.00606	0.520581	-7.69535	1.41109e-14	7.88578e-12
Serpinf1	55.1898	8.08537	1.05891	7.63553	2.24897e-14	1.19398e-11
Atp2a2	1068.92	-3.06228	0.402485	-7.60844	2.77428e-14	1.40273e-11
Mef2c	920.99	-3.51502	0.46701	-7.52665	5.20578e-14	2.5125e-11
Fam49a	322.395	-4.68134	0.628688	-7.44621	9.60604e-14	4.43465e-11
Limch1	37.7137	7.63196	1.02709	7.43067	1.08046e-13	4.66637e-11
Vsnl1	111.14	-5.32479	0.716809	-7.42846	1.09869e-13	4.66637e-11
Tpm1	5302.8	-3.16553	0.432534	-7.31856	2.50652e-13	1.02362e-10
Pgam2	222.102	-6.06804	0.831518	-7.29755	2.9305e-13	1.15245e-10
Ugdh	430.301	-2.7216	0.374274	-7.27168	3.55038e-13	1.34635e-10
Pdlim4	33.4819	7.98878	1.10571	7.22504	5.00955e-13	1.83419e-10
Dusp14	42.2598	8.22614	1.15273	7.13625	9.59107e-13	3.3946e-10
Ifitm3	40.5076	7.65422	1.07411	7.12608	1.03269e-12	3.49491e-10
Map1b	1672.99	-3.08744	0.433424	-7.12336	1.05328e-12	3.49491e-10
Ankrd1	1858.56	-5.25134	0.737856	-7.11702	1.10285e-12	3.54851e-10
Kti12	32.1296	7.92212	1.11451	7.10816	1.17601e-12	3.6726e-10
Tma16	35.5628	7.49431	1.06623	7.02882	2.08293e-12	6.31901e-10
Hoxa1	29.6189	7.81333	1.11557	7.00389	2.4896e-12	7.34292e-10
Tnni3	156.48	-6.98727	0.999238	-6.99259	2.6985e-12	7.74397e-10
Crip2	913.096	-2.69996	0.386601	-6.98385	2.87195e-12	7.81907e-10
Nkx2-6	36.9173	8.05005	1.15264	6.98399	2.86904e-12	7.81907e-10
Csrp3	579.199	-5.62868	0.810321	-6.94624	3.7515e-12	9.95836e-10
6-Sep	26.9818	7.69375	1.11349	6.90956	4.86169e-12	1.25906e-09
Vamp8	230.54	3.0381	0.440737	6.89324	5.45375e-12	1.37876e-09
Fam212a	33.1527	7.90659	1.1546	6.84793	7.49275e-12	1.85019e-09
Ramp2	33.0721	7.89906	1.15747	6.82439	8.82981e-12	2.13079e-09
Bloc1s5	28.921	7.74939	1.13924	6.80227	1.02983e-11	2.38048e-09
Acta2	4553	-3.58337	0.526806	-6.80207	1.03129e-11	2.38048e-09
Vcam1	219.173	-6.11057	0.902172	-6.77318	1.2598e-11	2.84608e-09
Cryab	380.014	-4.12991	0.610265	-6.76741	1.31112e-11	2.9003e-09
3110082I17Rik	25.9491	7.10111	1.05121	6.75516	1.42682e-11	3.09182e-09
Mum1l1	232.512	-2.51524	0.372701	-6.74867	1.49206e-11	3.16853e-09
Cap2	287.961	-4.54813	0.675854	-6.72946	1.70299e-11	3.54556e-09
Dstn	1881.72	-2.61896	0.390499	-6.70671	1.99063e-11	4.06471e-09
Hspb7	97.6286	-7.79938	1.16934	-6.6699	2.55976e-11	5.12821e-09
Ankrd6	37.3769	7.99029	1.19992	6.65902	2.75668e-11	5.42046e-09
Clptm1l	24.0046	7.49449	1.14724	6.53261	6.4632e-11	1.2412e-08
Thbs4	153.367	-7.31296	1.11978	-6.5307	6.54616e-11	1.2412e-08
Cdh6	29.3572	6.20998	0.953239	6.51461	7.28784e-11	1.35758e-08
Azin1	496.814	-2.34943	0.360877	-6.51035	7.49743e-11	1.37255e-08
Fam46a	87.1283	-4.93143	0.758457	-6.50192	7.9301e-11	1.42265e-08
Cep72	25.1104	7.53579	1.15938	6.49987	8.03908e-11	1.42265e-08
Emcn	21.3694	7.361	1.13303	6.49674	8.20794e-11	1.42872e-08
Cldn6	127.158	9.08637	1.4016	6.48285	9.00034e-11	1.54138e-08
Actn2	445.887	-6.89899	1.06565	-6.47394	9.54774e-11	1.60917e-08
Lrrc39	117.103	-4.69219	0.727144	-6.4529	1.0973e-10	1.82048e-08
Skap2	24.8452	6.98458	1.09118	6.40092	1.54439e-10	2.52282e-08
Lrr1	21.5831	6.82959	1.07013	6.38199	1.74798e-10	2.81212e-08
Myadm	338.271	-3.30715	0.518949	-6.37278	1.85627e-10	2.94177e-08
Ehbp1l1	83.838	-5.52413	0.871332	-6.33987	2.29958e-10	3.59073e-08
Maged2	1312.91	-3.44028	0.544294	-6.32064	2.60484e-10	4.00843e-08
Atp1a1	138.034	-3.16672	0.502067	-6.30736	2.83831e-10	4.30531e-08
9430038I01Rik	19.0894	6.27215	0.998034	6.28451	3.28895e-10	4.9186e-08
Mdm1	22.0501	6.83193	1.08788	6.28003	3.38503e-10	4.99197e-08
Ldb3	178.505	-5.27082	0.840639	-6.27001	3.61019e-10	5.25109e-08
Smtnl2	108.158	-3.24571	0.517928	-6.26672	3.68722e-10	5.29066e-08
Crip1	265.638	-3.89378	0.62485	-6.23154	4.61884e-10	6.53904e-08
Pam	158.302	-4.74986	0.762538	-6.22901	4.694e-10	6.55801e-08
Zfp647	17.7876	7.1071	1.14314	6.21718	5.06158e-10	6.97972e-08
Csrp2	537.701	-2.4886	0.401143	-6.20377	5.51254e-10	7.50413e-08
Dna2	21.1532	7.28801	1.17741	6.18985	6.02215e-10	8.09407e-08
Spsb4	18.0216	7.11328	1.15164	6.17665	6.54776e-10	8.69052e-08
Nkain1	20.2616	7.23863	1.17232	6.17461	6.63286e-10	8.69478e-08
Prex2	21.4403	6.46977	1.05376	6.13969	8.26841e-10	1.07066e-07
Tmod1	218.917	-4.16785	0.679801	-6.13098	8.73379e-10	1.11729e-07
Suv39h2	21.9314	6.84431	1.12014	6.11022	9.94926e-10	1.25763e-07
Plekha2	206.697	-2.80504	0.460207	-6.09517	1.09323e-09	1.36564e-07
Pdlim5	514.227	-4.00574	0.658934	-6.07912	1.20846e-09	1.49203e-07
Tnni1	1554.86	-2.21334	0.364517	-6.07199	1.26337e-09	1.5419e-07
Hibadh	18.6379	7.12314	1.1767	6.05347	1.41757e-09	1.71042e-07
St6gal1	18.5896	6.60057	1.09244	6.04203	1.52191e-09	1.81569e-07
Rasgrp3	18.38	7.10552	1.17719	6.03602	1.57957e-09	1.86355e-07
Snhg8	15.5642	6.92622	1.14787	6.034	1.5995e-09	1.86631e-07
Rpl31	397.729	2.19654	0.364181	6.03146	1.62484e-09	1.87528e-07
Slc9a3r1	36.6904	6.517	1.08818	5.9889	2.1126e-09	2.412e-07
Fam213b	17.6576	7.05052	1.17829	5.98371	2.18111e-09	2.45529e-07
Depdc1b	16.6449	6.98719	1.16793	5.98255	2.19677e-09	2.45529e-07
Fndc4	15.9367	6.94012	1.16074	5.97906	2.24428e-09	2.48227e-07
Ercc5	20.6849	7.21599	1.2078	5.9745	2.30795e-09	2.50059e-07
Zfp932	17.1051	6.49805	1.08734	5.97611	2.28534e-09	2.50059e-07
Ror1	17.6029	6.5284	1.09338	5.97086	2.35999e-09	2.53115e-07
Smyd1	622.974	-4.87831	0.817979	-5.96386	2.46347e-09	2.61571e-07
Osgepl1	16.4747	6.45433	1.0842	5.95308	2.63138e-09	2.73103e-07
Cmtm8	15.317	6.89286	1.15751	5.95489	2.60243e-09	2.73103e-07
Tmed9	476.271	-2.86328	0.481063	-5.95198	2.64924e-09	2.73103e-07
Meox1	18.7812	7.10748	1.19497	5.94781	2.7175e-09	2.77446e-07
Fars2	19.9917	7.16909	1.2087	5.93123	3.00668e-09	3.04047e-07
Wnt2	731.502	-5.43488	0.917614	-5.92284	3.16431e-09	3.16969e-07
Edn3	15.4828	6.89671	1.16512	5.91929	3.23332e-09	3.17883e-07
Hist1h4d	154.626	3.5376	0.597585	5.91982	3.2229e-09	3.17883e-07
Ebf2	29.646	7.55452	1.2814	5.8955	3.73543e-09	3.63878e-07
Rpl13	749.528	2.24707	0.381676	5.88738	3.92371e-09	3.78745e-07
Ninj1	15.5566	6.42335	1.092	5.88217	4.04916e-09	3.87334e-07
Ggta1	141.053	-4.01471	0.683262	-5.8758	4.20814e-09	3.98946e-07
Dnajc30	14.6955	6.82832	1.16609	5.85571	4.74965e-09	4.46299e-07
Sptbn2	17.5824	7.01489	1.2001	5.84524	5.05833e-09	4.71135e-07
Exoc8	16.4791	6.9447	1.19009	5.83544	5.36499e-09	4.95352e-07
Rpl41	1020.93	2.26569	0.388379	5.8337	5.42115e-09	4.96222e-07
Tsen2	22.5019	6.25495	1.07631	5.81147	6.19276e-09	5.62006e-07
Hibch	19.5071	6.65372	1.14945	5.7886	7.09754e-09	6.38659e-07
Cacna2d2	25.6992	-7.33843	1.26842	-5.7855	7.22987e-09	6.45099e-07
Col26a1	18.3558	7.04547	1.21929	5.77834	7.54434e-09	6.67549e-07
Nebl	82.8587	-4.35616	0.756319	-5.75969	8.42684e-09	7.33411e-07
Epb41l3	135.031	-2.99237	0.519477	-5.76035	8.39396e-09	7.33411e-07
Grb10	2300.08	-2.33207	0.406258	-5.74036	9.44748e-09	8.15555e-07
Rbl1	13.8972	6.22548	1.0855	5.73514	9.74324e-09	8.34304e-07
Igsf9	13.5616	6.71606	1.17136	5.73358	9.8334e-09	8.35289e-07
Kcnk1	16.9287	6.94677	1.21439	5.72036	1.06301e-08	8.958e-07
Sdc4	16.1377	6.37988	1.11773	5.70787	1.14396e-08	9.56423e-07
Prr5l	15.5858	6.85406	1.20343	5.69546	1.23042e-08	1.02067e-06
Bmi1	14.4054	6.76681	1.19245	5.6747	1.38933e-08	1.1261e-06
Tomm40	20.2657	6.60823	1.16421	5.67614	1.37765e-08	1.1261e-06
Zfp867	15.4227	6.83919	1.20512	5.67511	1.38602e-08	1.1261e-06
Kitl	455.298	-3.97443	0.703007	-5.65346	1.57245e-08	1.26487e-06
Mbnl3	12.5445	6.61397	1.17107	5.64778	1.6253e-08	1.28787e-06
Slc16a3	198.097	-2.26225	0.400467	-5.64903	1.61352e-08	1.28787e-06
3632451O06Rik	1188.84	-3.08376	0.546663	-5.64106	1.69003e-08	1.32924e-06
Fbxo32	196.479	-5.4632	0.969559	-5.63473	1.75331e-08	1.36887e-06
D930016D06Rik	14.0982	6.73457	1.19594	5.63119	1.78972e-08	1.3871e-06
Simc1	19.4801	7.06342	1.25794	5.61507	1.96484e-08	1.50594e-06
Uhrf1bp1	14.886	6.78725	1.20888	5.61449	1.97142e-08	1.50594e-06
Rps17	672.085	2.09362	0.373148	5.6107	2.01511e-08	1.51748e-06
Bend3	21.0336	6.13642	1.09357	5.61136	2.00744e-08	1.51748e-06
Taf3	14.3019	6.74289	1.2047	5.59717	2.1788e-08	1.62919e-06
Phc2	37.621	5.96778	1.06753	5.5903	2.2668e-08	1.68314e-06
Rpl5	931.312	1.8801	0.336717	5.58363	2.35548e-08	1.73684e-06
Cdh11	95.2901	5.94083	1.06521	5.57717	2.44464e-08	1.77789e-06
Elovl2	20.6883	6.32431	1.13393	5.57733	2.44243e-08	1.77789e-06
Nrg1	12.702	6.09673	1.09414	5.57218	2.51573e-08	1.81715e-06
Rhoj	11.5716	6.5104	1.16872	5.57055	2.53943e-08	1.82187e-06
Phlda2	149.476	-3.96366	0.71172	-5.56913	2.56007e-08	1.82435e-06
Rrad	95.0412	-6.14988	1.10471	-5.56694	2.5925e-08	1.82548e-06
Fhod3	79.254	-4.66946	0.83882	-5.5667	2.59604e-08	1.82548e-06
Pde5a	13.1679	6.64702	1.19538	5.56061	2.68832e-08	1.87793e-06
Nkain4	13.3289	6.65906	1.19807	5.55814	2.72672e-08	1.89231e-06
Chchd2	450.812	1.93582	0.349833	5.53355	3.13819e-08	2.16372e-06
Mettl13	11.556	6.50106	1.17562	5.52988	3.20446e-08	2.19516e-06
Stard8	11.8183	6.52415	1.1803	5.52754	3.24755e-08	2.21041e-06
Itga8	17.0745	6.45734	1.16869	5.52528	3.28952e-08	2.22472e-06
Ucp2	12.3162	6.56729	1.1903	5.51735	3.44157e-08	2.31282e-06
Prss8	24.2614	6.73774	1.22381	5.50552	3.68078e-08	2.45308e-06
Rnf130	13.1016	6.62886	1.2042	5.50477	3.69649e-08	2.45308e-06
Dclre1b	12.2551	6.55116	1.19708	5.47263	4.43402e-08	2.87105e-06
Eva1b	12.143	6.54301	1.19528	5.47405	4.39875e-08	2.87105e-06
Myo7a	17.6361	6.92465	1.26558	5.47154	4.46152e-08	2.87105e-06
Rps2	248.945	2.52009	0.460456	5.47303	4.42396e-08	2.87105e-06
Cdh2	205.312	-3.51101	0.641652	-5.47182	4.45429e-08	2.87105e-06
Ints6l	18.866	6.54905	1.19751	5.4689	4.52834e-08	2.87916e-06
Amacr	15.0353	6.76371	1.23675	5.46893	4.52767e-08	2.87916e-06
Cog1	11.5976	6.49083	1.18729	5.46692	4.57921e-08	2.89417e-06
Ifitm2	567.42	2.08351	0.381439	5.46222	4.70206e-08	2.95423e-06
Gldc	13.9791	6.16959	1.12992	5.46022	4.75558e-08	2.97028e-06
Itga6	274.049	-2.78877	0.511258	-5.45473	4.90469e-08	3.0455e-06
Zfp959	14.0641	6.2436	1.14617	5.44739	5.11153e-08	3.15548e-06
Sssca1	128.456	2.73238	0.503394	5.42791	5.70185e-08	3.49955e-06
Casz1	50.8631	-5.43776	1.00536	-5.40875	6.34647e-08	3.87281e-06
Rps26	507.656	2.02608	0.374695	5.40729	6.39869e-08	3.88236e-06
Igsf3	229.158	-3.06055	0.566198	-5.40544	6.46491e-08	3.90025e-06
Arhgap42	13.7574	6.2073	1.15081	5.39386	6.89616e-08	4.0907e-06
Ebf1	14.0204	6.67353	1.23703	5.39479	6.86053e-08	4.0907e-06
Atxn7	11.3249	6.451	1.19557	5.39575	6.8236e-08	4.0907e-06
Fam20b	13.2326	6.60526	1.23151	5.36352	8.16155e-08	4.81441e-06
Lpp	600.837	-2.43141	0.453494	-5.3615	8.25342e-08	4.8417e-06
Phf10	16.9176	5.84894	1.09216	5.35541	8.53603e-08	4.95276e-06
Sncaip	11.4215	5.93739	1.10861	5.35571	8.52228e-08	4.95276e-06
Tmem132c	16.69	6.04269	1.13076	5.34393	9.09533e-08	5.2486e-06
Fam102b	16.0387	6.79311	1.27384	5.33277	9.6727e-08	5.55161e-06
Mcat	10.8432	6.39033	1.19888	5.33026	9.80702e-08	5.59844e-06
Rpl19	837.233	1.91452	0.359324	5.32813	9.92291e-08	5.6343e-06
Stradb	12.7313	6.03896	1.13528	5.31936	1.04135e-07	5.88138e-06
Slc46a1	19.1402	5.96275	1.12201	5.31436	1.07033e-07	6.0131e-06
Rnf122	31.8342	5.06701	0.954172	5.31037	1.09401e-07	6.11381e-06
Mgarp	58.0555	-3.34491	0.630371	-5.30625	1.11902e-07	6.2208e-06
Kcnj5	111.085	-7.85785	1.48386	-5.29556	1.18652e-07	6.56172e-06
Gbx2	10.1185	6.30654	1.19232	5.28929	1.22793e-07	6.75551e-06
Laptm4a	390.172	-2.27106	0.429759	-5.28449	1.26053e-07	6.8991e-06
Ralgapa2	11.9104	6.47458	1.22779	5.27338	1.33934e-07	7.2929e-06
Rbm15b	11.4064	6.42805	1.22052	5.26664	1.38944e-07	7.52708e-06
Kazald1	12.4659	6.51879	1.23889	5.2618	1.4265e-07	7.68863e-06
Rplp1	651.22	2.25283	0.428353	5.25928	1.44621e-07	7.74324e-06
Ets2	9.92394	6.27913	1.19406	5.25864	1.45122e-07	7.74324e-06
Rpl28	271.269	1.99825	0.380225	5.25545	1.47662e-07	7.83935e-06
Ctdspl	12.1282	6.48962	1.23521	5.25384	1.48959e-07	7.86888e-06
Acer2	10.6146	5.83531	1.11261	5.24468	1.5655e-07	8.22893e-06
Tnfrsf21	14.3148	6.14094	1.17148	5.24202	1.58827e-07	8.30752e-06
Pfkp	250.178	-3.81314	0.728021	-5.23769	1.62603e-07	8.4633e-06
Six4	22.1652	6.07771	1.16178	5.23138	1.68249e-07	8.71448e-06
Zfp90	15.3669	6.71954	1.28505	5.22901	1.70423e-07	8.78421e-06
Sirpa	11.6899	6.44407	1.23276	5.22735	1.71959e-07	8.82058e-06
Rpl8	1120.39	1.58506	0.303736	5.21855	1.80325e-07	9.20525e-06
Bid	20.4691	5.17224	0.991326	5.2175	1.81358e-07	9.2137e-06
Rbsn	10.3781	5.85401	1.12337	5.21112	1.87704e-07	9.49066e-06
Ap4s1	12.9277	6.08947	1.17048	5.20252	1.96602e-07	9.89345e-06
Rpl36	414.987	2.14865	0.413452	5.19685	2.02694e-07	1.015e-05
Sfrp5	102.37	-5.1237	0.986084	-5.19601	2.03611e-07	1.015e-05
Ppp1r14c	146.828	-3.62287	0.697424	-5.19465	2.05108e-07	1.01768e-05
Rps8	740.516	2.16516	0.417622	5.18449	2.16607e-07	1.06973e-05
Arhgap1	626.163	-2.76886	0.534469	-5.18059	2.2119e-07	1.08495e-05
Ret	9.55444	6.2223	1.20119	5.18013	2.21732e-07	1.08495e-05
Ubc	332.158	-2.66596	0.514835	-5.17828	2.23938e-07	1.09072e-05
Malat1	4149.26	-2.13464	0.413984	-5.15634	2.5182e-07	1.22092e-05
Ikzf2	10.658	6.33004	1.22856	5.1524	2.57175e-07	1.24122e-05
Sbk1	10.9888	6.36193	1.23573	5.14832	2.62824e-07	1.26274e-05
Snx8	10.9805	6.35794	1.23686	5.14041	2.74142e-07	1.31119e-05
Csnk1g2	11.9281	6.44213	1.25453	5.13511	2.8198e-07	1.33663e-05
Vasn	9.55406	6.21228	1.20968	5.13548	2.81419e-07	1.33663e-05
Gopc	12.634	6.05167	1.17884	5.1336	2.84254e-07	1.34143e-05
Thtpa	15.2374	6.6801	1.30408	5.12246	3.01571e-07	1.41685e-05
Lama5	10.6439	6.32184	1.23497	5.11901	3.07141e-07	1.4334e-05
Slc2a1	1574.15	-2.71449	0.530317	-5.11861	3.07794e-07	1.4334e-05
Baz1a	20.922	5.56772	1.08792	5.11775	3.09201e-07	1.43367e-05
Alg11	280.288	-2.33812	0.457333	-5.11251	3.17899e-07	1.46759e-05
Bbs12	13.1388	6.02174	1.17962	5.10483	3.31087e-07	1.52185e-05
Nthl1	11.8379	5.91058	1.16017	5.0946	3.49478e-07	1.59946e-05
Fli1	21.1447	5.99202	1.17835	5.08507	3.67481e-07	1.67464e-05
Rhbdd3	8.71573	6.10249	1.20049	5.08332	3.70886e-07	1.68293e-05
Bach2	12.5982	6.48036	1.27559	5.0803	3.76833e-07	1.70264e-05
Klhl31	121.481	-5.77023	1.13658	-5.07685	3.83744e-07	1.72652e-05
Fam63a	10.0036	6.24535	1.23078	5.07428	3.88968e-07	1.74264e-05
Cdon	12.837	6.49739	1.28073	5.07318	3.91212e-07	1.74533e-05
Rps13	639.536	2.45269	0.483558	5.07218	3.93276e-07	1.7472e-05
Zfp938	10.2958	6.27573	1.23749	5.07134	3.95022e-07	1.74764e-05
Cntrl	26.8994	5.82925	1.15387	5.05193	4.37361e-07	1.92442e-05
Ttl	8.94314	6.12194	1.21193	5.05139	4.38605e-07	1.92442e-05
Pdcd2	11.3207	6.36607	1.26117	5.04775	4.47043e-07	1.95338e-05
Tmem87a	171.034	-4.41263	0.874934	-5.04338	4.5737e-07	1.98218e-05
Sema3f	10.5423	6.29262	1.24752	5.04412	4.55608e-07	1.98218e-05
Nedd9	9.01422	6.12857	1.21579	5.04083	4.63523e-07	2.00069e-05
Rrs1	8.96816	6.12198	1.21652	5.03237	4.84451e-07	2.08255e-05
H2afx	110.278	2.79481	0.555485	5.0313	4.87172e-07	2.0858e-05
Lrrfip1	214.468	-3.09337	0.616403	-5.01843	5.20967e-07	2.21265e-05
Ppp1r3c	164.145	-6.23815	1.24294	-5.01886	5.19795e-07	2.21265e-05
Rcsd1	222.305	-2.33415	0.465262	-5.01684	5.25289e-07	2.2133e-05
Cxcl12	50.8774	5.79166	1.15442	5.01695	5.24988e-07	2.2133e-05
Smarcd2	8.41567	5.58632	1.11392	5.015	5.3034e-07	2.22575e-05
Hdhd3	10.5883	6.28956	1.2545	5.0136	5.34216e-07	2.22646e-05
Hebp2	11.11	6.33776	1.26416	5.01342	5.34702e-07	2.22646e-05
Lmo2	8.42872	6.05004	1.20751	5.01033	5.43358e-07	2.25366e-05
Pex1	8.53163	5.22329	1.04269	5.00942	5.45937e-07	2.25555e-05
Evc2	8.70834	5.57254	1.11374	5.00344	5.63169e-07	2.30877e-05
Klc1	23.8743	3.99194	0.797736	5.00408	5.61283e-07	2.30877e-05
Top1mt	8.60836	6.06694	1.21615	4.98863	6.08087e-07	2.48333e-05
Pdss2	9.55364	6.17691	1.23908	4.98508	6.19375e-07	2.51974e-05
Zfp189	17.1185	6.33911	1.27215	4.98301	6.26039e-07	2.52749e-05
Zfp423	9.90393	5.69878	1.1436	4.98321	6.25374e-07	2.52749e-05
Ncstn	190.494	-2.68099	0.539039	-4.97365	6.57023e-07	2.64253e-05
Sel1l3	8.98824	6.10836	1.22877	4.97112	6.65676e-07	2.66723e-05
Palm	12.3709	5.98942	1.20524	4.96949	6.71294e-07	2.67963e-05
Rdh10	11.4615	6.35522	1.28054	4.96294	6.94344e-07	2.76125e-05
Ttn	2611.55	-3.57807	0.721094	-4.962	6.97694e-07	2.76422e-05
0610010F05Rik	12.0198	5.95716	1.2013	4.95892	7.08853e-07	2.79799e-05
Rpl18a	954.935	2.10869	0.425474	4.95609	7.19264e-07	2.81294e-05
Sorl1	9.61533	6.17585	1.2462	4.95573	7.20587e-07	2.81294e-05
Prdm4	17.6156	5.77868	1.16598	4.95608	7.19288e-07	2.81294e-05
Mab21l2	96.3274	-5.14349	1.03861	-4.95226	7.3355e-07	2.85305e-05
Pacs1	8.68438	6.06527	1.22751	4.94113	7.76723e-07	3.00994e-05
Foxc2	9.82547	6.1931	1.25375	4.93966	7.82605e-07	3.01076e-05
Trib1	8.66892	6.06482	1.22768	4.94005	7.81013e-07	3.01076e-05
Slc50a1	14.2976	5.17127	1.04825	4.93325	8.08721e-07	3.1e-05
Sorbs1	183.542	-3.17989	0.646198	-4.92092	8.61372e-07	3.28994e-05
Ggh	16.1431	6.16906	1.25484	4.91622	8.82295e-07	3.34579e-05
Asb4	584.513	-2.7899	0.567409	-4.91692	8.79185e-07	3.34579e-05
Lsm7	168.69	2.34931	0.478272	4.91208	9.01143e-07	3.38104e-05
Kctd12	12.7671	6.44523	1.31208	4.91221	9.00577e-07	3.38104e-05
Ebag9	8.81892	6.07633	1.23687	4.91265	8.98526e-07	3.38104e-05
Zfp454	11.6388	6.35373	1.2941	4.90976	9.11865e-07	3.40922e-05
Casq1	153.062	-4.55901	0.928899	-4.90797	9.20222e-07	3.4164e-05
Cep104	10.0972	6.21164	1.26553	4.90834	9.18487e-07	3.4164e-05
Sphkap	209.294	-5.69137	1.16075	-4.90318	9.42976e-07	3.48868e-05
Mapk13	15.9775	6.65011	1.35728	4.89959	9.60354e-07	3.54064e-05
Gfra1	17.4877	6.73099	1.37404	4.89869	9.64774e-07	3.54463e-05
Myo6	10.9403	6.2885	1.28409	4.89724	9.71918e-07	3.55856e-05
Palm2	80.2921	-4.67237	0.954581	-4.89468	9.8467e-07	3.56834e-05
Pithd1	10.1361	6.21184	1.26893	4.89532	9.81466e-07	3.56834e-05
Sipa1	8.25479	6.00148	1.22592	4.89548	9.80644e-07	3.56834e-05
Cldn4	21.7156	6.91277	1.41665	4.87967	1.06264e-06	3.83778e-05
Ctla2a	9.50584	6.14266	1.26119	4.87051	1.11308e-06	4.00634e-05
Ralgapb	8.73116	6.05341	1.24409	4.86574	1.14027e-06	4.09034e-05
Adat2	8.38547	6.01029	1.23674	4.85977	1.17522e-06	4.19355e-05
Rbm24	231.876	-3.35065	0.689508	-4.85948	1.17694e-06	4.19355e-05
Rufy3	11.1196	6.29243	1.29587	4.85575	1.19934e-06	4.25904e-05
Asb2	194.057	-4.78039	0.985084	-4.85278	1.21744e-06	4.30893e-05
Sema5a	16.5692	6.17414	1.27289	4.85049	1.23157e-06	4.34444e-05
Klhl25	10.1266	6.19663	1.28115	4.83679	1.31951e-06	4.63927e-05
Zmat3	11.3112	6.30216	1.3045	4.83108	1.35792e-06	4.75856e-05
Oaf	10.7259	6.24718	1.29546	4.82237	1.41863e-06	4.95493e-05
Sapcd2	13.4718	4.90369	1.01845	4.81488	1.47286e-06	5.12749e-05
Lmo7	123.713	-5.00778	1.04113	-4.80995	1.50968e-06	5.2385e-05
Rhog	23.187	5.65747	1.17687	4.80721	1.53051e-06	5.29349e-05
Irx2	8.30371	5.98519	1.2454	4.80586	1.54091e-06	5.31215e-05
Utp14b	9.50251	6.12305	1.27561	4.80008	1.58604e-06	5.45004e-05
Unc119	9.39419	5.21969	1.08785	4.79818	1.6011e-06	5.48403e-05
Cep170b	9.32981	5.59582	1.16671	4.79622	1.61687e-06	5.52022e-05
Polr2e	390.36	2.4058	0.502524	4.78742	1.68936e-06	5.73088e-05
Atp1b2	38.4047	-6.85593	1.43204	-4.78754	1.68837e-06	5.73088e-05
Igfbp5	1173.46	-2.46948	0.516002	-4.7858	1.70308e-06	5.75902e-05
Zfp933	8.21749	5.51391	1.15232	4.78506	1.7094e-06	5.76204e-05
Six1	9.00633	6.06272	1.2673	4.78396	1.71878e-06	5.77531e-05
Fabp3	51.9834	-3.10011	0.648397	-4.78119	1.7426e-06	5.83687e-05
Fau	456.654	1.68096	0.351708	4.77941	1.75808e-06	5.87023e-05
Cnn1	134.368	-3.23939	0.678228	-4.77625	1.78593e-06	5.94452e-05
Rpl37a	317.262	1.81667	0.380425	4.77539	1.79363e-06	5.9515e-05
Spata6	11.8437	5.82736	1.22065	4.77397	1.80632e-06	5.95902e-05
Scaf4	11.6929	6.31696	1.32323	4.77388	1.80712e-06	5.95902e-05
Mfsd3	8.29245	5.97469	1.25278	4.76916	1.84994e-06	6.08131e-05
Dmd	9.85952	5.6395	1.185	4.75907	1.94484e-06	6.37357e-05
Asf1a	21.1547	3.66185	0.77004	4.7554	1.98057e-06	6.47069e-05
Nkrf	10.6623	6.22141	1.30879	4.75356	1.99864e-06	6.48976e-05
Ppic	266.763	-2.35469	0.495338	-4.75371	1.99719e-06	6.48976e-05
Got1	258.443	-2.86769	0.603473	-4.75197	2.01442e-06	6.52106e-05
Dpep1	9.61094	6.11746	1.28808	4.74927	2.04149e-06	6.58861e-05
2810006K23Rik	12.909	5.36679	1.13047	4.74741	2.06042e-06	6.62957e-05
Rhbdf1	10.5573	6.20791	1.30875	4.74341	2.10155e-06	6.74145e-05
Zswim6	9.65509	6.12198	1.2908	4.74278	2.10803e-06	6.74189e-05
Cyth3	11.2284	6.26807	1.32301	4.73774	2.16116e-06	6.89106e-05
Mycl	13.3665	6.42983	1.35735	4.73706	2.16839e-06	6.89342e-05
Ctsd	549.947	-2.31817	0.490601	-4.72516	2.29937e-06	7.28797e-05
Rpl38	383.524	1.67391	0.354402	4.7232	2.32165e-06	7.3367e-05
Rps11	1556.8	1.69423	0.359059	4.71853	2.37556e-06	7.48478e-05
Jmy	12.6564	5.36907	1.13807	4.71769	2.38541e-06	7.49358e-05
Grhl2	10.0256	6.14887	1.30451	4.71356	2.4343e-06	7.62461e-05
Tbc1d22a	8.19247	5.94759	1.2623	4.71172	2.45629e-06	7.67085e-05
Dgat2	8.73405	6.01103	1.27679	4.70793	2.50245e-06	7.79208e-05
Mpv17l2	12.2331	5.35088	1.1371	4.70573	2.52965e-06	7.85374e-05
Donson	10.1278	6.15579	1.30846	4.70462	2.54338e-06	7.87336e-05
Epcam	32.0649	7.13596	1.52171	4.68943	2.73963e-06	8.45622e-05
Tsc22d1	717.969	-1.85384	0.395519	-4.68709	2.7711e-06	8.52857e-05
S100a16	7.0863	5.79084	1.23608	4.68485	2.80171e-06	8.59783e-05
Rps28	320.967	1.8445	0.393861	4.68313	2.8253e-06	8.64525e-05
Cdh1	17.8406	6.66111	1.42311	4.68066	2.85951e-06	8.72479e-05
Gngt2	7.07771	5.78866	1.2375	4.6777	2.90106e-06	8.8262e-05
Bgn	9.13905	6.04938	1.29344	4.67697	2.91149e-06	8.83264e-05
Fgf15	9.46935	6.08296	1.30097	4.67569	2.9296e-06	8.86225e-05
Nqo2	157.373	-2.87175	0.614389	-4.67416	2.95165e-06	8.90359e-05
Rnpepl1	7.15295	5.7986	1.24173	4.66976	3.01547e-06	9.07032e-05
Rps18	742.003	2.35972	0.50607	4.66283	3.11895e-06	9.3551e-05
Trim55	72.202	-4.71087	1.01369	-4.64726	3.36375e-06	0.000100609
Cldn10	10.4952	6.17297	1.32876	4.64567	3.38979e-06	0.000101103
Irf2bp1	8.39252	5.95359	1.28202	4.64392	3.41857e-06	0.000101676
Rpl35	712.924	1.86774	0.402498	4.64036	3.47798e-06	0.000103154
1700066M21Rik	8.91526	6.008	1.29837	4.62735	3.70376e-06	0.000109545
Pin1	301.62	1.83539	0.396978	4.62342	3.77471e-06	0.000111333
Zfp940	10.5602	6.16892	1.33601	4.61743	3.8852e-06	0.000114274
Icam2	9.04231	5.51808	1.19526	4.61662	3.90037e-06	0.000114404
Ppargc1a	80.1194	-6.58007	1.42775	-4.60869	4.05215e-06	0.000118528
Atp1b1	80.46	-4.88286	1.06203	-4.59768	4.2722e-06	0.000124621
Hps1	7.35776	5.8052	1.26503	4.58898	4.45422e-06	0.000129575
Immp2l	7.25788	5.2832	1.1522	4.58533	4.53262e-06	0.000131496
Cpa1	7.23447	5.78769	1.26298	4.58257	4.59304e-06	0.000132165
Prkar2a	8.44131	5.43236	1.1853	4.58311	4.58104e-06	0.000132165
Tpgs1	11.659	6.25258	1.3641	4.58368	4.56872e-06	0.000132165
Ndufs6	225.918	1.43224	0.312637	4.58116	4.6241e-06	0.000132699
Mif	1820.58	1.72023	0.375584	4.58015	4.64641e-06	0.00013298
Rps5	1539.91	2.16337	0.472749	4.57615	4.73619e-06	0.000135185
Ftl1	2670.24	1.51431	0.331144	4.57297	4.80859e-06	0.000136884
Fam174b	9.65505	6.06874	1.32749	4.5716	4.84016e-06	0.000137076
Rpl36a	268.922	2.31345	0.506053	4.57156	4.84117e-06	0.000137076
Foxo1	12.3415	6.29823	1.37822	4.56984	4.88085e-06	0.000137537
Yy2	9.7977	6.08208	1.33095	4.56974	4.88336e-06	0.000137537
Prkar2b	7.97547	5.88174	1.28749	4.56837	4.91521e-06	0.000137808
Arvcf	8.37624	5.93042	1.29819	4.56822	4.91893e-06	0.000137808
Ldb2	8.38405	5.93182	1.29963	4.56425	5.01289e-06	0.000140071
Cd34	9.23063	6.02354	1.32095	4.56	5.11541e-06	0.000142297
Uqcc2	222.221	2.58806	0.567578	4.55984	5.11937e-06	0.000142297
Mybpc3	391.09	-5.01797	1.10098	-4.55772	5.17118e-06	0.000143362
Ebf3	11.8272	5.83623	1.28112	4.55557	5.22431e-06	0.000144082
Mtmr12	7.44685	5.30174	1.16372	4.55586	5.21713e-06	0.000144082
Map3k4	17.9873	5.27631	1.15856	4.5542	5.25857e-06	0.000144651
2-Mar	8.56042	5.4432	1.19586	4.55169	5.3216e-06	0.000146007
Otor	7.27191	4.88661	1.07377	4.55088	5.34229e-06	0.000146197
Rpl11	461.096	1.75571	0.385854	4.5502	5.3595e-06	0.000146291
Fez1	9.05679	5.99881	1.3195	4.54627	5.46049e-06	0.000148665
Rps10	247.164	1.894	0.417086	4.54103	5.59813e-06	0.000152023
Tshz3	7.1272	5.76117	1.2692	4.5392	5.64669e-06	0.00015295
Ndnf	11.8346	6.2457	1.37742	4.53434	5.77841e-06	0.00015612
H2afz	1347.4	1.60639	0.35464	4.52964	5.90847e-06	0.000159229
Elmod3	9.21756	6.01118	1.32753	4.5281	5.95165e-06	0.000159986
Tnfaip8l1	9.1234	5.99908	1.32601	4.52418	6.06309e-06	0.00016257
Hmha1	6.18963	5.61172	1.24073	4.52291	6.09959e-06	0.000163137
Ndrg2	83.8372	-5.63938	1.24797	-4.51884	6.21789e-06	0.000165883
Mcoln3	8.22035	5.89645	1.30562	4.5162	6.2959e-06	0.000167544
Kcne3	12.0586	5.52074	1.22321	4.51331	6.3823e-06	0.000169418
Rpl27	449.672	1.65067	0.366091	4.50891	6.51602e-06	0.000172536
Gm5141	7.08467	5.7455	1.2755	4.50452	6.65224e-06	0.000175272
Zfp707	7.20262	5.76085	1.27891	4.50452	6.65236e-06	0.000175272
Pdzrn3	12.5716	6.28752	1.39615	4.50347	6.68538e-06	0.000175706
Pex6	7.70422	5.82984	1.29499	4.50184	6.73674e-06	0.000176619
Nfe2l2	171.036	-2.30764	0.5128	-4.50007	6.79299e-06	0.000177655
Edn1	9.72809	5.55628	1.23523	4.49818	6.8539e-06	0.000178808
Dctpp1	418.298	2.21065	0.491699	4.49594	6.92622e-06	0.000180252
Alpk2	168.311	-5.53779	1.23218	-4.49429	6.98014e-06	0.000181211
Plch1	8.91853	5.96796	1.32973	4.4881	7.18614e-06	0.000185651
Rps15	801.139	1.61649	0.360141	4.48849	7.17304e-06	0.000185651
Hspb2	57.9882	-3.55947	0.793252	-4.48719	7.21681e-06	0.00018599
Ric1	6.72972	5.68939	1.26832	4.48575	7.26577e-06	0.000186799
Zmpste24	239.054	-2.29355	0.511527	-4.48372	7.3352e-06	0.000187675
Rpl3	1171.7	1.51014	0.336775	4.48413	7.32113e-06	0.000187675
St3gal1	10.8406	5.74476	1.28147	4.48294	7.36209e-06	0.00018791
Zfp85	6.04252	5.57526	1.24504	4.47798	7.53523e-06	0.000191868
Uba52	438.27	1.75873	0.39297	4.47548	7.62396e-06	0.000193201
Sh3bgrl2	8.23026	5.88707	1.31526	4.47596	7.60689e-06	0.000193201
Iqcc	142.699	-2.93886	0.656768	-4.47474	7.65055e-06	0.000193413
Irx5	6.30693	5.61809	1.25733	4.46828	7.8852e-06	0.000198872
Myl3	418.57	-3.66408	0.821128	-4.46226	8.11008e-06	0.000204059
Gclc	9.60563	6.02715	1.35164	4.45915	8.22838e-06	0.000206546
Rwdd3	6.00151	5.56153	1.24988	4.44965	8.60112e-06	0.000215393
Gas2	14.9311	6.41036	1.44258	4.44367	8.84377e-06	0.000220949
Sos2	6.94799	5.27318	1.18844	4.43708	9.1189e-06	0.000227001
Lcp1	14.2934	5.41318	1.22005	4.43684	9.1288e-06	0.000227001
Klhl23	230.903	-3.44845	0.778285	-4.43083	9.38713e-06	0.00023288
Anp32e	384.243	-1.67346	0.378179	-4.42505	9.6419e-06	0.000238643
Cox6a2	28.8515	-6.92256	1.5657	-4.42139	9.80667e-06	0.000242156
Mylk3	203.164	-2.49836	0.56517	-4.42054	9.84529e-06	0.000242476
Axin2	5.88546	5.53316	1.25182	4.4201	9.86531e-06	0.000242476
Tmem160	8.43194	5.1094	1.1566	4.41761	9.9797e-06	0.000244722
Trp53rka	8.61363	5.13316	1.16227	4.41648	1.00319e-05	0.000245436
Got2	212.098	-2.44038	0.552694	-4.41543	1.00809e-05	0.000246066
Pebp1	255.994	2.13276	0.48309	4.41483	1.01089e-05	0.000246184
Stk35	7.56416	5.78262	1.31087	4.41129	1.02755e-05	0.000249669
Ank3	336.698	-2.71166	0.614979	-4.40936	1.03679e-05	0.000251185
Ppm1d	8.55602	5.90323	1.33891	4.40899	1.03852e-05	0.000251185
Pax9	7.9387	5.8274	1.32315	4.40419	1.0618e-05	0.000256232
Tbc1d13	6.83843	5.68306	1.29077	4.40286	1.06835e-05	0.000257228
Cldn1	6.29464	5.59701	1.27171	4.40118	1.07663e-05	0.000258635
Asap2	5.93122	5.53637	1.25845	4.39937	1.08566e-05	0.000260216
Cbfa2t3	27.6431	-3.17766	0.722406	-4.39872	1.08892e-05	0.000260409
Mtmr3	18.9887	5.29503	1.20402	4.3978	1.09352e-05	0.00026092
Large2	12.2597	6.22149	1.41597	4.39379	1.11391e-05	0.00026519
Rad51c	7.47022	5.76639	1.31371	4.38941	1.13657e-05	0.000269981
Rps12	164.432	3.48491	0.79448	4.38641	1.15236e-05	0.00027312
Mfap3	462.607	-1.94826	0.444377	-4.38426	1.16382e-05	0.000275222
Cs	784.617	-1.70514	0.389061	-4.3827	1.17216e-05	0.000276542
Cyp26c1	8.04738	5.83522	1.33156	4.38225	1.17461e-05	0.000276542
Specc1	6.65047	5.64474	1.29069	4.37343	1.22311e-05	0.000286689
Dnajc27	6.58498	5.63678	1.28877	4.37375	1.22131e-05	0.000286689
Bmp10	58.8829	-5.05263	1.15592	-4.37111	1.23617e-05	0.000288814
Irak1bp1	5.79241	5.5052	1.25953	4.37085	1.23762e-05	0.000288814
Det1	9.4922	5.12846	1.17375	4.36929	1.24649e-05	0.000290246
Eng	7.52133	5.7627	1.32213	4.35864	1.30874e-05	0.000304074
Lmod1	64.4315	-3.92753	0.901404	-4.35713	1.3178e-05	0.000305512
Cdyl	9.30409	5.46126	1.25402	4.35499	1.33072e-05	0.000307835
Rps19	916.517	1.76892	0.406545	4.3511	1.35455e-05	0.000311604
Gpx3	1214.83	-1.95217	0.448682	-4.3509	1.35582e-05	0.000311604
Abhd6	10.7829	6.09319	1.40016	4.3518	1.35027e-05	0.000311604
2010300C02Rik	6.01944	5.5396	1.27341	4.35022	1.36e-05	0.000311889
Ift80	14.2744	5.41301	1.24533	4.34663	1.38247e-05	0.000315002
Zfp738	5.81862	5.50338	1.26596	4.3472	1.37886e-05	0.000315002
Kctd9	22.9504	3.57847	0.823273	4.34663	1.38242e-05	0.000315002
Psmb5	240.517	2.17263	0.500089	4.34449	1.396e-05	0.000317404
Pif1	6.92581	5.6783	1.30789	4.34157	1.41467e-05	0.000320961
Zfp558	9.32842	5.95854	1.37264	4.34094	1.41875e-05	0.000321199
Zfp783	6.31892	5.5849	1.2869	4.3398	1.4261e-05	0.000322177
Pdia6	2455.25	-1.63329	0.376493	-4.33816	1.43681e-05	0.000323907
Mir682	93.4819	2.04945	0.472679	4.33581	1.45224e-05	0.000326693
Rps14	1451.39	1.62176	0.374359	4.3321	1.47692e-05	0.000331541
Fam109a	5.84599	5.50238	1.27188	4.32618	1.51718e-05	0.00033986
Cenpo	17.964	5.2399	1.21175	4.32423	1.53064e-05	0.000342155
Dus3l	18.4856	5.61188	1.29809	4.32317	1.53804e-05	0.000343086
Thbs3	10.0924	6.02427	1.39494	4.31865	1.56987e-05	0.000349453
Map4k1	5.64384	5.46313	1.26546	4.31711	1.58084e-05	0.000350841
Xirp1	74.1459	-5.18612	1.20137	-4.31685	1.58272e-05	0.000350841
Rpl23a	255.905	2.1389	0.495999	4.3123	1.61563e-05	0.000357392
Lemd2	7.14634	5.69491	1.32295	4.30472	1.67199e-05	0.000369089
Msl2	5.89568	5.50522	1.27935	4.30314	1.68393e-05	0.000370953
Chd3os	6.16666	5.54881	1.28976	4.30219	1.69117e-05	0.000371777
Gyg	773.045	-2.20581	0.513364	-4.29678	1.73294e-05	0.000380173
Igf1	10.975	6.08727	1.417	4.29588	1.74001e-05	0.000380937
Tlcd1	10.0995	4.73405	1.1024	4.29429	1.75249e-05	0.00038288
Sorcs2	6.94887	5.66554	1.31953	4.29361	1.75789e-05	0.00038327
Rps20	407.919	1.65397	0.38541	4.29147	1.77498e-05	0.000385413
Prrg2	5.31976	5.39639	1.25735	4.29188	1.77168e-05	0.000385413
Tmem255a	10.1548	5.52792	1.28855	4.29003	1.78646e-05	0.000387114
Flt1	8.8207	5.15724	1.20319	4.28631	1.81667e-05	0.00039286
Rps4x	690.696	1.66207	0.388211	4.28135	1.85765e-05	0.000400905
Ap3b2	18.3319	-6.03665	1.41117	-4.27775	1.88789e-05	0.000406606
Ankle1	5.87692	5.49507	1.28483	4.2769	1.89518e-05	0.000407348
Ccdc40	9.41225	5.94607	1.39052	4.27614	1.90161e-05	0.000407905
BC002163	25.6059	2.89498	0.677598	4.27241	1.93371e-05	0.000413953
Timp1	8.07155	5.80105	1.35943	4.26727	1.97879e-05	0.000422752
Tspan15	18.2112	5.21244	1.22226	4.26461	2.00254e-05	0.000426967
Grk6	22.4708	4.47734	1.0503	4.26292	2.01777e-05	0.000429353
A330069E16Rik	9.65554	5.96222	1.39886	4.26219	2.02437e-05	0.000429895
Tex2	9.13413	5.90935	1.3881	4.25715	2.0705e-05	0.000438814
Napg	83.9418	-2.70796	0.636209	-4.25639	2.0775e-05	0.000439421
Fgd5	8.24088	5.81593	1.3671	4.25419	2.09805e-05	0.000442005
Mri1	16.065	4.73906	1.11389	4.2545	2.0952e-05	0.000442005
Epb41l4aos	14.5826	4.27502	1.00575	4.25056	2.13238e-05	0.000448348
Cldn9	32.5485	6.8829	1.62002	4.24866	2.15055e-05	0.000451275
Vcl	336.453	-1.90127	0.447903	-4.24483	2.18758e-05	0.000458141
Rpsa	1014.34	2.1732	0.512298	4.24205	2.21487e-05	0.000462436
Mtcl1	6.32428	5.55946	1.31062	4.24185	2.2168e-05	0.000462436
Uty	134.508	-2.35053	0.554448	-4.23941	2.24112e-05	0.000466593
Doc2a	8.74726	5.86365	1.3848	4.23429	2.29273e-05	0.000476404
Ccnk	6.89617	4.7604	1.12626	4.22674	2.37103e-05	0.00049171
Rpl32	873.876	1.81007	0.428399	4.2252	2.38724e-05	0.000493335
Cacna1d	110.485	-4.77189	1.12941	-4.22512	2.38815e-05	0.000493335
Fbxo6	7.738	5.7466	1.36054	4.22376	2.40258e-05	0.000495351
Ednra	141.399	-2.35657	0.55818	-4.22189	2.42259e-05	0.000498509
Slc26a2	6.07121	5.51254	1.30608	4.22067	2.43576e-05	0.000500249
Rad51b	5.81293	5.46736	1.29624	4.21784	2.46649e-05	0.000505584
Rpl34	10.0282	3.74644	0.8892	4.21327	2.51696e-05	0.000513944
8430429K09Rik	9.11656	5.3987	1.28124	4.21365	2.51281e-05	0.000513944
Fhl2	108.378	-2.55866	0.608078	-4.20778	2.57893e-05	0.000525588
Pde4b	12.997	4.88915	1.16572	4.1941	2.73957e-05	0.000557256
2610306M01Rik	6.00196	5.49027	1.31134	4.18678	2.82938e-05	0.000574424
Kcnmb1	81.4233	-4.07888	0.974862	-4.18406	2.86353e-05	0.000580248
Mrpl23	110.096	1.97761	0.472747	4.18324	2.87386e-05	0.000581232
Ogg1	5.84458	5.46247	1.30596	4.18274	2.88021e-05	0.000581407
Tagln	384.762	-1.74166	0.417156	-4.17508	2.97883e-05	0.000600174
Aldh6a1	11.3292	5.58171	1.33714	4.17438	2.988e-05	0.000600883
Dis3	24.1895	5.15461	1.23518	4.17318	3.00383e-05	0.000602925
Rasd1	56.121	-5.52183	1.32333	-4.17268	3.01034e-05	0.00060309
Prkcb	15.5708	5.03014	1.207	4.16748	3.07991e-05	0.000615867
R3hcc1l	26.9095	5.48961	1.31742	4.16693	3.08726e-05	0.000616175
Kifc2	40.2128	-3.15752	0.757976	-4.16573	3.10357e-05	0.000618269
Tapt1	7.93597	5.00345	1.20124	4.16523	3.11039e-05	0.000618466
Anapc11	41.6038	2.2918	0.550803	4.16083	3.17089e-05	0.000629319
Lpl	180.994	-2.92445	0.70301	-4.1599	3.1839e-05	0.000630721
Cnot6l	17.0686	5.11439	1.23034	4.15687	3.22633e-05	0.000637937
Epha7	171.17	-2.92113	0.702819	-4.15631	3.23433e-05	0.00063833
Fignl2	10.7432	4.33163	1.04358	4.15076	3.31375e-05	0.000651937
Cldn5	6.82291	5.60063	1.34934	4.15063	3.31556e-05	0.000651937
Zfp358	7.03066	5.13522	1.23771	4.14898	3.33959e-05	0.000655449
Rpl12	455.001	1.80036	0.434132	4.14704	3.36796e-05	0.000659797
B3galt6	6.17835	5.50474	1.32762	4.14631	3.37882e-05	0.000660705
Cdc42ep3	5.71995	5.42764	1.31043	4.14186	3.44495e-05	0.000672398
Ptges3l	92.2048	-2.22484	0.537523	-4.13907	3.48721e-05	0.000679398
Sphk2	6.65453	5.57257	1.34672	4.13788	3.50526e-05	0.000681664
Rbks	5.64755	5.41267	1.30902	4.1349	3.5511e-05	0.000688058
Zfp729b	10.3542	5.486	1.32672	4.135	3.54953e-05	0.000688058
Fastkd3	25.4692	6.64378	1.60752	4.13293	3.58166e-05	0.000692716
Slc27a3	13.1883	5.38456	1.30523	4.12538	3.70124e-05	0.000714323
Hist1h2bh	6.08685	5.0595	1.22654	4.12503	3.70684e-05	0.000714323
Kbtbd7	5.90433	5.45314	1.32398	4.11876	3.80919e-05	0.000732716
Myo18b	9.93075	-5.89	1.43213	-4.11277	3.90946e-05	0.000750645
Zbtb33	6.75749	4.80423	1.16833	4.11206	3.92148e-05	0.000751593
Otulin	5.8644	5.44409	1.32636	4.10455	4.05105e-05	0.000775028
Hist2h2bb	5.47698	5.37567	1.31	4.10356	4.06838e-05	0.000776944
Tspan5	5.29801	5.34127	1.30307	4.09898	4.14977e-05	0.000791065
Aldh4a1	7.44138	5.66529	1.38296	4.09648	4.19473e-05	0.000798201
Rab25	6.47038	5.53365	1.35116	4.09547	4.21309e-05	0.00080026
C1qbp	66.5411	3.48629	0.851504	4.09427	4.23501e-05	0.000802988
Qk	623.177	-1.50038	0.366668	-4.09194	4.27783e-05	0.00080966
Ybey	5.07595	5.29324	1.29509	4.08715	4.36706e-05	0.00082508
Gtdc1	5.91816	5.44358	1.33249	4.08527	4.40259e-05	0.000830315
Rps23	525.844	1.71229	0.419185	4.08482	4.41115e-05	0.000830455
Ada	7.50548	5.26245	1.2894	4.0813	4.47836e-05	0.000841615
Rsu1	315.967	-2.21354	0.54281	-4.07792	4.54397e-05	0.000852436
Xrcc6bp1	5.80157	5.42339	1.33015	4.07727	4.55672e-05	0.00085332
Slc25a27	4.93015	5.26152	1.2908	4.07617	4.57826e-05	0.000855844
Snrpf	50.6488	2.12634	0.521868	4.07447	4.61188e-05	0.000860615
Nrip1	12.8035	4.60626	1.13309	4.06522	4.79866e-05	0.000893898
Apba2	10.5928	5.95452	1.46498	4.06458	4.81182e-05	0.00089478
E130012A19Rik	5.81221	5.42117	1.33459	4.06206	4.86422e-05	0.000901773
Rps29	590.735	1.59399	0.392421	4.06195	4.86641e-05	0.000901773
Adcy6	54.4997	-3.99543	0.984108	-4.05995	4.90835e-05	0.000907959
Dusp16	5.94604	5.44193	1.34144	4.05677	4.97559e-05	0.000917202
Rpl27a	235.719	1.96408	0.484147	4.05678	4.97544e-05	0.000917202
Clic1	272.044	-2.17867	0.537494	-4.05339	5.04804e-05	0.000928944
Trip4	124.803	-2.37946	0.587161	-4.05248	5.06781e-05	0.000930969
Vps9d1	5.37227	5.34022	1.31826	4.05097	5.10049e-05	0.000935354
Usp28	136.645	-2.28734	0.565652	-4.04372	5.26094e-05	0.000963114
Snrpg	475.407	1.95061	0.482441	4.04322	5.27225e-05	0.000963525
Wdr31	7.95422	5.70486	1.4121	4.03998	5.34562e-05	0.000975253
Phb2	269.523	1.93962	0.480568	4.0361	5.4346e-05	0.000988735
Mmgt1	228.09	-2.72109	0.674214	-4.03595	5.43813e-05	0.000988735
Igsf9b	6.34752	4.72003	1.16966	4.03541	5.45081e-05	0.000989067
Rps25	705.714	1.7991	0.445865	4.03507	5.45859e-05	0.000989067
Eno3	850.512	-1.65662	0.410901	-4.03166	5.53836e-05	0.00100181
Rplp0	1903.72	1.49175	0.37024	4.02914	5.59806e-05	0.00100986
Cbx2	18.1279	4.45306	1.10526	4.02898	5.60188e-05	0.00100986
Cep162	18.5245	4.28971	1.06523	4.02702	5.64872e-05	0.00101658
2-Sep	1427.81	-1.27504	0.316688	-4.02616	5.66954e-05	0.0010186
Galnt16	5.12918	5.28643	1.3133	4.02529	5.69056e-05	0.00102065
Plagl1	238.105	-2.41203	0.599372	-4.02427	5.71532e-05	0.00102336
Esyt1	6.23262	5.47458	1.36169	4.02044	5.80898e-05	0.00103838
Gata3	7.93132	5.29938	1.31874	4.01852	5.85659e-05	0.00104338
Plcb3	6.22467	5.47231	1.36169	4.01876	5.85048e-05	0.00104338
Syt12	5.07739	5.27183	1.31531	4.00804	6.12241e-05	0.00108891
Pla2g7	8.36445	4.74576	1.1852	4.00419	6.22308e-05	0.00110496
Rpl6	730.59	1.44863	0.36199	4.00184	6.28508e-05	0.00111411
Rpl10	429.749	1.75254	0.438092	4.00039	6.32379e-05	0.0011191
Myl1	100.462	-5.35398	1.33895	-3.99864	6.37067e-05	0.00112552
Rfng	4.46801	5.13992	1.28641	3.99557	6.45399e-05	0.00113835
Hgsnat	9.27777	4.89345	1.22489	3.99501	6.46923e-05	0.00113914
Rps3	1459.06	1.32329	0.331645	3.99009	6.6049e-05	0.00116111
Gemin7	102.826	2.28283	0.572421	3.98802	6.66266e-05	0.00116933
Spin4	5.88907	4.9767	1.24821	3.98707	6.68947e-05	0.00117209
Tppp3	5.10888	5.27119	1.32228	3.98645	6.7068e-05	0.00117319
Ermp1	12.3707	5.10955	1.28252	3.98401	6.77623e-05	0.00118339
Sorbs2	125.9	-3.15558	0.792298	-3.98282	6.81021e-05	0.00118737
Popdc2	458.082	-3.30064	0.828902	-3.98194	6.83544e-05	0.00118982
Hpn	7.2883	5.60198	1.40758	3.97987	6.8952e-05	0.0011963
Sesn3	6.27574	5.46714	1.37367	3.97994	6.8934e-05	0.0011963
8030462N17Rik	6.18513	5.44748	1.37126	3.9726	7.10925e-05	0.00123142
A630089N07Rik	6.59612	5.50586	1.38742	3.96841	7.23553e-05	0.00125125
Ogdh	328.77	-1.75315	0.442217	-3.96447	7.35604e-05	0.00127002
Gmfb	402.2	-1.59944	0.403536	-3.96357	7.38377e-05	0.00127274
Zfp703	5.4029	4.80958	1.2142	3.9611	7.46044e-05	0.00128387
Pnisr	307.206	-1.79723	0.454317	-3.9559	7.62485e-05	0.00131004
Fam188b	9.25146	5.79499	1.4654	3.95455	7.66779e-05	0.00131529
Tmx4	119.661	-3.20292	0.810497	-3.95179	7.75674e-05	0.00132627
Ikbip	92.9819	-2.44213	0.617977	-3.95181	7.75608e-05	0.00132627
Ralgds	6.85764	4.80831	1.21917	3.94393	8.0158e-05	0.00136792
Ypel2	32.2883	-3.37186	0.855018	-3.94362	8.02615e-05	0.00136792
Rplp2	453.886	1.49079	0.378143	3.94238	8.06767e-05	0.0013728
Rpl9	667.771	1.55368	0.394319	3.94015	8.14302e-05	0.0013834
Coil	5.94736	5.40301	1.37147	3.93958	8.16232e-05	0.00138447
Hykk	4.93293	5.2211	1.32546	3.93909	8.17912e-05	0.0013851
Elof1	200.394	2.26943	0.576985	3.93326	8.38017e-05	0.00141689
Gna12	4.6038	5.15233	1.31068	3.93104	8.458e-05	0.00142778
Nr4a2	5.4415	5.31181	1.35278	3.92659	8.61582e-05	0.00145211
Etv2	22.8542	6.02615	1.536	3.92327	8.73542e-05	0.00146993
Tirap	6.24604	5.44183	1.38726	3.92272	8.75553e-05	0.00147098
Trp53inp1	7.15817	5.07224	1.29321	3.92221	8.77421e-05	0.00147179
Morn2	5.33895	4.79303	1.22243	3.92092	8.82121e-05	0.00147734
Trdn	59.302	-6.90471	1.76136	-3.92011	8.85083e-05	0.00147997
Pcsk6	7.65696	4.65878	1.1887	3.9192	8.88416e-05	0.00148321
Klhl7	226.123	-1.85834	0.474523	-3.91624	8.99403e-05	0.00149919
Alkbh2	4.34814	5.09037	1.30027	3.91485	9.04592e-05	0.00150548
Ccdc18	13.3215	4.79777	1.22603	3.91325	9.10622e-05	0.00151314
Sdhaf1	4.75817	5.17776	1.3243	3.90982	9.23633e-05	0.00153236
Nppa	171.13	-6.7816	1.73476	-3.90925	9.25849e-05	0.00153305
Synpo2l	99.9104	-3.88222	0.993159	-3.90896	9.26936e-05	0.00153305
Fbxo9	9.05395	4.7038	1.20353	3.90834	9.29309e-05	0.00153459
1700029J07Rik	4.36396	5.09171	1.30296	3.9078	9.314e-05	0.00153565
Hist1h1c	4.42947	5.1053	1.30674	3.9069	9.3487e-05	0.00153899
Vegfc	6.67305	4.9994	1.28132	3.90176	9.54978e-05	0.00156965
Nop16	262.443	2.13738	0.548222	3.89874	9.66927e-05	0.00158684
4921524J17Rik	125.302	-1.71709	0.440857	-3.8949	9.82377e-05	0.0016097
Hsp90b1	2401.48	-1.2574	0.323374	-3.88838	0.000100916	0.00164907
Tob2	6.36177	4.71417	1.21249	3.88801	0.000101068	0.00164907
Filip1l	6.2987	5.43338	1.39763	3.88757	0.000101251	0.00164907
Asah2	5.06573	5.23275	1.34603	3.88755	0.000101262	0.00164907
Rn45s	17521.3	1.93777	0.498535	3.88693	0.000101518	0.00165072
Zfp2	18.062	4.47228	1.15156	3.88366	0.000102897	0.00167058
Rps6kc1	4.71745	4.73398	1.22012	3.87994	0.000104484	0.00169117
Tgfb1i1	226.476	-3.52592	0.90874	-3.88001	0.000104452	0.00169117
Txndc17	266.366	1.50228	0.387432	3.87753	0.000105524	0.00170281
Six2	7.71673	4.64916	1.19892	3.87781	0.000105402	0.00170281
Paox	4.65164	5.14545	1.32887	3.87206	0.000107918	0.0017388
Foxh1	120.71	-2.66484	0.688712	-3.8693	0.000109146	0.00175475
Apobec2	108.207	-4.6127	1.19219	-3.8691	0.000109238	0.00175475
Ap1m2	18.3358	6.25049	1.61612	3.8676	0.000109914	0.00176058
Atp5g1	424.806	1.45648	0.37659	3.86755	0.000109932	0.00176058
Fermt1	5.81509	4.86343	1.25769	3.86695	0.000110203	0.00176225
Lrrc8d	7.18187	4.54496	1.17562	3.86602	0.000110626	0.00176635
Spata13	143.868	-2.57468	0.666767	-3.86144	0.000112722	0.00179712
Chpt1	5.08275	5.22805	1.3543	3.86034	0.000113228	0.00180247
Aff1	4.67064	5.14474	1.33369	3.85753	0.000114539	0.00182062
Atf3	8.95787	5.72023	1.4838	3.85511	0.000115678	0.00183354
Pgm2	285.368	-2.09868	0.544396	-3.85507	0.000115697	0.00183354
Uap1	105.999	-2.53246	0.657381	-3.85235	0.000116987	0.00184847
Megf6	7.72255	5.60046	1.45369	3.85257	0.000116882	0.00184847
Tctn2	6.80222	5.49034	1.42579	3.85075	0.000117757	0.00185554
Ndufb7	230.786	1.58327	0.411165	3.85069	0.000117784	0.00185554
Snai1	10.2231	3.48377	0.905648	3.84672	0.00011971	0.00188309
Lamtor1	171.21	1.69342	0.440472	3.84455	0.000120774	0.00189701
Tulp3	8.45784	5.19907	1.35248	3.84409	0.000121001	0.00189777
Enpep	42.7873	-5.70373	1.48508	-3.84069	0.000122688	0.00192138
Tapbp	5.05277	5.21215	1.35734	3.83998	0.000123044	0.00192413
Sh3yl1	7.17037	5.52945	1.44048	3.83861	0.000123731	0.00193203
Sergef	5.58065	5.30447	1.38434	3.83177	0.000127226	0.00198367
Nhp2	466.4	1.73773	0.453661	3.83045	0.000127909	0.0019914
Rpap1	12.9065	4.13582	1.07983	3.83008	0.000128102	0.0019915
Trim6	111.068	-2.35691	0.615516	-3.82917	0.000128577	0.00199595
Ophn1	4.42966	5.0811	1.32825	3.8254	0.000130561	0.00202379
Pex5	7.16672	5.52447	1.44591	3.82076	0.00013304	0.00205921
Acta1	709.802	-4.27507	1.11954	-3.8186	0.000134209	0.00207429
Siah1a	6.09455	4.97758	1.30703	3.8083	0.000139924	0.00215947
Trmt44	6.4396	4.68891	1.23146	3.80761	0.000140318	0.00216241
Sox13	4.30779	5.04702	1.32743	3.80211	0.000143472	0.0022078
Ldoc1l	6.74214	4.97901	1.30972	3.80158	0.000143773	0.00220924
Atp6ap1	303.285	-2.50103	0.657994	-3.80099	0.000144117	0.00221132
Ugp2	185.272	-2.36527	0.623072	-3.79614	0.000146964	0.00225175
B230217C12Rik	4.25109	5.0299	1.32873	3.78548	0.00015341	0.00234713
Git1	12.3672	4.11757	1.08829	3.78351	0.000154629	0.00236238
Ephb6	4.28482	5.03615	1.3314	3.78261	0.000155195	0.00236761
Nme4	98.0396	2.30495	0.609445	3.78205	0.000155542	0.00236951
Klhl5	4.39113	5.05642	1.33919	3.77572	0.000159547	0.00242703
Cln6	5.21272	4.71932	1.25048	3.77402	0.000160639	0.00244015
Trim39	7.19315	5.02806	1.33331	3.77112	0.000162519	0.00246518
Flt4	5.89891	5.33149	1.41551	3.76649	0.00016556	0.00250773
Slc4a1ap	5.30284	5.23396	1.39033	3.76453	0.000166862	0.00252384
Fbxo36	4.82554	5.14624	1.36733	3.76372	0.000167406	0.00252848
Plac1	4.20608	5.01106	1.33246	3.76077	0.000169394	0.00255486
Grap	5.22676	5.21769	1.38812	3.7588	0.000170729	0.00257135
1700011H14Rik	5.8004	5.31155	1.41327	3.75833	0.00017105	0.00257253
Serinc1	639.024	-1.91267	0.509087	-3.75706	0.000171921	0.00258198
Dnajc10	487.874	-2.11738	0.564274	-3.7524	0.000175146	0.00261963
Cldn12	167.969	-2.12938	0.567474	-3.75237	0.000175168	0.00261963
Psap	151.637	-3.43061	0.914107	-3.75296	0.000174758	0.00261963
Fam149a	4.53837	5.08257	1.35472	3.75176	0.000175596	0.00262234
Vps35	603.188	-1.55628	0.414912	-3.75086	0.000176229	0.00262809
Antxr1	4.24954	5.01844	1.33833	3.74978	0.000176989	0.00263572
Rps27a	543.905	1.5041	0.401549	3.74574	0.000179864	0.00267479
Acsl4	136.349	-2.67128	0.714833	-3.73693	0.000186284	0.00276638
Acap3	4.22961	5.0079	1.34103	3.73438	0.000188176	0.00279058
Elavl2	4.22945	5.00781	1.34116	3.73395	0.000188501	0.00279149
Tmem55b	5.47874	5.25238	1.40695	3.73318	0.000189079	0.00279616
Tmem203	4.11729	4.98282	1.33509	3.73219	0.000189821	0.00280323
Kif1c	5.59665	4.85643	1.30164	3.73101	0.00019071	0.00281244
Mllt3	109.583	-2.99785	0.803838	-3.72942	0.000191918	0.00282633
Lnx2	5.28988	5.21528	1.39881	3.72836	0.000192727	0.00283431
Tyro3	17.4629	4.63727	1.24423	3.72701	0.000193763	0.00284211
Slc2a3	573.12	-1.79069	0.480468	-3.72697	0.000193792	0.00284211
Zmynd19	5.46537	4.7571	1.27668	3.72614	0.000194434	0.00284758
Rtn1	8.94401	5.65424	1.51818	3.72434	0.000195824	0.00286399
Ado	463.403	-1.82768	0.490859	-3.72343	0.000196537	0.00287046
Glyr1	325.282	-2.70683	0.728221	-3.71704	0.000201567	0.00293989
AI413582	4.54769	5.07127	1.36495	3.71534	0.000202929	0.00295569
Tnfrsf1a	4.83281	4.62651	1.24561	3.71425	0.000203809	0.00296444
Thsd1	8.53652	5.60932	1.51166	3.7107	0.000206684	0.00300215
Abhd17b	10.9034	4.80454	1.29515	3.70965	0.000207545	0.00301054
Lamp2	404.595	-2.20235	0.593831	-3.70872	0.00020831	0.00301751
Ddr1	4.53175	4.64933	1.25378	3.70824	0.000208702	0.00301907
Rxra	4.31299	4.52067	1.21925	3.70774	0.000209119	0.00302098
Serpine2	150.182	-1.78243	0.481106	-3.70487	0.000211502	0.00305127
Zfp697	8.18458	5.57317	1.50492	3.7033	0.000212816	0.00306605
Ndufa7	325.07	1.86224	0.50358	3.69801	0.0002173	0.00312641
Msantd4	202.355	-2.06071	0.558176	-3.69186	0.000222617	0.00319858
Mov10l1	79.1987	-4.77087	1.29277	-3.69041	0.000223891	0.00321254
Nap1l4	497.855	-1.73063	0.469281	-3.68783	0.00022617	0.00324086
Gas7	4.50605	5.05429	1.37255	3.68241	0.000231036	0.00330612
Dach2	6.52608	5.37655	1.46456	3.67111	0.000241504	0.0034484
Churc1	77.7933	1.81204	0.493613	3.67097	0.000241628	0.0034484
Dut	240.885	1.59842	0.435505	3.67027	0.000242291	0.00344987
Srpk3	33.3303	-6.04254	1.64639	-3.67018	0.000242381	0.00344987
Ubl4a	140.425	-1.48063	0.403481	-3.66963	0.000242897	0.00345259
Hs1bp3	16.7252	4.51767	1.2322	3.66636	0.000246026	0.00349239
Nppb	62.3339	-5.08301	1.38668	-3.66561	0.000246747	0.00349795
Sel1l	176.761	-2.33902	0.638454	-3.66357	0.000248727	0.00352131
Crmp1	8.84558	4.22168	1.1527	3.66243	0.000249834	0.00353228
Mrps30	9.52115	4.44572	1.21513	3.65864	0.000253561	0.00358019
Stom	114.05	-4.3696	1.1945	-3.6581	0.00025409	0.0035829
Hmgn3	31.2898	4.00472	1.09494	3.65748	0.000254706	0.00358683
Rpl18	759.877	1.654	0.452838	3.65251	0.00025969	0.00365208
Nid2	182.069	-2.35255	0.644151	-3.65218	0.000260028	0.00365208
Rhobtb2	3.88016	4.89598	1.34253	3.64682	0.000265504	0.00372407
Rpl23	517.056	1.77205	0.486841	3.63989	0.000272756	0.00382075
Zik1	27.6265	4.81416	1.32297	3.63889	0.000273816	0.00383053
Peg13	5.456	5.21054	1.43286	3.63647	0.000276397	0.00386156
Abca1	4.62587	5.05849	1.3922	3.63345	0.000279657	0.00390197
Elf3	4.31161	4.99334	1.37445	3.63299	0.00028016	0.00390386
S100a6	3.8508	4.88581	1.34559	3.63099	0.000282333	0.00391849
Tcf7l1	23.5418	3.61799	0.996568	3.63045	0.000282925	0.00391849
Rps16	617.033	1.80194	0.496338	3.63046	0.000282913	0.00391849
Atp2b1	382.388	-1.84392	0.507919	-3.63033	0.000283055	0.00391849
Fam84b	4.47847	5.0268	1.38419	3.63158	0.000281688	0.00391849
Sox18	5.94443	5.28125	1.45512	3.62941	0.000284067	0.00392227
Cul4b	420.27	-2.06643	0.569315	-3.62968	0.000283771	0.00392227
Slc31a1	269.614	-2.12939	0.586856	-3.62847	0.000285101	0.00393143
Slc16a4	4.16031	4.95615	1.36724	3.62493	0.000289037	0.00398054
Ryr2	88.379	-3.81462	1.05298	-3.62269	0.000291553	0.00400999
4931414P19Rik	4.10604	4.94174	1.36464	3.62127	0.000293162	0.00402691
Nop10	382.37	2.1372	0.590266	3.62074	0.000293759	0.00402989
Fbxo40	26.2647	-6.32649	1.74999	-3.61515	0.00030017	0.00411252
Krt7	13.6758	5.88604	1.62964	3.61186	0.000304006	0.00415971
Kif3c	5.33911	5.17723	1.43459	3.60885	0.000307555	0.0041976
1700010I14Rik	3.82684	4.43469	1.22884	3.60884	0.000307566	0.0041976
Wdr8	12.3504	5.8158	1.61266	3.60633	0.000310552	0.00423292
Sparc	518.187	-1.64497	0.45622	-3.60566	0.000311364	0.00423855
Esam	12.0552	4.91307	1.36377	3.60256	0.000315097	0.00428387
Plxna1	23.2471	4.08418	1.13382	3.60215	0.000315595	0.00428515
Fam102a	5.22895	4.41694	1.2265	3.60126	0.000316674	0.00428883
Smpx	78.1478	-4.13371	1.14779	-3.60144	0.000316462	0.00428883
Acbd6	8.79918	3.93998	1.09477	3.59892	0.000319544	0.00431669
Fhdc1	6.3633	4.62283	1.28448	3.59898	0.000319464	0.00431669
Sympk	4.92566	4.69094	1.30362	3.59841	0.000320173	0.0043197
Tmem56	48.128	-6.46157	1.79639	-3.59697	0.000321942	0.00433457
Tom1l2	5.57117	5.21206	1.44906	3.59685	0.000322092	0.00433457
Pygm	34.5314	-4.19794	1.1683	-3.59321	0.000326633	0.00439011
Pdzd2	4.73152	5.0631	1.40972	3.59157	0.000328689	0.0044066
Urb1	7.73636	4.57929	1.27501	3.59158	0.000328677	0.0044066
Tomm5	123.555	1.35558	0.377537	3.59059	0.000329929	0.00441764
Stxbp5	3.69958	4.83323	1.34646	3.58958	0.000331215	0.00442927
Rpl13a	698.399	1.54122	0.429455	3.58879	0.000332221	0.00443714
Ptbp3	144.625	-2.07826	0.579236	-3.58793	0.000333313	0.00444613
Bmf	5.16342	5.13982	1.43327	3.58608	0.000335681	0.00446742
Marcks	562.259	2.41876	0.674495	3.58603	0.00033575	0.00446742
Lsm4	146.456	1.66537	0.464449	3.58569	0.000336183	0.00446757
2610307P16Rik	4.8897	5.09042	1.4198	3.5853	0.000336687	0.00446868
Rft1	5.72164	4.74213	1.32333	3.58349	0.000339037	0.00449424
Ctnnd1	255.872	-1.6687	0.465874	-3.58187	0.000341138	0.00451647
Maged1	1869.39	-1.48744	0.415514	-3.57975	0.000343924	0.00454768
Zfp142	9.19067	4.39198	1.22714	3.57904	0.000344854	0.00455431
Exosc6	3.81448	4.85978	1.35872	3.57675	0.000347894	0.00458875
Nkx3-1	7.27772	4.48694	1.25466	3.57621	0.000348611	0.0045925
Igfbp2	20.1552	4.16897	1.16629	3.57455	0.000350836	0.00461608
Clec11a	5.28273	5.15237	1.44186	3.57342	0.000352354	0.00463031
Mboat1	4.28772	4.96838	1.3911	3.57155	0.000354879	0.00465773
Zfp217	9.04369	4.52849	1.26827	3.5706	0.000356158	0.00466875
Pyy	45.8393	4.46037	1.24978	3.56894	0.00035843	0.00468119
Sdha	640.383	-1.45244	0.40695	-3.56907	0.000358247	0.00468119
Marveld2	6.37403	5.30977	1.48771	3.5691	0.000358213	0.00468119
Man2a1	9.67995	4.37398	1.22608	3.56746	0.000360454	0.00470185
Nos1ap	9.96484	-5.20772	1.45999	-3.56697	0.000361138	0.00470498
Sall2	19.8052	4.09733	1.14888	3.56635	0.000361987	0.00471027
Rpl37rt	71.3848	1.52749	0.428458	3.56509	0.000363728	0.00472713
Cnep1r1	82.2006	-2.01892	0.566827	-3.56179	0.000368339	0.0047812
Mybphl	34.4576	-5.63978	1.58535	-3.55744	0.000374486	0.00485506
Ppp1r3a	24.0367	-6.22336	1.75114	-3.55388	0.000379591	0.00491524
Atoh8	4.68193	5.03874	1.4186	3.55191	0.000382443	0.00494614
Zfp623	22.6323	5.07455	1.42985	3.549	0.000386697	0.00499507
Mnd1	10.9828	4.26136	1.2015	3.54669	0.0003901	0.0050329
Adam15	5.46144	5.16907	1.45842	3.5443	0.00039366	0.00507267
Adam10	256.612	-1.83434	0.517679	-3.54339	0.000395016	0.00507876
Rnf165	3.97696	4.8884	1.3796	3.54334	0.000395089	0.00507876
Obscn	24.0089	-6.21469	1.7542	-3.54274	0.000395994	0.00508423
Snrpd2	331.918	1.75987	0.497285	3.53895	0.000401724	0.00515157
Eno1b	171.567	-2.54068	0.718129	-3.53791	0.000403305	0.00516561
Arhgef5	6.46166	5.30454	1.49961	3.53727	0.000404286	0.00516784
Pidd1	5.4958	5.17234	1.46228	3.53716	0.000404453	0.00516784
Gata4	104.417	-4.21761	1.19265	-3.53633	0.000405723	0.00517785
Cd44	112.656	-2.88037	0.814653	-3.53571	0.000406685	0.00517863
Cyp26a1	3.98411	4.88732	1.38229	3.53566	0.00040676	0.00517863
Impa2	3.7917	4.83889	1.36893	3.53481	0.00040807	0.00518909
Dlx5	4.19111	4.93104	1.39557	3.53335	0.000410331	0.00520537
Calr	1922.15	-1.48098	0.419131	-3.53346	0.000410155	0.00520537
Rps3a1	821.659	1.44142	0.407993	3.53297	0.000410925	0.00520668
Gdi1	230.337	-1.92542	0.545839	-3.52745	0.000419585	0.00531007
Rps24	430.814	1.34048	0.380087	3.52678	0.000420653	0.00531726
Ndor1	11.0381	5.68757	1.6135	3.52499	0.000423504	0.00534692
Haus2	167.723	-1.77944	0.505264	-3.52179	0.000428637	0.00539289
Chac2	4.62283	5.01426	1.42379	3.52177	0.000428668	0.00539289
Fance	4.81417	4.64425	1.31851	3.52234	0.000427748	0.00539289
Slc38a4	537.246	-1.71317	0.486546	-3.52109	0.000429775	0.00540041
Nup210	21.2747	4.41148	1.25305	3.52059	0.000430584	0.00540418
Gm12295	4.29739	4.94779	1.40612	3.51874	0.000433596	0.00543556
Cd93	6.13346	5.25501	1.49491	3.51527	0.00043931	0.0055007
Nhp2l1	232.157	1.77524	0.505084	3.51475	0.000440174	0.00550503
Esrp1	11.3287	5.69554	1.62171	3.51206	0.000444652	0.00555449
Pgbd1	3.68603	4.80194	1.36826	3.50951	0.000448933	0.0055948
Samsn1	8.06882	5.45764	1.55498	3.50979	0.000448461	0.0055948
Ate1	122.792	-2.43731	0.696472	-3.49951	0.000466106	0.00580201
Nfatc3	19.2633	4.51362	1.29019	3.49842	0.00046803	0.00581913
Sdc3	18.1499	4.37772	1.25267	3.4947	0.000474593	0.00589321
Islr	6.64795	5.30467	1.51804	3.49442	0.000475098	0.00589321
Ssr3	1472.34	-1.25982	0.360628	-3.4934	0.000476918	0.00590889
Mdrl	3.47226	4.74172	1.35756	3.49282	0.000477953	0.0059148
Trim54	22.9606	-6.14411	1.76003	-3.49092	0.000481357	0.00594308
G3bp2	826.943	-1.51305	0.433414	-3.49102	0.000481188	0.00594308
Bri3bp	38.0705	3.61854	1.03689	3.48982	0.000483348	0.00594341
Hoxa2	5.37526	5.13503	1.47146	3.48976	0.000483462	0.00594341
Jup	89.0134	-2.35245	0.674118	-3.48967	0.000483623	0.00594341
Zfp24	272.163	-1.87615	0.537576	-3.49003	0.000482971	0.00594341
Fam160b2	6.62787	4.35412	1.24879	3.48667	0.000489072	0.00600343
Scarb2	6.20584	4.44855	1.27744	3.4824	0.000496943	0.00609301
Sox6	6.58836	5.29141	1.51994	3.48134	0.00049892	0.00611018
Kbtbd8	6.73017	5.30716	1.52645	3.47681	0.000507422	0.00620716
Fam172a	4.54757	4.9847	1.43415	3.47572	0.000509483	0.00621804
Fyttd1	333.47	-1.68235	0.483996	-3.47595	0.000509043	0.00621804
Baiap2l1	8.97837	4.30008	1.23823	3.47278	0.000515102	0.0062794
Zfp467	3.98103	4.85969	1.39993	3.47137	0.000517807	0.00630513
Tns3	12.796	4.43498	1.27799	3.47029	0.000519902	0.00631853
Ift57	4.14526	4.90081	1.41226	3.47019	0.000520097	0.00631853
Glrx5	18.7212	4.32002	1.24534	3.46895	0.0005225	0.00634046
Bcr	84.2568	-3.17027	0.916256	-3.46003	0.000540123	0.00654683
Tmem106c	10.3254	5.59905	1.61916	3.458	0.000544211	0.00658886
Auh	10.1419	5.58416	1.61698	3.45346	0.000553448	0.00668986
Rnase4	3.98171	4.85719	1.40654	3.45328	0.000553813	0.00668986
Lrrc56	6.08995	5.21563	1.51059	3.45271	0.000554987	0.00669642
Dhx35	68.2076	-2.57696	0.746556	-3.45179	0.000556874	0.00670677
Rhpn2	10.7172	5.61851	1.62776	3.45168	0.000557108	0.00670677
Aldh3a2	118.431	-3.90551	1.13175	-3.45086	0.0005588	0.00671952
Chst11	3.70847	4.78846	1.38806	3.44976	0.000561086	0.00673938
Bmp4	151.878	-2.17109	0.629451	-3.44918	0.0005623	0.00674632
Smim11	49.9592	1.72309	0.499662	3.44852	0.000563676	0.00675521
Lbh	22.5284	-3.11865	0.905394	-3.44452	0.000572074	0.00684812
Psmd13	234.76	-1.85611	0.539458	-3.4407	0.000580211	0.0069299
Mir7688	3.39034	4.69939	1.36578	3.44082	0.000579956	0.0069299
5031439G07Rik	7.33725	3.90285	1.13449	3.44019	0.000581305	0.00693517
Lgals8	6.57471	4.80395	1.39698	3.4388	0.000584288	0.00696293
2200002D01Rik	3.71751	4.78768	1.39288	3.43725	0.000587647	0.00699511
Ap2s1	82.9236	2.19296	0.638154	3.43641	0.000589473	0.00699696
Fanca	4.97791	4.56349	1.32803	3.43627	0.00058978	0.00699696
Gsto1	97.5436	3.02708	0.880847	3.43656	0.000589155	0.00699696
Cacna1b	6.43237	5.24727	1.52803	3.43401	0.000594726	0.00703275
Ubac1	75.0259	-2.32657	0.677485	-3.43413	0.000594456	0.00703275
Gpm6a	5.09772	5.06415	1.47472	3.43398	0.000594784	0.00703275
Sh2b3	16.2729	3.31456	0.965571	3.43274	0.000597513	0.00705717
Btbd6	9.81243	3.70117	1.07881	3.43079	0.000601824	0.00710018
Ankrd13b	5.34183	5.09934	1.48734	3.4285	0.000606916	0.00714438
Egflam	5.34183	5.09934	1.48734	3.4285	0.000606916	0.00714438
Gimap9	4.66668	4.98253	1.45451	3.42557	0.000613517	0.00721409
Exoc3l	10.8578	5.60601	1.63861	3.4212	0.00062345	0.00731771
1810026J23Rik	15.6455	4.21045	1.23073	3.42109	0.000623708	0.00731771
Galnt3	10.5638	5.58725	1.63427	3.41881	0.000628954	0.00736299
Abcd4	6.07236	4.83942	1.41542	3.41908	0.000628338	0.00736299
Klhl36	3.88256	4.81959	1.41018	3.41771	0.000631513	0.0073848
Purb	268.204	-1.96253	0.575719	-3.40884	0.000652409	0.00762076
Tuba4a	4.20618	4.47706	1.31435	3.40629	0.000658511	0.00767607
Tpp1	162.643	-1.81482	0.53279	-3.40626	0.00065859	0.00767607
Zfp646	16.6647	4.08283	1.19899	3.40524	0.000661069	0.00769653
Rfxap	4.11071	4.86575	1.42911	3.40474	0.000662261	0.00770195
D5Ertd579e	15.1146	4.24858	1.24797	3.40439	0.000663117	0.00770347
Sirt7	4.72251	4.98635	1.46537	3.40278	0.000667034	0.00774051
Rnf135	3.95242	4.82511	1.42133	3.39478	0.000686829	0.00795283
Ocln	10.5491	5.56944	1.64047	3.39502	0.000686227	0.00795283
Hotairm1	12.5574	4.13861	1.21933	3.39416	0.000688389	0.00796221
Zfp146	8.67442	5.13555	1.51437	3.39121	0.000695837	0.00802415
Dhrs7	91.1975	-2.24397	0.661715	-3.39115	0.000696011	0.00802415
Hist1h2ab	3.63829	4.34063	1.27998	3.39116	0.00069598	0.00802415
Cdk18	6.66174	5.24902	1.54857	3.3896	0.00069995	0.00806081
Klhl30	23.1139	-4.60607	1.35956	-3.38792	0.000704249	0.00810154
Jph2	14.1421	-4.93099	1.45599	-3.3867	0.00070738	0.00812874
Gucy1a3	107.314	-4.14207	1.22438	-3.38299	0.000717002	0.00822673
P4ha1	312.227	-1.75905	0.519994	-3.38282	0.000717457	0.00822673
Slc39a10	541.322	-2.09699	0.620602	-3.37896	0.000727616	0.00833422
3000002C10Rik	5.76309	3.82089	1.13127	3.37752	0.000731421	0.00836878
Erbb4	35.0637	-6.13261	1.81655	-3.37596	0.000735597	0.0084075
Nfe2l1	88.7916	-1.82178	0.540361	-3.37142	0.00074783	0.00853812
Wrb	534.292	-1.63533	0.485214	-3.37033	0.00075078	0.0085626
Kif7	3.42439	4.68339	1.39023	3.3688	0.000754964	0.00860109
Csde1	1616.82	-1.4842	0.440654	-3.36817	0.000756699	0.00861161
Gramd4	4.12464	4.85216	1.441	3.36722	0.000759289	0.00863183
Vash1	17.8211	4.13325	1.22765	3.3668	0.000760455	0.00863224
Arhgap8	5.3095	4.59114	1.36372	3.36662	0.000760951	0.00863224
Egfl7	79.4845	3.14637	0.935018	3.36504	0.000765337	0.00863586
Frzb	35.8193	3.66627	1.08917	3.36612	0.000762347	0.00863586
Zbtb16	4.43722	4.91458	1.46016	3.36579	0.000763255	0.00863586
Ranbp1	1114.49	1.11452	0.331197	3.36512	0.000765096	0.00863586
Bin1	24.6709	4.49111	1.33448	3.36542	0.000764259	0.00863586
P3h3	4.01974	4.82974	1.43551	3.36448	0.000766867	0.00864395
Hmbs	89.8253	1.75572	0.522145	3.36252	0.000772338	0.00869637
Aste1	6.06071	4.2588	1.26678	3.36192	0.000774031	0.00870621
Rpl39	268.005	1.27877	0.380416	3.3615	0.000775196	0.00871009
Tesk1	3.38538	4.67057	1.38973	3.36078	0.000777231	0.00872372
Gpc3	2118.48	-1.54746	0.460767	-3.35844	0.000783837	0.00878858
Tmx1	426.136	-2.03853	0.607379	-3.35628	0.000789994	0.00884827
Gsr	12.8093	2.8116	0.838914	3.35147	0.000803825	0.00898422
Rpl10a	258.362	1.76952	0.527945	3.35172	0.000803125	0.00898422
Ddit4l	3.78834	4.35226	1.29939	3.34947	0.000809664	0.00903997
Elmo1	8.81869	5.00316	1.49435	3.34804	0.000813848	0.00907714
Anxa6	310.98	-2.08456	0.622763	-3.34728	0.00081609	0.00909259
Ndrg4	75.5943	-4.62366	1.38145	-3.34696	0.000817024	0.00909346
Zfp458	5.07807	3.91594	1.17076	3.34479	0.000823439	0.00915526
Myl9	826.83	-2.13299	0.637899	-3.34378	0.000826445	0.00917907
Mfn1	8.62677	4.4237	1.32373	3.34185	0.000832215	0.0092335
Slc25a19	52.9965	-2.78158	0.833028	-3.33912	0.000840453	0.00931517
1700007L15Rik	4.02546	4.81694	1.44385	3.33617	0.000849404	0.00940456
Pdia4	804.283	-1.6998	0.509572	-3.33574	0.000850724	0.00940936
Rpl7a	209.832	1.67995	0.503681	3.33534	0.000851936	0.00941297
A830082N09Rik	3.20489	4.6098	1.3823	3.33488	0.000853361	0.0094189
Eef1b2	744.688	1.63881	0.491715	3.33285	0.000859624	0.00946834
Snrpb	715.748	1.56991	0.471006	3.33311	0.000858821	0.00946834
Cdc25b	10.3249	4.35135	1.30608	3.33161	0.00086345	0.00950063
Pcdh7	165.379	-2.72778	0.819895	-3.32698	0.000877918	0.00964983
Dtnb	9.96156	4.43389	1.33285	3.32662	0.000879053	0.00965231
Paip2b	8.5442	4.967	1.49366	3.32539	0.000882939	0.00968496
Spc24	192.63	2.28584	0.687812	3.32335	0.000889435	0.00974615
Rassf5	230.281	-4.95803	1.49234	-3.32232	0.000892727	0.00975363
Rbm18	324.952	-2.07264	0.623862	-3.32227	0.000892873	0.00975363
Mtx3	5.28799	5.0397	1.51688	3.32241	0.000892444	0.00975363
Cox5b	229.974	1.92419	0.58014	3.31677	0.000910643	0.00992609
Maml1	9.49713	4.26843	1.28702	3.31652	0.000911465	0.00992609
Ston2	3.33145	4.64098	1.39928	3.3167	0.000910874	0.00992609
Ankrd54	4.40404	4.8892	1.47433	3.31622	0.000912449	0.00992662
Cd164	533.082	-1.41506	0.426826	-3.31531	0.000915422	0.00994877
Rhpn1	3.98547	4.80249	1.44949	3.31322	0.000922286	0.0100131
Trip12	296.158	-1.46188	0.441499	-3.31118	0.000929039	0.0100761
Foxd1	3.13607	4.58212	1.3846	3.30934	0.000935172	0.0101323
Rps9	1052.5	1.2073	0.365227	3.30561	0.000947708	0.0102577
Hspb3	20.3362	-5.48907	1.66131	-3.30406	0.000952939	0.0103038
Mzt1	238.658	-1.4274	0.432057	-3.30374	0.000954058	0.0103054
Polr2j	209.956	1.77624	0.5377	3.3034	0.00095519	0.0103071
Serf1	43.2095	2.70919	0.820249	3.30288	0.00095696	0.0103157
Proser3	3.83375	4.76232	1.44253	3.30137	0.000962136	0.010361
Usf3	12.137	3.6227	1.09792	3.29959	0.000968254	0.0104163
Hcn4	10.1547	-4.63276	1.40489	-3.29761	0.000975127	0.0104797
Fcgr3	4.04557	4.8065	1.45794	3.29677	0.000978037	0.0105003
Mrpl20	224.786	1.65553	0.502756	3.29292	0.000991542	0.0106345
Ctr9	242.084	-1.91773	0.583553	-3.28631	0.00101509	0.0108762
Klhl4	4.24359	4.84253	1.47534	3.28232	0.00102957	0.0109979
Nme2	590.36	1.37466	0.418749	3.28279	0.00102786	0.0109979
Tmbim6	1017.19	-1.89347	0.576855	-3.28241	0.00102925	0.0109979
Bves	35.2892	-3.28317	1.00045	-3.28168	0.0010319	0.0110118
Ier5	3.34114	4.62858	1.41055	3.28139	0.00103296	0.0110121
Mtmr1	3.01295	4.5307	1.38361	3.27456	0.00105826	0.0112704
Dpysl2	706.329	-1.30861	0.399754	-3.27355	0.00106207	0.0112997
Tspan12	350.598	-1.49041	0.455795	-3.26992	0.00107578	0.0114341
Clns1a	362.364	2.12454	0.650402	3.2665	0.00108885	0.0115615
Aqp11	3.05901	4.5426	1.3915	3.26453	0.00109645	0.0116305
2310040G24Rik	3.01287	4.52715	1.38968	3.25769	0.00112321	0.0118798
Zfp772	9.42355	5.4018	1.65806	3.2579	0.00112241	0.0118798
Vdac1	408.562	-1.56735	0.481127	-3.25767	0.00112331	0.0118798
Fbxo42	6.53232	4.34878	1.33514	3.25718	0.00112524	0.0118884
Cldn3	4.87889	4.94514	1.51836	3.25689	0.00112639	0.0118887
Scfd2	4.43305	4.86503	1.49429	3.25574	0.00113099	0.0119135
Ghitm	733.007	-1.17767	0.361716	-3.25578	0.0011308	0.0119135
Abcc1	4.96682	4.48602	1.37803	3.25538	0.0011324	0.0119166
Gimap6	8.37899	5.32399	1.63603	3.25422	0.00113705	0.0119537
Ccdc47	332.835	-2.11062	0.648907	-3.25258	0.00114362	0.0120108
Cars2	8.86711	3.39758	1.0448	3.25191	0.00114632	0.0120273
Fcf1	181.811	1.49696	0.460419	3.2513	0.0011488	0.0120415
Rnf26	10.9604	3.40727	1.04861	3.24933	0.00115679	0.0121132
4933404O12Rik	9.03658	4.1947	1.29174	3.24733	0.00116495	0.0121866
Zscan10	3.1065	4.55106	1.40235	3.24531	0.00117322	0.0122611
Id2	1269.71	-1.29132	0.397972	-3.24475	0.00117553	0.0122732
Ccdc84	3.37815	4.62388	1.42547	3.24375	0.00117967	0.0122922
Gamt	8.20165	3.60392	1.11103	3.24377	0.00117959	0.0122922
Stx17	6.2482	4.67847	1.44295	3.2423	0.0011857	0.0123126
Hs3st1	4.35311	4.8427	1.49359	3.24233	0.00118557	0.0123126
Reep1	111.948	-3.55729	1.09693	-3.24296	0.00118297	0.0123126
Ipmk	8.00219	4.87216	1.50275	3.24216	0.00118626	0.0123126
Adm	46.859	-3.24922	1.00233	-3.24168	0.00118826	0.0123212
Capza2	622.63	-1.058	0.326492	-3.24052	0.00119313	0.0123597
Rpl14	794.886	1.5039	0.464157	3.24008	0.00119496	0.0123666
Taf7	254.448	-2.05002	0.632823	-3.23949	0.00119744	0.0123802
Iqgap2	7.98981	5.28362	1.63126	3.23897	0.00119961	0.0123905
Dcxr	3.57217	4.6727	1.44415	3.2356	0.00121386	0.0125255
Pilra	5.70063	5.04654	1.56042	3.23409	0.00122032	0.01258
Hspe1	626.182	1.32423	0.409608	3.23292	0.00122533	0.0126071
Lama1	38.5897	3.13885	0.970858	3.23307	0.0012247	0.0126071
Stt3a	791.108	-1.62668	0.503331	-3.23182	0.00123005	0.0126381
Fam193b	9.62218	4.54874	1.40756	3.23166	0.00123072	0.0126381
Hsd17b12	391.696	-1.32587	0.410329	-3.23124	0.00123256	0.0126448
Tlx1	14.5497	4.17099	1.29182	3.22876	0.00124329	0.0127425
Zfp438	5.34739	4.99594	1.54772	3.22793	0.00124688	0.012767
Cd36	44.1311	4.45017	1.379	3.22709	0.00125056	0.0127923
Zfp82	7.49768	5.23343	1.62219	3.22616	0.00125464	0.0128217
Cdk17	17.5098	4.30915	1.3365	3.2242	0.00126324	0.0128972
Thnsl2	7.88096	5.26297	1.63303	3.22283	0.0012693	0.0129467
Acaa2	221.477	-1.90961	0.593119	-3.2196	0.00128368	0.0130808
Clec1b	4.26486	4.81723	1.49652	3.21896	0.00128655	0.0130974
Gpx4	270.706	1.33885	0.41606	3.21792	0.00129124	0.0131325
Prdx2	1215.83	1.45385	0.452548	3.21259	0.00131545	0.0133532
Slc35a5	92.1828	-3.95701	1.23167	-3.21272	0.00131484	0.0133532
Socs2	12.4482	3.64586	1.1351	3.21192	0.00131852	0.0133716
Ngfr	3.39811	4.6195	1.43854	3.21124	0.00132162	0.0133902
Gm38426	3.49636	4.64163	1.4457	3.21064	0.00132441	0.0133929
Cables1	5.57549	5.01943	1.56324	3.21091	0.00132317	0.0133929
Siva1	323.612	1.99468	0.621825	3.20778	0.00133763	0.0135138
Ssna1	192.803	1.5307	0.47738	3.20646	0.00134378	0.0135428
Zeb2	88.2811	-2.43727	0.760139	-3.20634	0.00134433	0.0135428
Prkag2	65.7247	-2.60069	0.811077	-3.20647	0.00134375	0.0135428
Ccdc9	7.24435	2.9178	0.910186	3.20572	0.00134724	0.0135593
9530077C05Rik	3.09714	4.5314	1.41385	3.20501	0.00135059	0.0135801
Rpl37	487.519	1.42237	0.44449	3.20001	0.00137421	0.0138045
Pcolce2	3.37511	4.6075	1.44004	3.19956	0.00137636	0.013813
Tug1	726.236	-2.2121	0.691978	-3.19677	0.00138973	0.0139078
C330027C09Rik	294.144	-1.46594	0.458506	-3.19722	0.00138761	0.0139078
Garem1	3.35813	4.11203	1.28626	3.1969	0.00138915	0.0139078
Dnase1l1	4.52832	4.85224	1.51805	3.19637	0.0013917	0.0139114
Tceb2	490.773	1.50696	0.471491	3.19616	0.00139271	0.0139114
E130310I04Rik	12.7305	-5.55273	1.73847	-3.19403	0.00140299	0.0140009
Vps13a	2.99753	4.49675	1.40866	3.19221	0.00141191	0.0140767
Calu	1508.78	-1.82355	0.571324	-3.1918	0.00141388	0.0140831
Stmn1	627.047	0.988848	0.309937	3.19048	0.00142037	0.0141279
Grik5	3.60793	4.66187	1.46124	3.19034	0.00142104	0.0141279
Ak1	164.744	-2.117	0.663963	-3.18843	0.00143048	0.0142085
Krt8	224.527	-1.52557	0.47865	-3.18724	0.00143637	0.0142536
Als2	6.20027	4.48804	1.40841	3.1866	0.00143955	0.0142719
Bbs2	20.4219	4.03982	1.26917	3.18305	0.00145732	0.0144346
Whsc1l1	97.9752	-2.13621	0.671573	-3.1809	0.00146819	0.0145287
Tmem87b	7.43927	5.19623	1.63467	3.17876	0.00147907	0.0146227
Fscn1	68.0843	1.58733	0.499447	3.17817	0.00148208	0.0146388
Ddx51	21.734	4.2014	1.32207	3.17789	0.00148353	0.0146395
Gm15446	2.83598	4.43917	1.3972	3.17718	0.00148716	0.0146617
Cep128	8.4127	5.27217	1.66005	3.17591	0.00149368	0.0147123
Phlpp2	7.447	3.90141	1.22932	3.17363	0.00150546	0.0148146
Cpe	15.525	4.18662	1.31939	3.17314	0.00150802	0.0148261
Igf2r	516.69	-1.67929	0.529294	-3.1727	0.0015103	0.0148348
Gm10509	7.69542	4.79786	1.51359	3.16986	0.00152511	0.0149664
M6pr	289.426	-1.34388	0.424078	-3.16895	0.00152991	0.0149858
Matr3	1092.05	-1.44811	0.456961	-3.169	0.00152964	0.0149858
Nmt2	465.032	-1.6123	0.509259	-3.16597	0.00154564	0.0151259
Cep126	4.8236	4.21654	1.33243	3.16455	0.00155321	0.015186
Tacc1	121.349	-2.66546	0.842715	-3.16294	0.00156183	0.0152562
Cdadc1	94.2493	-1.36712	0.432684	-3.15962	0.00157975	0.0154068
Mrpl21	95.8898	2.09155	0.661977	3.15955	0.00158014	0.0154068
Prrx1	28.7008	3.1663	1.00277	3.15756	0.00159093	0.0154977
Dhfr	175.807	1.51954	0.481295	3.15719	0.00159296	0.0155032
Mxra7	3.432	4.60208	1.45846	3.15544	0.00160256	0.0155752
Slc25a1	14.2486	4.17444	1.32299	3.15531	0.00160328	0.0155752
Fras1	88.9621	-2.61313	0.828632	-3.15355	0.00161296	0.0156549
Zrsr1	3.61852	4.64561	1.47432	3.15102	0.001627	0.0157767
Skiv2l2	340.774	-1.54153	0.489696	-3.14794	0.00164426	0.0159295
Nuak2	3.9665	4.72378	1.50102	3.14704	0.00164933	0.0159641
Pfas	42.0723	2.08424	0.662599	3.14555	0.00165772	0.0160307
Lamtor5	111.526	1.66165	0.528503	3.14407	0.00166614	0.0160974
Uqcr11	450.441	1.66562	0.529956	3.14295	0.00167256	0.0161448
Scn8a	4.37334	4.79782	1.52671	3.14258	0.00167465	0.0161503
2810408I11Rik	10.8567	4.03297	1.28568	3.13684	0.0017078	0.0164086
Tspan18	108.836	-2.51856	0.802762	-3.13737	0.00170474	0.0164086
Vps72	65.9407	2.11437	0.674003	3.13703	0.00170669	0.0164086
Herc6	3.20051	4.53613	1.44619	3.13661	0.00170916	0.0164086
Rpl17	114.959	2.00258	0.638417	3.13679	0.00170807	0.0164086
Dnmt3a	210.216	-1.61857	0.516197	-3.13556	0.00171525	0.0164521
Crtap	6.85547	5.11268	1.63143	3.13387	0.00172516	0.0165322
Smarcd3	41.0264	-2.48986	0.794906	-3.13227	0.00173458	0.0165968
Scml2	3.54786	4.62014	1.47505	3.1322	0.00173502	0.0165968
Src	3.5184	4.6124	1.47371	3.12978	0.00174935	0.0167188
Eif3i	453.504	1.56934	0.501893	3.12684	0.00176698	0.0168701
Foxl2os	3.5501	4.6207	1.47789	3.12655	0.0017687	0.0168701
Dvl2	3.05986	4.49087	1.43655	3.12615	0.00177113	0.0168701
Fcho2	121.04	-2.02049	0.646335	-3.12608	0.00177154	0.0168701
Tecrl	142.355	-3.62483	1.15973	-3.12558	0.00177457	0.0168838
Srl	153.478	-3.38575	1.08474	-3.12126	0.00180082	0.0171182
Srpx2	5.29215	4.92444	1.57935	3.11802	0.00182071	0.0172918
Hist1h1d	2.67438	4.36505	1.40022	3.11741	0.00182449	0.0173122
9530082P21Rik	32.912	2.60431	0.835653	3.1165	0.00183011	0.0173501
Flad1	120.846	-2.18664	0.701748	-3.11598	0.00183332	0.017365
Smarca1	130.047	-3.08451	0.990264	-3.11484	0.00184046	0.0174171
Tuft1	12.6634	3.99062	1.2813	3.1145	0.00184258	0.0174216
Acat1	81.5453	-1.5179	0.487564	-3.11323	0.00185054	0.0174658
Cldn7	8.44096	5.22756	1.67911	3.11329	0.00185015	0.0174658
Nudt11	5.57001	4.34349	1.39538	3.11276	0.00185344	0.0174776
Snrpe	457.794	1.26144	0.405355	3.11193	0.00185867	0.0174909
Ago1	14.091	3.54805	1.1402	3.11177	0.00185971	0.0174909
Atp5j2	495.647	1.2659	0.406811	3.11176	0.00185978	0.0174909
2810002D19Rik	17.7854	3.60057	1.15742	3.11085	0.00186549	0.017529
Pltp	4.16333	4.74138	1.52447	3.11018	0.00186972	0.0175532
Dtwd2	3.94636	4.70045	1.51193	3.10891	0.00187781	0.0176136
Opn3	6.62217	5.07257	1.63205	3.10809	0.001883	0.0176467
Tgfb3	3.65147	4.63594	1.49241	3.10634	0.00189419	0.0177359
Pdia3	1720.07	-1.47155	0.473866	-3.10542	0.0019001	0.0177756
Atp8a1	43.2907	-4.00712	1.29166	-3.10229	0.00192029	0.0179486
Zcchc18	8.46615	5.22072	1.68311	3.10183	0.00192326	0.0179605
Tubb3	9.05411	5.25896	1.69624	3.10036	0.00193283	0.0180341
Hexb	8.65933	3.91119	1.26266	3.09758	0.0019511	0.0181886
Dusp28	3.65094	4.62916	1.49469	3.09707	0.00195445	0.0182038
She	3.42199	4.57342	1.47752	3.09534	0.00196586	0.018246
Hmgcs2	7.03671	5.10277	1.64847	3.09546	0.00196508	0.018246
Dap	107.981	-1.83142	0.591572	-3.09585	0.00196248	0.018246
Hmgn1	1084.34	0.878135	0.283663	3.0957	0.0019635	0.018246
4921531C22Rik	4.0982	4.71939	1.52623	3.09219	0.00198685	0.0184087
Rps6	776.096	1.39496	0.451122	3.09222	0.00198669	0.0184087
Itih5	7.05984	4.68956	1.51674	3.09188	0.00198894	0.018412
Rnd3	394.453	-1.8342	0.593383	-3.0911	0.00199419	0.0184446
Grcc10	127.988	2.17181	0.702908	3.08976	0.0020032	0.0185117
Lenep	15.3859	-4.82038	1.56052	-3.08896	0.00200858	0.0185453
Polr3g	210.41	-3.37563	1.09305	-3.08827	0.00201328	0.0185726
Rbms2	159.379	-2.06809	0.669849	-3.0874	0.00201915	0.0186106
Cyp1b1	3.238	4.52613	1.46703	3.08524	0.00203388	0.01873
Runx1t1	225.115	-2.1964	0.71222	-3.08387	0.00204326	0.0188001
Fam53b	3.50041	4.59055	1.48928	3.08239	0.00205345	0.0188775
Sirt4	3.23291	4.51783	1.46674	3.08017	0.0020688	0.0190022
Mpdu1	115.458	-1.79905	0.585146	-3.07453	0.00210838	0.019349
Ptk2	48.7844	2.40437	0.782494	3.0727	0.00212132	0.0194509
Tns1	4.44681	4.7726	1.55628	3.06668	0.0021645	0.0198126
Rack1	1761.85	1.24142	0.40481	3.06669	0.00216446	0.0198126
A730017C20Rik	7.37685	5.11	1.66644	3.06641	0.00216643	0.0198132
Asic2	2.60791	4.32205	1.40962	3.06611	0.00216861	0.0198161
Kctd4	3.50927	4.58407	1.49593	3.06437	0.00218129	0.0199148
Bpnt1	90.6079	-1.98398	0.647691	-3.06316	0.00219009	0.0199609
Phf5a	405.673	1.4032	0.458074	3.06326	0.00218938	0.0199609
Prkg1	228.753	-3.55802	1.16316	-3.05893	0.00222131	0.020228
Surf4	706.428	-1.1867	0.388284	-3.05626	0.00224114	0.0203562
Nkd1	5.50448	4.08248	1.33574	3.05633	0.00224064	0.0203562
Adk	769.6	-1.19549	0.391101	-3.05672	0.00223772	0.0203562
Dnajb3	2.83465	4.3952	1.43827	3.05589	0.00224396	0.0203645
St8sia2	96.488	-3.29641	1.07961	-3.05333	0.00226318	0.0205213
Pex16	12.0975	3.63877	1.19237	3.05172	0.00227534	0.020614
Thap7	15.2706	3.94085	1.29151	3.05136	0.00227807	0.0206211
Arhgef15	3.78798	4.63754	1.52195	3.04709	0.00231067	0.0208984
Nudt16	2.77269	4.37087	1.43475	3.04642	0.00231584	0.0209273
Fez2	11.2903	4.03592	1.32646	3.04263	0.00234519	0.0211745
Dcbld1	16.8152	3.67679	1.20872	3.04189	0.002351	0.0212089
Dvl1	5.85096	3.58746	1.17971	3.04097	0.00235819	0.0212558
Neurl1b	20.1216	-4.70558	1.54775	-3.04027	0.0023637	0.0212873
Afmid	4.05243	4.68357	1.54115	3.03902	0.00237353	0.0213577
Adar	8.30328	4.03611	1.32869	3.03767	0.00238417	0.0214354
Idh3a	406.752	-1.61675	0.532691	-3.03507	0.0024048	0.0216025
Prelid1	500.079	1.23225	0.406076	3.03453	0.00240913	0.0216231
Dr1	116.395	-2.18446	0.720009	-3.03393	0.0024139	0.0216476
Lrp11	6.17135	4.97591	1.64025	3.03364	0.00241624	0.0216503
Timm17b	138.105	1.67918	0.55424	3.02969	0.00244802	0.0219166
Pdp1	5.98141	4.95228	1.63522	3.02852	0.00245756	0.0219835
Tst	6.14056	4.96902	1.6409	3.02822	0.00245996	0.0219864
Rab37	6.84351	5.03441	1.66346	3.02646	0.00247435	0.0220964
Zfp830	104.021	-1.46844	0.48529	-3.0259	0.00247893	0.0221187
Alx1	6.14034	4.96665	1.64195	3.02485	0.00248755	0.022177
Rnf13	225.417	-2.41704	0.799467	-3.02332	0.00250021	0.0222548
Rnf11	3.92602	4.17638	1.3814	3.02328	0.00250047	0.0222548
Boc	6.38583	4.98761	1.65179	3.01952	0.0025318	0.0225147
Mok	6.38512	4.98697	1.65215	3.01847	0.00254054	0.0225736
H2-D1	3.45809	4.54944	1.50735	3.01818	0.00254297	0.0225763
Lrrc4b	5.04624	-3.89121	1.28944	-3.01774	0.00254666	0.0225901
Cldn8	7.00103	5.04143	1.67104	3.01695	0.00255332	0.0226303
Entpd5	3.01231	4.43233	1.47005	3.01509	0.00256906	0.0227508
Ndufb2	85.857	2.11643	0.702377	3.01324	0.00258476	0.0228708
Zfp746	5.90896	4.93328	1.63767	3.01237	0.0025922	0.0229175
Lrrc10	64.4704	-4.73354	1.57176	-3.01162	0.00259858	0.022946
Gosr1	16.0107	3.21396	1.06724	3.01148	0.00259974	0.022946
Zfp651	3.26706	4.49926	1.49462	3.0103	0.00260992	0.0230167
Nfs1	20.7706	3.55475	1.18261	3.00586	0.00264832	0.023336
Fkrp	9.95434	3.90173	1.29896	3.00373	0.00266691	0.0234803
Ero1l	148.758	-2.92697	0.97503	-3.00193	0.00268277	0.0236004
Ndufa13	303.935	1.55563	0.518735	2.99888	0.00270971	0.0238176
Slmo1	2.47567	4.25027	1.41748	2.99846	0.00271345	0.0238308
Ptrh1	2.73245	4.33936	1.44745	2.99793	0.0027182	0.0238528
Hipk2	78.1985	-2.07754	0.693396	-2.99618	0.00273383	0.0239249
Tmem38a	90.034	-3.46392	1.15613	-2.99614	0.00273416	0.0239249
Cnksr2	5.55448	3.58913	1.19778	2.99649	0.00273106	0.0239249
Rbfox2	181.644	-1.8117	0.604705	-2.996	0.00273543	0.0239249
Zfp870	5.92204	4.92182	1.64396	2.99387	0.0027546	0.0240727
Ldlrad3	200.71	-1.92702	0.644106	-2.99178	0.00277359	0.0242187
Sh2b2	3.37231	4.51293	1.50905	2.99059	0.00278441	0.0242932
Srpr	277.484	-1.73703	0.581183	-2.98878	0.00280095	0.0244174
Rftn2	3.6377	3.88539	1.30102	2.98641	0.00282273	0.0245869
Myeov2	168.608	1.56286	0.523368	2.98616	0.00282502	0.0245869
Ndufb8	665.14	1.18681	0.397554	2.98529	0.00283308	0.0246369
Sh2d3c	6.35942	4.55575	1.52698	2.9835	0.00284974	0.0247615
Yipf4	5.82467	4.90259	1.64437	2.98145	0.00286888	0.0249074
Pmpcb	202.965	-1.33572	0.448462	-2.97846	0.00289703	0.0251313
Fgfr2	81.5552	-2.24393	0.754379	-2.97454	0.00293429	0.0254337
Spsb1	2.90781	4.38293	1.47522	2.97103	0.00296801	0.0256842
Ipo7	144.717	-2.20083	0.740764	-2.97103	0.00296803	0.0256842
Rnls	2.5939	4.28021	1.44146	2.96936	0.00298417	0.0258029
Tmem54	5.78481	4.88875	1.64665	2.96891	0.0029886	0.0258201
Nkd2	3.6825	4.57495	1.54123	2.96838	0.00299376	0.0258437
Hmgcr	267.935	-1.65369	0.557559	-2.96594	0.00301761	0.0260284
C430049B03Rik	61.6212	-2.62654	0.885649	-2.96567	0.00302028	0.0260303
D8Ertd738e	306.436	1.60796	0.542261	2.96528	0.0030241	0.0260421
Spon1	184.997	-1.98241	0.668704	-2.96455	0.00303124	0.026077
Npm1	2524.18	1.11368	0.375689	2.96437	0.00303306	0.026077
Ptn	93.7931	3.25635	1.09875	2.96369	0.00303974	0.0261132
Zfp11	5.64733	4.86955	1.6438	2.96237	0.00305277	0.0262039
Rpl7	874.256	1.26211	0.426109	2.96193	0.00305713	0.0262202
Snora74a	2.59247	4.27353	1.44354	2.96046	0.00307181	0.0263248
Abracl	276.545	-1.42486	0.481776	-2.95752	0.00310128	0.026556
Arhgef1	3.72397	3.92006	1.32645	2.9553	0.00312366	0.0267261
Dnajc22	2.70251	4.31215	1.4599	2.95373	0.00313958	0.0268407
Cldnd1	426.08	-1.5658	0.530249	-2.95295	0.0031475	0.0268867
Rabgap1l	6.18033	4.07177	1.38098	2.94847	0.00319356	0.0272435
Arrdc1	6.44286	4.94114	1.67588	2.94838	0.0031944	0.0272435
Cxcr2	3.15218	4.43978	1.50688	2.94633	0.00321566	0.0274028
Tgfb2	258.554	-1.92631	0.654438	-2.94345	0.00324572	0.0276368
Jag1	157.705	-2.15621	0.732731	-2.94271	0.00325354	0.0276812
Kcnk5	3.45313	4.50893	1.53284	2.94156	0.00326567	0.0277622
Atpif1	627.406	1.05707	0.359607	2.93951	0.00328732	0.0279238
Uck2	17.432	3.22961	1.09936	2.93772	0.00330634	0.0280629
Ppip5k1	6.27781	4.91497	1.67387	2.93629	0.00332162	0.0281701
Rgma	3.77871	4.57303	1.55858	2.93411	0.00334508	0.0283464
Ube2d2a	17.7993	2.37156	0.808462	2.93343	0.00335242	0.028386
Dab1	3.47122	4.50989	1.53825	2.93184	0.00336958	0.0285085
Lrrc40	255.706	-1.65329	0.564212	-2.93027	0.00338667	0.0286303
Ankrd39	6.36043	4.52401	1.54412	2.92982	0.00339155	0.0286487
Supt20	137.004	-1.57022	0.536223	-2.9283	0.00340826	0.028767
Akr1b8	63.2775	-2.82951	0.966547	-2.92744	0.00341767	0.0287778
Aga	61.3429	-1.34962	0.460999	-2.92759	0.00341598	0.0287778
Nxn	24.5084	3.92793	1.34173	2.92751	0.0034169	0.0287778
2700099C18Rik	10.8906	3.41282	1.16629	2.92621	0.00343116	0.0288685
Crocc	5.36536	4.80997	1.64512	2.92379	0.00345802	0.0290715
Lrrc2	50.816	-4.14397	1.41778	-2.92285	0.00346843	0.0291359
Ap1g2	2.61469	4.2699	1.46115	2.92229	0.0034747	0.0291655
Sec61g	312.459	1.21758	0.416878	2.9207	0.00349249	0.0292813
Fgf8	9.72746	3.79151	1.29821	2.92056	0.00349402	0.0292813
Stam	133.43	-1.96331	0.672613	-2.91894	0.00351226	0.029411
Gm2897	4.18556	-4.60024	1.57654	-2.91793	0.0035236	0.0294827
Zbtb3	2.567	4.25045	1.45701	2.91725	0.00353131	0.029524
2900026A02Rik	37.6823	-3.6867	1.26398	-2.91673	0.00353719	0.0295499
Bend4	237.054	-1.44019	0.493965	-2.91558	0.00355031	0.0296226
6330415B21Rik	5.01307	4.75798	1.63197	2.91547	0.00355148	0.0296226
Rell1	3.06181	4.39981	1.51056	2.9127	0.00358318	0.0298636
Slc25a33	3.20031	4.42901	1.52222	2.90957	0.00361931	0.0301174
Man2c1	4.71207	3.87801	1.33275	2.90977	0.00361697	0.0301174
Rpl22l1	188.965	1.47886	0.50843	2.90867	0.0036297	0.0301803
Slc29a2	5.91099	4.8583	1.67107	2.9073	0.00364564	0.0302891
Halr1	2.56159	4.24418	1.46037	2.90624	0.00365797	0.0303677
Tusc2	11.6644	3.41228	1.17436	2.90564	0.00366498	0.0304022
Acvrl1	3.27128	4.44492	1.5312	2.9029	0.0036972	0.0306455
Mfge8	313.411	-1.65591	0.571095	-2.89953	0.00373724	0.0309532
Dck	278.692	-1.84706	0.637211	-2.89867	0.00374754	0.0310143
Tmem100	6.20878	4.87904	1.68382	2.8976	0.00376034	0.0310961
Clic4	535.157	-2.4419	0.843046	-2.89653	0.0037732	0.0311781
Etfa	155.242	-1.24513	0.429955	-2.89597	0.00377994	0.0312095
Rhof	16.6218	-4.73653	1.63618	-2.89486	0.00379323	0.0312601
Mesdc1	2.67121	4.27301	1.47614	2.89473	0.0037949	0.0312601
Soga3	2.79507	4.3138	1.49008	2.89501	0.00379147	0.0312601
Lta4h	608.85	-1.62321	0.560996	-2.89343	0.00381055	0.0313403
Phf21b	2.6367	4.26439	1.47375	2.89356	0.00380904	0.0313403
Mkrn1	21.3315	3.47441	1.201	2.89294	0.00381659	0.0313657
Sorbs3	6.77696	3.86629	1.33676	2.89228	0.00382461	0.0314073
Tmf1	58.7552	-1.46859	0.50792	-2.89139	0.00383545	0.0314477
Polr2i	80.69	1.94884	0.674001	2.89146	0.00383458	0.0314477
Bcam	12.9087	3.10623	1.07463	2.8905	0.00384628	0.0315122
Fam188a	138.425	-1.95199	0.675418	-2.89004	0.00385188	0.0315337
Bnip3	608.183	-1.12773	0.390288	-2.88947	0.00385887	0.0315667
E2f1	5.17083	4.76229	1.6483	2.88921	0.00386209	0.0315687
Zfp57	53.9258	-1.95456	0.676604	-2.88878	0.00386745	0.0315882
Crabp2	515.154	1.77165	0.61349	2.88782	0.00387926	0.0316603
Klhdc8b	47.1347	-3.7458	1.29748	-2.88699	0.00388949	0.0317194
Tfap4	2.52655	3.80842	1.32029	2.88455	0.00391979	0.031942
Cpeb2	59.6606	-3.21358	1.11455	-2.88329	0.00393542	0.0320447
Vtn	5.59016	4.80421	1.66691	2.8821	0.00395032	0.0321413
Zfp235	5.22768	4.76248	1.65311	2.88092	0.0039651	0.0321951
Angptl6	2.6223	4.25213	1.47599	2.88086	0.0039659	0.0321951
Dlst	236.034	-1.60815	0.558236	-2.88076	0.00396713	0.0321951
Dtx4	5.29634	4.77022	1.65598	2.88061	0.00396905	0.0321951
Pcdh18	23.6995	3.46558	1.20338	2.87986	0.00397848	0.0322469
Zfp446	5.09427	4.74559	1.64836	2.87899	0.00398955	0.0322873
Ccdc71l	2.87491	4.33252	1.50478	2.87917	0.00398721	0.0322873
Taf10	10.8546	3.50991	1.22114	2.87428	0.00404943	0.0327221
Car4	471.095	-1.90524	0.662829	-2.87441	0.00404789	0.0327221
Rnf216	97.993	-2.76295	0.96149	-2.87361	0.00405809	0.0327423
Klhl18	23.2333	-4.29607	1.49498	-2.87366	0.0040575	0.0327423
Arhgap27	2.53995	4.22241	1.47067	2.87107	0.00409088	0.0329817
Park7	642.113	1.22239	0.426495	2.86613	0.0041553	0.0334757
Sox7	5.52951	4.78688	1.67043	2.86567	0.00416133	0.0334989
Hlf	4.33828	4.01999	1.4031	2.86508	0.00416909	0.0335359
Bmp2k	3.00913	4.35881	1.52272	2.86251	0.00420293	0.0337645
Ctsb	632.513	-1.74631	0.610075	-2.86244	0.00420387	0.0337645
Mrps36	60.1574	1.39948	0.489318	2.86007	0.00423549	0.0339876
Adamts20	2.36306	4.15423	1.45259	2.85988	0.00423805	0.0339876
Mgat4b	2.53546	4.21534	1.47492	2.85802	0.00426295	0.0341357
Tiam1	7.36926	4.15086	1.45228	2.85817	0.00426095	0.0341357
Klf12	3.48611	4.4721	1.56601	2.85573	0.00429375	0.0343564
Agpat3	2.96796	3.9566	1.38587	2.85496	0.00430417	0.0344139
Stra6	15.9695	3.54746	1.24325	2.85338	0.00432571	0.0345601
Pifo	3.29612	4.4235	1.55143	2.85123	0.00435501	0.0347469
Vars	93.4109	1.91411	0.671339	2.85119	0.00435563	0.0347469
Pls3	378.691	-1.69096	0.59331	-2.85004	0.00437141	0.0348466
Slc9a1	5.78722	4.80045	1.68503	2.84889	0.00438725	0.0349466
Tshz2	3.41719	4.45277	1.56314	2.8486	0.0043912	0.0349518
Kcnk3	8.31662	-5.01517	1.76099	-2.84792	0.00440055	0.0349788
Fbxo17	4.91789	4.70133	1.65082	2.84788	0.00440118	0.0349788
Nr2c2	26.3888	2.80718	0.985815	2.84757	0.00440542	0.0349863
Snrpa	235.935	1.52138	0.534448	2.84664	0.00441828	0.0350623
Slc7a6	197.855	-1.4549	0.511373	-2.84508	0.00443998	0.0352082
Otx2	2.94691	4.33398	1.52373	2.84433	0.00445052	0.0352654
2210408I21Rik	4.36265	3.73238	1.31318	2.84223	0.00447985	0.0354713
Slc48a1	2.43857	4.1744	1.46927	2.84113	0.00449535	0.0355535
Tctn3	5.08686	4.71755	1.66051	2.84102	0.00449693	0.0355535
Ctnna1	621.038	-1.47153	0.518365	-2.83879	0.00452849	0.0357764
Gk	71.1703	-2.82193	0.9943	-2.83811	0.00453821	0.0358266
Olfml1	5.149	4.72258	1.66434	2.83751	0.00454664	0.0358573
Arl6ip1	1461.4	-0.958858	0.337941	-2.83736	0.00454886	0.0358573
Poglut1	213.419	-1.38891	0.489661	-2.83647	0.00456148	0.0359301
Abr	9.87704	3.30956	1.16763	2.83444	0.00459068	0.0361333
Ddx31	20.0503	3.57701	1.26234	2.83363	0.00460229	0.036196
Tada2b	2.52095	4.19501	1.48055	2.83341	0.00460547	0.036196
Slc39a14	2.61058	4.22526	1.49137	2.83315	0.00460916	0.0361983
Arid5b	62.7473	-3.35859	1.18626	-2.83125	0.00463665	0.0363751
Prkch	2.76399	4.27185	1.50889	2.83112	0.00463852	0.0363751
Zc3h18	16.6083	3.75442	1.32694	2.82938	0.00466385	0.0365467
Wars	287.538	-2.01723	0.71312	-2.82874	0.00467314	0.0365925
Igsf10	2.53488	4.20198	1.48583	2.82804	0.0046834	0.0366458
Tmem126a	102.225	1.36314	0.482115	2.82741	0.00469264	0.0366911
Pid1	5.98148	4.80098	1.69935	2.82518	0.00472533	0.0369195
Shoc2	125.002	-1.73316	0.614168	-2.82196	0.00477317	0.0372658
Galnt4	2.4445	4.16762	1.47736	2.821	0.00478745	0.0373498
Afap1	103.075	-2.16428	0.767468	-2.82002	0.00480201	0.0374189
Zbtb11	13.9888	3.00456	1.06547	2.81993	0.00480335	0.0374189
C530008M17Rik	151.047	-1.94222	0.689087	-2.81854	0.00482429	0.037527
Ccdc157	2.84964	4.29432	1.52353	2.81867	0.00482234	0.037527
Fam229b	2.44135	4.16524	1.47813	2.81792	0.00483358	0.0375717
Cks2	220.738	1.52537	0.541443	2.81723	0.00484393	0.0376246
Hist2h2ac	3.81013	3.62001	1.28521	2.81666	0.00485252	0.0376558
Irx3	4.42739	3.7146	1.31887	2.8165	0.00485503	0.0376558
Kdm8	13.8986	3.70067	1.31415	2.81602	0.0048623	0.0376846
Tcf7	18.7015	3.81819	1.35615	2.81546	0.00487077	0.0377227
Gm14057	2.74492	-3.7547	1.33422	-2.81415	0.0048906	0.0378487
Angpt2	86.4183	-3.3177	1.17925	-2.81341	0.00490192	0.0378535
Prpf39	198.518	-1.68959	0.600505	-2.81362	0.0048987	0.0378535
Svil	89.2747	-2.54746	0.905343	-2.8138	0.00489593	0.0378535
Heyl	6.4725	4.83541	1.71941	2.81225	0.00491968	0.0379631
Fnbp1	2.3562	4.13163	1.46947	2.81165	0.00492882	0.0380059
Rapgef4	5.07624	4.69302	1.67005	2.81011	0.0049525	0.0381608
Csnk2a1	100.178	-1.54584	0.550354	-2.8088	0.00497266	0.0382884
Rad9b	6.38794	4.82393	1.71816	2.80761	0.00499113	0.0384028
Prkaa2	103.747	-3.52087	1.25466	-2.80623	0.00501251	0.0385393
Crabp1	380.98	3.01222	1.0736	2.80572	0.00502045	0.0385725
4933400F21Rik	3.48173	4.09473	1.46054	2.80357	0.00505409	0.0388028
Ccnt2	114.291	-1.30695	0.466265	-2.80303	0.00506251	0.0388394
Ppp1r14a	4.35627	3.58771	1.28032	2.80221	0.00507543	0.0389104
Bicc1	2.9507	4.31303	1.53941	2.80175	0.0050827	0.038938
Kmt5b	20.9427	3.23589	1.15603	2.79915	0.00512377	0.0392243
Coch	5.43091	4.72351	1.68809	2.79813	0.00513992	0.0393197
Plbd2	12.6397	3.73448	1.33576	2.79577	0.00517768	0.0395611
Sncg	2.87203	4.29002	1.53451	2.79569	0.00517894	0.0395611
Pxn	2.70614	4.24024	1.51705	2.79506	0.00518907	0.03961
Fdxacb1	6.07185	4.7861	1.7128	2.79431	0.0052011	0.0396733
Cope	350.853	1.38559	0.495922	2.79397	0.00520652	0.0396862
Nxt1	86.9942	2.4435	0.875513	2.79094	0.00525553	0.0400023
Rbm38	100.614	-1.29925	0.465497	-2.7911	0.00525298	0.0400023
Tti2	7.97752	3.736	1.34091	2.78616	0.00533363	0.0405387
Nptn	180.922	-1.5414	0.553232	-2.78617	0.00533345	0.0405387
Bcat1	603.409	-1.0797	0.387852	-2.78381	0.00537248	0.0407462
Zfp688	11.068	3.69462	1.32712	2.78393	0.00537042	0.0407462
4930430F08Rik	75.9178	-3.01662	1.08346	-2.78426	0.00536505	0.0407462
Ssbp2	202.387	-1.66041	0.596501	-2.78358	0.00537629	0.0407462
Rtkn2	3.49991	3.9779	1.42951	2.78271	0.00539069	0.0407971
Ddb1	1018.49	-1.17323	0.421582	-2.78292	0.00538718	0.0407971
Unc5c	9.51057	3.71512	1.33678	2.77915	0.00545015	0.0412177
Smagp	2.2104	4.06059	1.46129	2.77877	0.00545657	0.0412369
Ttc39b	3.39834	4.40816	1.58745	2.77688	0.00548829	0.0414471
Ulk4	2.71339	3.75744	1.35331	2.77648	0.0054951	0.0414691
Eif5a	2669.97	0.926095	0.333642	2.77572	0.00550799	0.0415368
Adcyap1r1	4.56337	4.60244	1.65846	2.77514	0.00551787	0.0415818
E130307A14Rik	4.90388	4.24166	1.52893	2.77426	0.00553267	0.0416637
Tnfsf9	4.63581	4.61084	1.66266	2.77316	0.00555141	0.0417752
Rpl29	89.7772	3.47617	1.25391	2.77227	0.00556673	0.0418609
Prpf18	165.166	-2.00064	0.721839	-2.77159	0.00557838	0.0419188
Mef2d	49.2238	-3.59235	1.29692	-2.7699	0.00560738	0.0421069
Tpt1	400.081	1.46085	0.527552	2.76911	0.00562103	0.0421796
Ift81	164.571	-1.85332	0.669773	-2.76709	0.00565584	0.042404
Zfp65	5.1662	4.67039	1.68794	2.76692	0.00565893	0.042404
Cnn2	770.674	-1.24725	0.451127	-2.76474	0.00569684	0.042658
Tal1	4.50864	4.29028	1.5522	2.764	0.00570981	0.042725
Plcg2	5.06011	4.65447	1.68462	2.76291	0.00572879	0.0428368
Nfam1	5.14068	4.66435	1.68917	2.76133	0.00575663	0.0430147
Nbn	40.4665	3.2594	1.18059	2.76083	0.00576549	0.0430506
Pcnt	29.3468	2.68695	0.973727	2.75945	0.0057898	0.0432018
Naca	922.694	1.12803	0.40895	2.75836	0.00580927	0.0433166
Fam117a	2.64174	3.72056	1.34915	2.75771	0.00582074	0.0433412
Txn2	414.686	1.30013	0.471436	2.7578	0.00581918	0.0433412
Tmcc3	4.87465	4.62797	1.67856	2.7571	0.00583165	0.0433921
Tmem161a	63.8003	-1.6502	0.59873	-2.75617	0.0058482	0.0434847
Cchcr1	2.47767	4.14855	1.50563	2.75536	0.00586284	0.0435631
1010001N08Rik	71.8031	-3.51815	1.27795	-2.75295	0.00590603	0.0438533
Tuba1a	1401.81	-0.98343	0.357376	-2.75181	0.00592669	0.043976
Tra2a	144.68	-2.06421	0.751538	-2.74665	0.00602073	0.0446426
Dynll1	860.561	1.34782	0.490807	2.74613	0.00603023	0.0446818
Lsm3	398.968	1.59909	0.582594	2.74477	0.0060554	0.0448285
Eif3f	54.2877	2.57952	0.939853	2.7446	0.00605847	0.0448285
Ptov1	75.8301	2.14523	0.782329	2.74211	0.0061046	0.0451384
Csrnp1	27.3955	-3.78895	1.38221	-2.74122	0.00612121	0.0452296
Sec23a	301.686	-1.68335	0.614393	-2.73986	0.00614655	0.0453853
Il17rd	33.7902	2.99894	1.09494	2.73891	0.00616432	0.0454849
Cenpv	2.04573	3.97465	1.45152	2.73828	0.00617622	0.045541
9930012K11Rik	4.54603	4.57264	1.67038	2.73748	0.00619111	0.0456192
Atp5l	93.3378	1.33178	0.486627	2.73676	0.00620471	0.0456683
Ptgr2	97.8661	-2.33165	0.852001	-2.73667	0.00620638	0.0456683
Slc7a11	14.8866	-2.95615	1.08049	-2.73593	0.00622046	0.0457402
Slc24a2	18.5151	-4.27475	1.56304	-2.73489	0.00624007	0.0458032
Foxd2os	14.7697	3.73567	1.36591	2.73494	0.0062391	0.0458032
Tnfrsf12a	4.92063	4.61644	1.68804	2.73479	0.00624197	0.0458032
Grk4	6.43085	-4.77187	1.74564	-2.73359	0.00626482	0.0459391
Srsf5	462.991	-1.33887	0.489964	-2.73259	0.00628385	0.0460468
Prex1	10.799	3.6507	1.33635	2.73185	0.006298	0.0461187
Cnot4	189.17	-1.94168	0.710963	-2.73106	0.00631312	0.0461976
Slc25a40	14.7546	3.73218	1.36669	2.73082	0.0063177	0.0461993
Gm4890	2.20144	4.03318	1.47731	2.73008	0.0063318	0.0462705
Cdk2ap1	24.3837	2.11943	0.776499	2.72947	0.00634356	0.0462928
5033428I22Rik	14.602	-2.74905	1.00713	-2.72958	0.00634148	0.0462928
Pax3	4.73944	4.58918	1.682	2.7284	0.00636427	0.0463801
Odf2	395.843	-2.15754	0.790729	-2.72854	0.00636154	0.0463801
Ahcyl2	4.55099	4.56589	1.67399	2.72754	0.00638081	0.0464647
Cacna1c	23.36	-3.46956	1.27266	-2.72623	0.00640628	0.0464647
Mast3	4.27932	4.52755	1.66048	2.72665	0.00639802	0.0464647
Rps6ka3	20.5652	3.4395	1.26161	2.72627	0.00640538	0.0464647
Srgap1	9.61531	3.26228	1.19625	2.7271	0.00638931	0.0464647
Rpl15	539.67	1.40297	0.514623	2.72622	0.0064065	0.0464647
Myh7	310.474	-2.48782	0.912298	-2.72699	0.00639158	0.0464647
Tagap	4.0481	3.48622	1.2791	2.72554	0.0064197	0.0465286
Pgap1	73.0399	-3.02855	1.11134	-2.72515	0.00642732	0.046552
Itgb1bp2	45.1602	-4.64682	1.70541	-2.72476	0.00643489	0.0465751
Ddah2	217.012	1.32426	0.486209	2.72365	0.00645653	0.0466999
H2afv	426.635	1.45966	0.535982	2.72334	0.00646251	0.0467113
Grb14	43.6748	-4.82978	1.77426	-2.72214	0.00648611	0.0468199
Zfp771	2.07968	3.98103	1.46247	2.72213	0.00648635	0.0468199
Btbd2	24.3613	3.7304	1.37053	2.72188	0.00649125	0.0468235
Bmp2	53.7229	-3.74629	1.3765	-2.7216	0.00649666	0.0468307
Mvb12a	35.952	3.11492	1.14502	2.7204	0.00652036	0.0469086
Stab1	2.14033	4.00684	1.47275	2.72065	0.0065154	0.0469086
Ctxn3	4.66581	4.57538	1.68189	2.72038	0.00652073	0.0469086
Sec62	307.701	-1.17406	0.431733	-2.71942	0.00653966	0.0470091
Ncoa4	56.8221	-1.59922	0.588118	-2.71922	0.00654356	0.0470091
Mapre1	898.009	-1.12058	0.412229	-2.71833	0.00656117	0.0470537
Nat8f4	6.72509	4.7748	1.75638	2.71855	0.00655683	0.0470537
Chd2	136.986	-1.62761	0.598772	-2.71824	0.00656306	0.0470537
Set	1004.22	1.19983	0.441817	2.71568	0.00661403	0.0473872
Ppp1r13b	2.87337	4.24695	1.56441	2.71474	0.00663283	0.0474578
H2-T23	4.85202	3.75962	1.3848	2.71491	0.00662934	0.0474578
Rfc3	205.532	1.37153	0.505854	2.71132	0.00670164	0.0479179
Xlr3b	6.97339	-4.45505	1.64383	-2.71016	0.006725	0.0480525
Phldb1	11.4147	3.63292	1.34081	2.7095	0.00673857	0.0481171
Commd1	208.387	1.32601	0.489557	2.70859	0.00675689	0.0482155
Abcc4	3.12116	4.30095	1.58807	2.70829	0.00676301	0.0482268
Prss23	138.917	-3.10897	1.14832	-2.70742	0.00678086	0.0482891
Rab33a	12.8441	-4.45321	1.64476	-2.70752	0.00677885	0.0482891
Amfr	160.342	-2.01087	0.743206	-2.70567	0.00681665	0.0485115
Ndufb4	56.6964	1.3515	0.499953	2.70325	0.00686656	0.048834
Nans	53.2458	1.91844	0.710801	2.69898	0.00695519	0.0493123
Crym	4.62984	4.55451	1.68752	2.69894	0.00695602	0.0493123
Mrpl4	146.642	1.82312	0.675318	2.69965	0.00694118	0.0493123
Ldoc1	5.62808	4.66389	1.72773	2.69943	0.00694579	0.0493123
Efemp1	5.02567	4.60196	1.70513	2.69889	0.00695704	0.0493123
Msmo1	329.535	-1.76408	0.653774	-2.6983	0.00696946	0.0493674
Gnb2	22.4599	2.40535	0.891797	2.6972	0.00699258	0.0494322
Cxx1b	2.1118	3.98607	1.47783	2.69725	0.00699148	0.0494322
Hist1h2ai	2.12285	3.5783	1.32662	2.69731	0.00699023	0.0494322
Zcwpw1	2.10639	3.98373	1.47744	2.69637	0.00701005	0.0494899
Psmg3	97.297	2.42077	0.897743	2.69651	0.00700704	0.0494899
Fzd5	2.54406	4.14245	1.53645	2.69613	0.00701508	0.0494924
Rab18	324.562	-1.77894	0.660043	-2.69519	0.00703482	0.0495988
Sulf2	45.101	3.22786	1.19784	2.69475	0.00704422	0.049632
Hand1	29.2025	-3.84028	1.42582	-2.69338	0.0070732	0.0498032
5930430L01Rik	2.65359	3.68661	1.36915	2.69263	0.00708912	0.0498822
Tkt	217.954	-1.59834	0.59398	-2.6909	0.00712597	0.0501083
F11r	285.275	-1.52492	0.566957	-2.68966	0.00715258	0.0502621
Add3	231.988	-2.34422	0.871858	-2.68877	0.00717165	0.0503628
Mxd3	4.2365	4.49153	1.67129	2.68746	0.00719977	0.0505269
Eif3m	451.425	1.00682	0.375131	2.6839	0.00727689	0.0509559
Arhgef16	4.65055	4.54488	1.69381	2.68323	0.00729148	0.0509559
Krcc1	113.036	-2.26476	0.843831	-2.68391	0.00727668	0.0509559
Arl6ip5	45.5904	-2.26786	0.84516	-2.68335	0.00728883	0.0509559
Primpol	4.64288	4.14271	1.54338	2.68417	0.00727097	0.0509559
Syde1	4.40214	4.51268	1.6816	2.68356	0.00728421	0.0509559
AI837181	8.35907	3.47887	1.29659	2.68309	0.0072945	0.0509559
Podxl	154.13	-1.54451	0.575879	-2.682	0.00731837	0.0510891
Dsel	2.09694	3.97373	1.48178	2.68174	0.00732413	0.0510957
Mark1	4.51987	3.68318	1.37361	2.68139	0.00733181	0.0511044
Polr2k	45.1598	2.22327	0.829197	2.68124	0.00733501	0.0511044
Psma7	1346.26	0.880372	0.328493	2.68003	0.00736158	0.0512223
Arhgdig	4.12258	4.47047	1.66802	2.68011	0.00735988	0.0512223
Chrdl1	3.16793	4.29863	1.60431	2.67942	0.00737493	0.0512816
Ifi204	2.36725	4.07463	1.52116	2.67864	0.00739217	0.0513679
Npl	2.95783	4.24266	1.58577	2.67546	0.00746278	0.0518246
2810417H13Rik	491.4	1.18417	0.442874	2.67384	0.00749879	0.0520406
Ndufab1	180.791	1.34065	0.501657	2.67244	0.00753014	0.052224
Smarca2	32.084	3.25946	1.21985	2.67201	0.00753977	0.0522567
E430018J23Rik	4.43483	4.50818	1.6874	2.67167	0.00754752	0.0522763
Mtus1	161.05	-3.1724	1.18789	-2.67061	0.00757136	0.0524073
Cdca3	229.769	1.1241	0.421046	2.66978	0.00759	0.0524678
Ccdc160	4.51354	3.68184	1.37897	2.67	0.00758514	0.0524678
Parva	264.01	-1.52571	0.571587	-2.66925	0.00760215	0.0524686
Rhoa	417.099	-1.273	0.476866	-2.66952	0.00759605	0.0524686
Agtpbp1	58.8752	-3.02235	1.13234	-2.66912	0.00760493	0.0524686
Gm3716	2.27935	4.0379	1.51367	2.66763	0.00763887	0.0526685
Gmfg	2.17932	3.99677	1.49902	2.66627	0.00766992	0.0528483
Kctd11	4.09194	4.45561	1.67129	2.66597	0.00767675	0.052861
Lrrc47	4.42928	4.50276	1.68923	2.66556	0.00768596	0.0528901
Phrf1	57.2674	1.76068	0.660653	2.66506	0.00769756	0.0529357
Eef1a1	3628.29	0.844884	0.317135	2.66412	0.0077191	0.0530495
Sec23ip	155.424	-1.80374	0.677349	-2.66295	0.00774595	0.0531736
Micall1	2.47798	3.73315	1.40192	2.66289	0.00774717	0.0531736
Pitpnm2	4.15955	3.46315	1.30097	2.66199	0.00776813	0.0532829
Mospd3	4.00775	4.43911	1.66832	2.66083	0.00779483	0.0533788
Pdcd5	170.357	1.43471	0.539202	2.6608	0.0077955	0.0533788
N4bp1	28.9465	2.88271	1.08343	2.66073	0.00779718	0.0533788
Zbtb2	8.71728	3.49138	1.31299	2.6591	0.00783491	0.0536025
Rgs6	7.86795	-4.81172	1.81023	-2.65807	0.00785892	0.0537321
Recql4	4.13021	4.45439	1.67647	2.65701	0.00788373	0.0538671
Samd10	4.58316	3.68065	1.38568	2.6562	0.00790273	0.0539622
Ankrd42	5.19681	4.579	1.72775	2.65026	0.00804289	0.0548839
Tvp23a	4.37145	3.7565	1.4177	2.64971	0.00805598	0.054938
Degs1	360.258	-1.47111	0.555394	-2.64876	0.00807878	0.0550581
Ptpn18	2.00816	3.92147	1.48102	2.64782	0.00810124	0.0551051
Mfap2	426.675	1.5056	0.568612	2.64785	0.00810064	0.0551051
Hist1h1a	2.85237	4.19986	1.58603	2.64804	0.00809607	0.0551051
Ramp1	24.022	-3.26985	1.2353	-2.64701	0.00812075	0.0552024
Rnf31	3.71193	3.55219	1.34247	2.646	0.00814494	0.0553314
Arhgap24	2.43135	4.07855	1.54189	2.64516	0.00816519	0.0554091
Shank3	2.3561	4.05235	1.53203	2.64509	0.00816682	0.0554091
Rab38	2.08282	3.95186	1.4943	2.64463	0.00817811	0.0554503
Tmem41b	110.095	-1.90227	0.719392	-2.64427	0.00818673	0.0554734
Slc31a2	2.85978	3.85373	1.4577	2.64371	0.00820038	0.0555303
Plce1	5.86023	3.55482	1.34486	2.64327	0.00821095	0.0555665
Mtss1	66.3824	-1.94688	0.736774	-2.64244	0.00823114	0.0556677
Rabepk	36.1781	3.18191	1.20443	2.64184	0.00824575	0.055731
Ctsl	648.639	-1.32275	0.500852	-2.641	0.00826615	0.0558333
Rest	57.1864	-1.48595	0.562712	-2.64069	0.00827367	0.0558486
Ndnl2	21.2965	3.34902	1.26845	2.64024	0.00828462	0.0558515
Gas2l1	2.60228	4.13064	1.56441	2.64038	0.0082814	0.0558515
Il13ra1	48.3094	-3.45034	1.30776	-2.63836	0.00833083	0.0561274
Tmem63a	4.00098	4.42096	1.67603	2.63775	0.00834571	0.056192
Dtl	200.511	-1.4852	0.563174	-2.6372	0.00835927	0.0562476
Slc16a2	3.92842	4.40923	1.67207	2.63698	0.0083648	0.0562492
Rasl11b	51.4307	-2.35654	0.894783	-2.63364	0.00844752	0.0567695
Amotl1	77.7369	3.06072	1.16249	2.63291	0.00846572	0.0568199
Hacd3	252.578	-1.4378	0.546072	-2.63299	0.00846359	0.0568199
Mms22l	24.1007	3.65109	1.387	2.63237	0.00847922	0.0568745
Elovl7	4.94597	4.53824	1.72428	2.63196	0.00848928	0.056906
Ttll7	53.7555	-3.99212	1.51754	-2.63065	0.00852226	0.0570551
E030030I06Rik	2.34953	4.04551	1.53772	2.63086	0.00851698	0.0570551
Arhgap31	106.235	-3.56947	1.35782	-2.62883	0.0085679	0.0573242
Ehd3	4.41705	4.47047	1.70069	2.62862	0.00857326	0.0573242
Arhgef28	2.97047	4.22097	1.60638	2.62764	0.00859804	0.0574537
Fubp3	164.819	-1.40103	0.533305	-2.62708	0.00861218	0.057512
Rpl24	618.154	1.04112	0.396563	2.62535	0.00865606	0.0577687
Ndufb6	270.853	1.15506	0.440222	2.6238	0.00869547	0.0579696
Braf	177.091	-2.28355	0.870483	-2.62331	0.008708	0.0579696
Dhx34	4.04116	4.41612	1.68319	2.62367	0.0086989	0.0579696
Gstt2	4.03353	4.41487	1.68284	2.62346	0.00870425	0.0579696
Zfp941	2.02532	3.91636	1.49382	2.62171	0.00874905	0.0582064
Ccdc120	2.40324	3.68835	1.40739	2.62069	0.0087751	0.0583066
Btf3	609.675	0.826337	0.3153	2.6208	0.00877242	0.0583066
Prkcz	3.92501	4.39517	1.67827	2.61887	0.00882208	0.0585821
Nr4a1	21.1292	-3.7819	1.44461	-2.61794	0.00884624	0.0587059
Cdh5	3.91182	4.39181	1.67817	2.61702	0.00887016	0.0587911
Peli2	3.33158	3.70214	1.41453	2.61722	0.00886482	0.0587911
Hspa5	2529.27	-1.26621	0.483914	-2.61659	0.00888117	0.0588045
Polr2h	196.264	1.23835	0.473281	2.61651	0.00888325	0.0588045
Mgrn1	149.175	-1.31462	0.502861	-2.61428	0.00894159	0.0591538
Nox4	2.11447	3.94596	1.50968	2.61376	0.00895506	0.0591692
Abcf3	112.056	-1.74961	0.669369	-2.61382	0.00895363	0.0591692
Kif13b	2.52124	4.09138	1.5657	2.61314	0.00897158	0.0592414
Reep5	215.347	-1.65199	0.63226	-2.61283	0.00897957	0.0592573
Ccl25	3.85245	4.37897	1.67625	2.61237	0.00899181	0.0593013
Chchd6	59.6409	2.48834	0.952789	2.61164	0.0090109	0.0593902
Gm3002	6.31434	-4.65464	1.78245	-2.61137	0.0090181	0.0594008
Khnyn	6.05206	3.50305	1.34185	2.61062	0.00903786	0.0594941
Atox1	187.791	2.18035	0.835732	2.60891	0.00908317	0.0597553
Mgat4a	3.85779	4.37677	1.67797	2.60837	0.00909743	0.0598121
Gpbp1l1	44.1696	-1.97632	0.757761	-2.6081	0.00910454	0.0598218
Gins4	154.266	0.958344	0.36762	2.60689	0.00913687	0.0599971
Otud3	2.28143	4.0061	1.5372	2.6061	0.00915804	0.060099
St3gal4	4.01298	4.39824	1.68801	2.60558	0.009172	0.0601533
Tmem47	236.6	-1.93477	0.742831	-2.60459	0.00919834	0.0602517
Mgat2	16.0073	2.52667	0.970052	2.60467	0.00919617	0.0602517
Zbtb48	5.22569	4.54289	1.7453	2.60293	0.00924309	0.0605075
Ralgapa1	16.4747	3.10815	1.19469	2.60163	0.00927808	0.0606991
Osbpl11	8.65044	3.78442	1.45529	2.60045	0.00931019	0.0608717
Arv1	12.8149	3.15434	1.21332	2.59976	0.00932881	0.0609559
Pabpc1	598.288	1.33878	0.515056	2.59929	0.00934165	0.0610023
Itpkc	4.17335	4.41594	1.69919	2.59885	0.00935362	0.0610429
Fasn	100.366	2.55797	0.984929	2.59711	0.00940126	0.0613161
Phf8	9.06328	3.73281	1.43768	2.59641	0.00942046	0.0614036
Nelfe	114.421	1.18666	0.457345	2.59467	0.00946805	0.0616759
Skida1	4.3374	3.78108	1.45737	2.59445	0.00947424	0.0616784
Cab39	49.7688	2.54303	0.980565	2.59343	0.00950227	0.0618156
Hdlbp	558.069	-1.19172	0.459581	-2.59305	0.00951278	0.0618156
AI464131	4.15831	4.40936	1.70042	2.59309	0.00951174	0.0618156
Banf1	661.958	1.19337	0.460428	2.59186	0.00954585	0.0619926
Kif26b	27.8652	-3.5235	1.36063	-2.5896	0.00960864	0.0623622
Hist2h2be	2.30366	4.00463	1.54702	2.5886	0.00963675	0.0625064
Hes1	46.4262	1.47613	0.570661	2.5867	0.00968987	0.0628126
Gm7694	49.4008	-4.16465	1.61037	-2.58614	0.00970579	0.0628774
Cda	3.77473	4.34471	1.68096	2.58466	0.0097476	0.0631098
Agtr1a	41.4634	-3.45148	1.33573	-2.58397	0.00976704	0.0631971
Rbp1	118.75	2.75265	1.06579	2.58273	0.00980215	0.0633857
Fam149b	18.4524	3.18363	1.23341	2.58116	0.00984698	0.0636368
1700113A16Rik	1.89774	3.83887	1.48877	2.57856	0.00992143	0.064079
Stoml2	347.632	1.01364	0.393201	2.57791	0.00993998	0.0640932
Acot7	22.0679	3.62337	1.40564	2.57775	0.00994468	0.0640932
Serpinh1	159.868	-1.23797	0.480272	-2.57764	0.00994779	0.0640932
Snrpd1	425.925	1.0116	0.392419	2.57787	0.00994128	0.0640932
Prkd2	2.72409	4.1271	1.60193	2.57633	0.00998566	0.0642982
Gal	10.397	-4.21656	1.63735	-2.57524	0.010017	0.0644607
Bcl7b	13.4135	2.59512	1.00821	2.574	0.0100531	0.0646413
Brms1	55.0883	3.4523	1.3413	2.57386	0.0100572	0.0646413
Tmigd3	3.53536	3.98171	1.54859	2.57119	0.0101351	0.0650899
Israa	2.59025	4.08299	1.58807	2.57104	0.0101393	0.0650899
Trmt61a	3.76223	4.33313	1.68567	2.57056	0.0101534	0.0651412
Tgfbr2	2.49482	4.05975	1.57948	2.57031	0.0101609	0.06515
Zfp185	7.70443	3.48892	1.35805	2.56906	0.0101976	0.0653367
Ppp1r2	56.824	1.7803	0.693022	2.5689	0.0102023	0.0653367
Egfl6	4.07226	4.08571	1.59068	2.56854	0.0102129	0.0653648
Hist1h2bj	2.16063	3.94601	1.5368	2.56768	0.0102381	0.0654869
Efna5	104.72	2.34805	0.914619	2.56724	0.0102511	0.0655307
Ost4	229.346	1.09964	0.428461	2.56648	0.0102737	0.0656358
Foxg1	2.45555	4.04318	1.57701	2.56382	0.0103528	0.0661009
Rab5b	27.7757	-2.59311	1.0129	-2.56009	0.0104644	0.0667733
Mpv17l	5.42795	4.52223	1.76664	2.55979	0.0104736	0.0667922
Camk4	24.2605	-4.73164	1.85059	-2.55682	0.0105633	0.0673236
Slit1	2.15434	3.93815	1.54049	2.55643	0.0105753	0.0673594
Lrrc9	2.36114	4.00523	1.56707	2.55586	0.0105924	0.0674283
Alcam	52.7676	-2.76232	1.08218	-2.55254	0.0106941	0.0680345
Ap5s1	80.2024	-1.70419	0.668236	-2.55028	0.0107636	0.0684278
Mta2	104.808	-2.33579	0.915956	-2.55011	0.0107688	0.0684278
Pex11a	3.76678	4.31452	1.69359	2.54756	0.0108478	0.0687756
Gpbp1	250.964	-1.57336	0.617535	-2.54781	0.0108401	0.0687756
Smim4	25.7114	1.80437	0.708138	2.54804	0.010833	0.0687756
Fam19a5	4.16508	3.48133	1.36656	2.54751	0.0108494	0.0687756
Crb3	3.71085	4.30541	1.69054	2.54676	0.0108728	0.0688417
Map3k8	30.9958	-4.88688	1.91883	-2.5468	0.0108717	0.0688417
Wdr78	3.68397	4.30185	1.68958	2.54611	0.0108931	0.0689042
B230311B06Rik	1.99549	3.86623	1.51853	2.54603	0.0108957	0.0689042
Tmem161b	86.515	-2.3736	0.932361	-2.54579	0.010903	0.0689098
Nr1h3	3.81056	4.32108	1.69776	2.54516	0.0109229	0.0689121
Coq7	153.799	1.18417	0.465265	2.54516	0.0109227	0.0689121
Pfn1	1353.93	0.93065	0.36564	2.54526	0.0109196	0.0689121
Eif3g	415.301	1.21899	0.479066	2.54452	0.0109428	0.0689971
Telo2	15.1578	2.95953	1.16379	2.54301	0.0109903	0.0692551
Ehd1	69.2625	-1.5904	0.625504	-2.54259	0.0110036	0.0692976
Ppia	1939.4	0.965046	0.379835	2.5407	0.0110631	0.0696315
Mrps12	94.1051	1.92445	0.757815	2.53947	0.0111021	0.0698355
Hsd17b7	108.01	-3.34313	1.31717	-2.53811	0.0111452	0.0699906
Kif23	341.808	-1.2609	0.496754	-2.53827	0.0111403	0.0699906
Gdap10	4.05472	4.3505	1.7141	2.53807	0.0111466	0.0699906
Trf	4.95844	4.45652	1.75627	2.53749	0.011165	0.0700653
Fam105a	3.57086	4.27662	1.68564	2.53709	0.0111778	0.0701041
Ndufa3	248.215	1.59503	0.628786	2.53669	0.0111907	0.070143
Prr13	85.2612	-1.69704	0.669251	-2.53572	0.0112215	0.0702951
Slco5a1	4.33223	4.38478	1.72965	2.53508	0.0112423	0.0703081
Shox2	12.7936	-3.6081	1.42329	-2.53504	0.0112435	0.0703081
Shroom2	7.13405	3.97912	1.56958	2.53514	0.0112402	0.0703081
Apex1	705.983	1.03028	0.406545	2.53423	0.0112696	0.0704301
Nae1	334.642	-1.30091	0.513409	-2.53388	0.0112809	0.070459
Gid4	24.2658	2.66564	1.05215	2.53351	0.0112926	0.0704611
Numb	135.771	-2.7317	1.07825	-2.53345	0.0112945	0.0704611
Necap1	139.064	-1.30298	0.515022	-2.52995	0.011408	0.070961
Gpi1	1293.66	-1.05507	0.417021	-2.53002	0.0114055	0.070961
Ppp1r12a	204.902	-1.53767	0.607591	-2.53076	0.0113815	0.070961
Ndufb10	248.147	0.915838	0.361964	2.53019	0.0114	0.070961
Ptprs	83.2686	2.44699	0.96718	2.53002	0.0114055	0.070961
Fastkd1	3.4777	4.25514	1.6822	2.5295	0.0114224	0.071009
Pdcl3	226.904	-1.16447	0.460457	-2.52896	0.0114402	0.071078
Clasp1	224.063	-1.85999	0.735922	-2.52742	0.0114903	0.0712776
Steap2	37.2964	-2.75683	1.09065	-2.52769	0.0114814	0.0712776
Gm6712	9.03204	2.9161	1.15381	2.52736	0.0114925	0.0712776
Vegfd	4.52102	4.14993	1.64418	2.52402	0.0116023	0.0719166
Gm5113	36.2809	-3.73001	1.47812	-2.52348	0.0116201	0.0719849
Clcn3	199.278	-1.78209	0.706418	-2.52271	0.0116455	0.0721
Upk3bl	3.71187	4.2845	1.69988	2.52048	0.0117196	0.0725168
Atrnl1	3.68664	4.28165	1.69926	2.51972	0.0117448	0.0726304
Tyms	337.024	1.29641	0.514584	2.51934	0.0117575	0.0726663
Nsmce2	168.388	1.29562	0.514312	2.51912	0.0117647	0.0726687
Vamp5	37.317	2.77719	1.10257	2.51882	0.0117747	0.0726885
Ppp4c	204.55	1.3064	0.519033	2.51699	0.0118362	0.0730253
Tnks2	443.103	-1.11372	0.442592	-2.51636	0.0118575	0.0731143
Znfx1	3.74047	4.28549	1.70349	2.51571	0.0118794	0.0732067
Tns2	2.59344	3.60698	1.43392	2.51546	0.0118876	0.0732147
Tmem9	182.032	-1.52808	0.607662	-2.51469	0.0119139	0.0732492
Mthfs	3.82739	3.04828	1.21204	2.51501	0.0119029	0.0732492
Kcnj6	5.25513	-4.47202	1.77828	-2.5148	0.0119101	0.0732492
Pycard	4.92009	3.21671	1.27936	2.51432	0.0119263	0.0732832
Rbm20	54.7885	-2.72551	1.08462	-2.51287	0.0119754	0.0735425
St8sia3	3.39848	4.22833	1.68299	2.51239	0.0119917	0.0735999
Emc6	70.0959	2.61368	1.04129	2.51004	0.0120716	0.0739623
Srek1	235.063	-1.16578	0.464423	-2.51017	0.0120673	0.0739623
Clybl	67.3969	-1.63255	0.65033	-2.51035	0.0120613	0.0739623
Pkp3	4.36221	4.36453	1.73927	2.5094	0.0120937	0.0739694
Plvap	1.76283	3.74671	1.49305	2.50944	0.0120924	0.0739694
Naglu	2.10132	3.89017	1.55015	2.50954	0.0120889	0.0739694
Pigw	3.48774	4.24105	1.69035	2.50898	0.012108	0.0740144
Dexi	1.89412	3.8047	1.51714	2.50781	0.0121483	0.0742179
Zfp931	1.90999	3.42776	1.36771	2.50621	0.0122033	0.0745113
Sugp2	7.14955	3.82183	1.526	2.50447	0.0122635	0.0748357
Cbl	6.82903	3.45136	1.37832	2.50402	0.0122789	0.0748867
Wdr47	6.59907	3.59297	1.43528	2.50333	0.0123031	0.0749913
Cdip1	193.77	-1.47289	0.588975	-2.50076	0.0123926	0.0754934
Zfp69	3.49793	4.23416	1.69503	2.49799	0.0124899	0.0760422
Zfp677	4.04977	4.31303	1.72796	2.49603	0.0125593	0.0764212
Chst15	3.54625	4.2403	1.69925	2.4954	0.0125816	0.0765105
Timm13	291.186	1.58152	0.633823	2.49521	0.0125884	0.0765105
Trim63	4.76109	-4.40166	1.76446	-2.49462	0.0126091	0.0765922
Fermt2	293.911	-1.10534	0.44333	-2.49328	0.012657	0.0768396
Lins1	13.8779	3.35267	1.34511	2.49248	0.0126854	0.0769237
Sumo2	217.115	1.0383	0.416554	2.4926	0.0126813	0.0769237
Ganab	298.437	-1.44077	0.578103	-2.49223	0.0126942	0.0769335
Recql	98.36	-1.8031	0.723632	-2.49173	0.0127122	0.0769984
Ptrhd1	16.5265	2.19582	0.881703	2.49043	0.0127587	0.0772359
Mgp	1.79095	3.74958	1.50608	2.48963	0.0127875	0.0773659
Nsun6	13.1854	2.52764	1.01568	2.48861	0.0128245	0.0775457
Rnf144a	11.1408	3.08204	1.23939	2.48674	0.012892	0.0779098
Scd2	992.099	-1.50851	0.606694	-2.48643	0.012903	0.0779319
P3h4	14.7363	2.36281	0.950517	2.48581	0.0129256	0.078024
Zfp213	3.31114	4.19196	1.68688	2.48503	0.0129539	0.0781504
Nfkbie	3.53704	3.83239	1.5434	2.48308	0.0130253	0.0785363
Lrrn1	3.67164	4.24961	1.71182	2.4825	0.0130463	0.0786186
Gapdhs	2.03533	3.85195	1.55239	2.4813	0.0130903	0.0787495
Ndufaf2	97.2757	1.10619	0.445776	2.48149	0.0130834	0.0787495
Prdm6	43.2984	-3.56434	1.43647	-2.48132	0.0130898	0.0787495
Npdc1	3.31018	4.18797	1.68865	2.48007	0.0131357	0.0789639
Trappc3	100.09	-2.43095	0.980249	-2.47993	0.0131408	0.0789639
Dlc1	19.145	3.04315	1.22728	2.47958	0.0131537	0.0789964
Mir6236	4.28107	-2.49907	1.00812	-2.47893	0.0131777	0.079051
Igfbp4	126.139	2.27286	0.916833	2.47903	0.013174	0.079051
Ydjc	3.35248	4.19272	1.69211	2.47781	0.0132193	0.0792563
Ndc1	95.1051	-1.79645	0.725921	-2.47472	0.0133341	0.0798992
Rnf32	3.82255	4.26336	1.72294	2.47448	0.0133432	0.0799085
Serinc3	93.8184	-1.43092	0.578405	-2.47391	0.0133643	0.0799902
Copb2	479.196	-1.32043	0.533887	-2.47325	0.0133892	0.0800034
Zbtb25	9.1949	3.304	1.33572	2.47357	0.0133772	0.0800034
Nudt8	19.5264	3.267	1.32085	2.4734	0.0133835	0.0800034
Iscu	9.45405	3.11102	1.25846	2.47208	0.0134328	0.0802193
9430015G10Rik	111.222	-1.38217	0.559191	-2.47173	0.0134461	0.0802257
Slu7	204.848	-1.33351	0.539522	-2.47165	0.013449	0.0802257
Phtf2	144.132	-2.97895	1.20545	-2.47125	0.0134643	0.0802718
Bag3	54.3727	-3.0039	1.21565	-2.47103	0.0134724	0.0802749
Kctd2	3.29577	4.17795	1.69127	2.4703	0.0134999	0.0803937
Gm9895	8.24302	-4.00306	1.62081	-2.46979	0.0135191	0.080463
Ltbr	3.62577	3.8393	1.55478	2.46934	0.0135361	0.0805191
Tpst1	12.3847	3.34068	1.35313	2.46885	0.0135548	0.0805849
Ube2c	411.676	1.52299	0.617002	2.46837	0.0135729	0.0806474
Eya3	103.15	-2.24864	0.911314	-2.46748	0.0136069	0.0807244
Gng11	35.9708	2.65375	1.07551	2.46743	0.0136087	0.0807244
Acy3	3.30159	4.17681	1.6927	2.46755	0.0136041	0.0807244
Foxi2	4.31158	4.32297	1.75235	2.46696	0.0136267	0.0807861
Mical2	9.0758	-2.71046	1.09896	-2.46638	0.0136487	0.0808717
Sarnp	238.912	0.867138	0.351804	2.46483	0.0137077	0.0811758
Cmc2	36.6925	2.05083	0.832235	2.46424	0.0137303	0.0812642
Glipr1	11.6301	-3.7901	1.53832	-2.46379	0.0137478	0.0812771
Fhit	3.55702	4.21472	1.71055	2.46395	0.0137416	0.0812771
Nr2f1	25.9284	-2.93042	1.19026	-2.46201	0.0138162	0.0815825
Stk24	14.6162	2.97828	1.20973	2.46194	0.0138188	0.0815825
Snrpc	47.9747	1.57086	0.638082	2.46184	0.0138225	0.0815825
Panx1	5.53361	3.3714	1.36987	2.4611	0.013851	0.0817058
Ppp1r3b	80.4114	-2.88736	1.17358	-2.46029	0.0138823	0.0818448
Wdr1	525.059	-1.32135	0.537244	-2.45949	0.0139135	0.0819832
Ascc2	10.7542	3.49015	1.4193	2.45907	0.0139296	0.0820327
Tbc1d2b	3.22199	4.15461	1.69062	2.45745	0.0139926	0.0823581
Efcab1	4.24505	4.30626	1.75269	2.45695	0.0140123	0.0824281
Scn7a	11.5502	-4.70822	1.91696	-2.45608	0.0140461	0.082581
Ubqln4	35.0261	3.14833	1.28221	2.45539	0.014073	0.0826937
Crybg3	20.3815	2.1726	0.885996	2.45215	0.0142004	0.083396
Draxin	3.3828	4.17626	1.70374	2.45123	0.0142369	0.0835139
Trim28	433.028	1.1743	0.479043	2.45135	0.0142322	0.0835139
Kctd13	3.28595	4.16124	1.69774	2.45105	0.0142441	0.0835139
Gata6	82.1418	-2.0807	0.849014	-2.45073	0.0142568	0.0835421
Pgghg	3.22236	4.1486	1.69357	2.44962	0.0143007	0.0837536
Nrros	3.51474	4.19758	1.71409	2.44887	0.0143306	0.083882
Tcap	16.9399	-4.71092	1.92416	-2.4483	0.0143531	0.0839676
Smarcad1	160.828	-1.10638	0.452163	-2.44687	0.0144104	0.08419
Zfp62	176.692	-1.59886	0.653416	-2.44693	0.014408	0.08419
Ch25h	11.4077	-4.69292	1.91802	-2.44675	0.0144149	0.08419
Fut4	9.29662	4.62536	1.89067	2.44642	0.0144283	0.0841957
Mon1a	3.39205	4.17389	1.70618	2.44633	0.0144317	0.0841957
Prdm16	4.22434	3.8403	1.57035	2.44551	0.0144648	0.0843423
Ran	1565.37	0.975502	0.398985	2.44496	0.0144869	0.0844079
Malsu1	19.22	2.87027	1.17402	2.44483	0.014492	0.0844079
Pbxip1	52.3402	-2.33013	0.954064	-2.44232	0.0145931	0.0847986
Sec24d	75.3723	-2.78754	1.14135	-2.44232	0.0145932	0.0847986
Cfp	3.28588	4.15346	1.7003	2.44277	0.0145748	0.0847986
Pcsk5	3.22733	4.14365	1.6967	2.44218	0.014599	0.0847986
Fam178a	333.426	-1.30504	0.534251	-2.44275	0.014576	0.0847986
St6galnac3	30.8076	3.10331	1.27205	2.43961	0.0147032	0.0853575
B3gnt5	168.172	-1.65366	0.677978	-2.43911	0.0147236	0.085429
Ttbk2	73.5292	-2.53652	1.0405	-2.43779	0.0147772	0.0856933
Nhsl2	99.8458	-2.43443	0.998745	-2.43749	0.0147898	0.0857195
2700062C07Rik	33.7344	2.7122	1.11341	2.43595	0.0148528	0.0860377
Borcs8	37.2871	2.13815	0.878374	2.43422	0.014924	0.0864028
Tor3a	3.01038	3.78101	1.55346	2.43393	0.0149359	0.0864126
Ticrr	22.7834	3.48779	1.43317	2.43362	0.0149485	0.0864126
Pes1	248.169	-1.15143	0.473143	-2.43359	0.0149501	0.0864126
Phf12	71.6315	-2.0121	0.827076	-2.43279	0.0149831	0.0865562
Armcx5	44.4007	-3.08756	1.26994	-2.43126	0.0150464	0.0868748
Sucla2	289.312	-1.10476	0.454493	-2.43075	0.0150675	0.0869496
Rab22a	2.06102	3.47228	1.42868	2.43042	0.0150814	0.0869823
Slc7a5	5.06557	3.01171	1.23971	2.42937	0.0151249	0.0871387
Rps27l	547.805	1.0317	0.424653	2.42951	0.0151194	0.0871387
Angptl1	1.70581	3.6777	1.51678	2.42467	0.0153223	0.0881374
Serinc2	3.6017	4.19126	1.7284	2.42494	0.015311	0.0881374
Fmnl3	3.55682	4.18439	1.72577	2.42465	0.0153232	0.0881374
Proser2	1.76064	3.70547	1.52855	2.42418	0.015343	0.0881628
Ruvbl1	244.799	1.4281	0.589115	2.42415	0.0153442	0.0881628
Crot	109.956	-1.99562	0.823416	-2.42358	0.0153682	0.0882527
Tomm7	239.509	1.21621	0.501952	2.42296	0.0153946	0.088309
Stc1	3.38017	4.15491	1.71471	2.4231	0.0153886	0.088309
Efnb1	4.35293	3.49504	1.44279	2.42241	0.0154178	0.0883944
Fabp5	244.761	2.49423	1.02993	2.42174	0.0154463	0.0885099
Slc4a5	3.46233	4.16678	1.72092	2.42125	0.0154673	0.0885822
Hist1h2ae	22.2444	1.77916	0.734953	2.42078	0.0154873	0.088649
Bspry	3.27681	4.13346	1.70778	2.42038	0.0155044	0.0886992
Cdk8	19.8377	2.60114	1.07485	2.42001	0.01552	0.0887407
C130080G10Rik	25.4067	-4.67461	1.93216	-2.41936	0.0155476	0.0888072
Ncdn	2.40868	3.28559	1.35827	2.41896	0.0155651	0.0888072
Gtf2ird2	4.06077	4.24948	1.75657	2.41919	0.0155551	0.0888072
Pwp2	29.5678	3.54658	1.46614	2.41899	0.0155637	0.0888072
Pgm3	99.9732	-1.67484	0.692552	-2.41836	0.0155905	0.0888568
Myd88	3.11891	4.1053	1.69751	2.41842	0.0155882	0.0888568
Sc5d	162.411	-1.52768	0.631785	-2.41804	0.0156042	0.0888868
Gtf2b	118.31	1.18796	0.491404	2.41749	0.0156281	0.088959
Far1	288.658	-1.1338	0.469023	-2.41736	0.0156336	0.088959
Sall1	53.9466	2.70453	1.1191	2.4167	0.0156621	0.0890734
Dgke	31.6006	-2.87961	1.19166	-2.41647	0.0156718	0.0890808
Dyrk3	1.9707	3.79375	1.57051	2.41562	0.0157083	0.0892369
Lats2	93.5401	-2.13765	0.884993	-2.41544	0.015716	0.0892369
Pbx2	8.01865	3.22376	1.33523	2.41439	0.0157617	0.089448
Ccp110	133.036	-2.15187	0.891541	-2.41365	0.0157935	0.0895393
Mrpl28	353.751	1.25352	0.519351	2.41363	0.0157946	0.0895393
Ubxn2a	1.98825	3.79896	1.57413	2.41337	0.015806	0.0895559
Ier2	31.1421	2.51426	1.0419	2.41315	0.0158153	0.089561
4930452B06Rik	5.85643	3.39752	1.40821	2.41265	0.0158372	0.0896373
Hmgcs1	444.619	-1.53036	0.634406	-2.41227	0.0158536	0.089682
Mir3068	1.74289	3.69199	1.53067	2.41201	0.0158648	0.0896979
Tox	3.61498	4.17976	1.73338	2.41133	0.0158943	0.0897691
H6pd	3.78398	3.53158	1.46449	2.41146	0.0158887	0.0897691
Ndufaf8	37.2079	3.5779	1.48396	2.41105	0.0159067	0.0897915
Cept1	155.584	-1.2817	0.531641	-2.41084	0.0159158	0.0897947
Apod	1.90642	3.76071	1.56018	2.41043	0.0159336	0.0898475
Lcat	3.76238	4.19859	1.74318	2.40858	0.0160148	0.0902577
Fam196a	3.32069	4.13236	1.71619	2.40787	0.0160461	0.0903379
Nmur2	15.7772	-4.64335	1.92835	-2.40794	0.0160428	0.0903379
Adam17	161.274	-2.00395	0.833028	-2.40562	0.0161449	0.0908462
Pttg1ip	188.963	-1.1537	0.479639	-2.40536	0.0161564	0.0908628
Tpk1	6.35077	4.26959	1.77562	2.40456	0.0161921	0.0910151
Hist1h3c	1.72307	3.67925	1.53091	2.40331	0.0162474	0.0912779
Cyp51	243.514	-1.61292	0.671358	-2.40247	0.0162846	0.0914384
Ube2s	33.2768	1.68382	0.701146	2.40153	0.0163269	0.0915788
Rpl36al	194.322	1.09143	0.454473	2.40153	0.0163265	0.0915788
Myl2	150.578	-3.64167	1.51687	-2.40077	0.0163605	0.0917189
Ap1ar	14.2796	3.02192	1.25992	2.3985	0.0164622	0.0922018
Tmem178	12.2584	-4.38431	1.82797	-2.39846	0.016464	0.0922018
Ciz1	45.743	-2.18105	0.909498	-2.39809	0.016481	0.0922426
Srrd	3.13225	4.0914	1.70623	2.39792	0.0164886	0.0922426
Synpo2	70.547	-2.73797	1.14237	-2.39675	0.0165414	0.0924889
Svip	2.07194	3.81537	1.59289	2.39525	0.016609	0.0928179
Zfp524	3.03109	4.06989	1.69972	2.39444	0.0166456	0.0929738
Vps37b	4.87255	3.26623	1.36471	2.39335	0.0166952	0.0931527
Ube2q2	8.45223	3.56236	1.48841	2.39341	0.0166926	0.0931527
Lclat1	84.9697	-2.58399	1.07999	-2.39261	0.0167292	0.0932934
Ackr1	3.56664	4.15761	1.73854	2.39143	0.0167828	0.0935433
Tc2n	1.75101	3.68405	1.54192	2.38927	0.0168821	0.0940471
Psen1	287.679	-2.18084	0.913098	-2.3884	0.0169219	0.0942196
Zranb2	410.059	-1.23911	0.518865	-2.38812	0.0169347	0.0942414
Bclaf1	823.485	-1.20995	0.506749	-2.38766	0.0169559	0.0943098
Id3	541.415	1.50651	0.631063	2.38725	0.0169748	0.0943659
Tepsin	4.0351	3.77198	1.58037	2.38676	0.0169974	0.0944419
Apopt1	69.4982	2.14532	0.89913	2.38599	0.0170331	0.0944919
Rida	43.7019	3.07104	1.28699	2.38622	0.0170225	0.0944919
Polr2f	221.628	0.966906	0.405214	2.38616	0.0170253	0.0944919
Hmgcll1	7.07857	3.17265	1.32991	2.38561	0.0170507	0.0945402
Gabpb1	180.269	-1.61648	0.677787	-2.38493	0.0170822	0.0946193
Sepsecs	1.82567	3.71596	1.55811	2.38492	0.0170828	0.0946193
Creb3l4	3.06779	4.06723	1.70564	2.38458	0.0170987	0.0946579
Sun1	146.932	-1.90005	0.797174	-2.38348	0.0171499	0.0948921
Mphosph8	195.933	-1.15125	0.483068	-2.38321	0.0171623	0.0949113
Dalrd3	18.4559	3.09725	1.30017	2.38218	0.0172103	0.0951269
Ccdc102a	3.31818	4.11016	1.72583	2.38156	0.0172396	0.0952396
Zbed5	35.4832	1.56542	0.65761	2.38047	0.0172904	0.0954705
Cadm1	502.049	-1.551	0.651808	-2.37954	0.0173341	0.0956617
Prkar1a	676.334	-1.07891	0.45359	-2.37861	0.017378	0.0958542
Tecpr1	2.22081	3.51344	1.47761	2.37779	0.017417	0.0959341
Lman2	324.175	-1.15267	0.484728	-2.37797	0.0174083	0.0959341
D830030K20Rik	4.79265	-3.58037	1.50579	-2.37773	0.0174196	0.0959341
Emp2	70.4815	-2.63814	1.11043	-2.37579	0.0175115	0.0963903
Rgs16	21.4207	-4.59676	1.93597	-2.3744	0.0175775	0.0965894
Slc1a2	2.22689	3.85872	1.62588	2.37331	0.0176295	0.0965894
2410131K14Rik	11.8923	3.29731	1.38912	2.37366	0.0176126	0.0965894
Creb3l2	8.63555	1.78292	0.751203	2.37342	0.0176243	0.0965894
Cyp26b1	3.12071	4.06864	1.71331	2.37473	0.017562	0.0965894
Carmil1	6.53149	3.37262	1.42086	2.37365	0.0176133	0.0965894
Kpna1	249.469	-1.83553	0.773337	-2.37352	0.0176196	0.0965894
Sod1	232.497	1.06363	0.447929	2.37454	0.0175707	0.0965894
Dpy30	291.434	1.13522	0.478229	2.37379	0.0176064	0.0965894
Tarsl2	1.90262	3.74243	1.57716	2.37289	0.0176495	0.0966492
Sap30	8.65973	2.93357	1.23666	2.37217	0.017684	0.0967379
Aco2	333.597	-1.26323	0.532479	-2.37236	0.017675	0.0967379
Tnfsf4	1.89107	3.73703	1.57602	2.37118	0.0177313	0.0969467
Uba3	364.451	-1.30075	0.548636	-2.37087	0.0177461	0.096978
Aph1b	55.5437	-3.59659	1.5173	-2.3704	0.0177691	0.0970535
Uqcr10	328.676	1.1165	0.471198	2.3695	0.0178122	0.0971394
Scarf1	2.0484	3.79245	1.6004	2.36969	0.0178032	0.0971394
Slc9a3r2	3.13205	4.06644	1.71607	2.36962	0.0178062	0.0971394
Qtrtd1	19.3248	2.56505	1.0827	2.36912	0.0178303	0.0971878
Fzd10	1.87066	3.72432	1.57279	2.36797	0.0178859	0.097441
Ankrd12	6.09125	3.08018	1.3017	2.36627	0.0179682	0.0978392
Cttn	294.463	-1.2754	0.539053	-2.36601	0.017981	0.0978588
Gria3	3.15355	4.06754	1.72055	2.3641	0.0180741	0.0982589
Prpsap1	83.6256	2.431	1.02822	2.36427	0.0180655	0.0982589
Hcn1	15.4825	-4.57111	1.93369	-2.36393	0.0180823	0.0982589
Chst14	14.4007	3.3613	1.4223	2.36329	0.0181137	0.0983793
Map3k9	3.02154	4.04243	1.71124	2.36228	0.018163	0.0985967
2010315B03Rik	3.77024	4.15972	1.76154	2.36141	0.0182058	0.0987783
Hsd17b10	297.74	1.06345	0.450616	2.35999	0.0182756	0.0990559
Camkmt	3.7424	3.36398	1.42534	2.36013	0.0182687	0.0990559
Anxa4	6.04066	4.20101	1.78072	2.35916	0.0183162	0.0992254
Phkb	17.8834	3.29537	1.39756	2.35795	0.0183764	0.0995005
Narf	164.643	-1.47036	0.623708	-2.35744	0.0184013	0.0995845
Snn	15.028	2.9656	1.25818	2.35706	0.0184203	0.0996365
St8sia1	2.94135	4.02234	1.70703	2.35634	0.0184562	0.0996786
Zfp764	3.29709	3.25876	1.3829	2.35647	0.0184496	0.0996786
Pln	26.2876	-3.71896	1.57821	-2.35645	0.0184508	0.0996786
H3f3a	795.584	0.852397	0.361918	2.35522	0.0185117	0.0998257
Gbas	98.5063	-1.45814	0.619072	-2.35537	0.0185042	0.0998257
Akap5	86.0042	-2.35123	0.998208	-2.35545	0.0185004	0.0998257
Hecw2	3.0162	4.03472	1.714	2.35397	0.0185739	0.10006
Dcaf12l1	40.352	-3.66907	1.55866	-2.35399	0.0185731	0.10006
Pkm	4566.25	-0.75341	0.32016	-2.35323	0.0186113	0.10021
Loxl3	2.34016	3.87912	1.64864	2.35292	0.0186267	0.100242
Bex3	1029.73	0.740735	0.314871	2.3525	0.0186475	0.100303
Vma21	111.722	-1.35588	0.576423	-2.35222	0.0186616	0.100328
Erh	407.569	0.983744	0.418313	2.3517	0.0186881	0.10042
Palb2	8.12599	2.58334	1.09897	2.35068	0.018739	0.100592
Cntnap4	2.94269	4.01814	1.70926	2.3508	0.018733	0.100592
Fblim1	54.3942	-1.88126	0.800416	-2.35035	0.0187557	0.100631
Pirt	11.8911	-4.53891	1.93196	-2.34939	0.0188044	0.100841
Capn6	377.41	-1.91553	0.815498	-2.34891	0.0188283	0.100918
Cacna1a	1.63525	3.60928	1.53674	2.34866	0.0188411	0.100936
Fanci	102.103	-2.94064	1.25264	-2.34755	0.0188971	0.101165
St3gal2	14.6772	2.96094	1.26135	2.34744	0.0189029	0.101165
Mrps18a	147.419	1.28787	0.548922	2.34619	0.0189665	0.101454
Sephs1	203.382	-0.931231	0.396972	-2.34584	0.0189843	0.101498
Clmn	3.14653	4.05007	1.72739	2.34462	0.0190466	0.10178
Eif2ak4	17.2997	2.46757	1.05385	2.34147	0.0192077	0.10246
Trim68	3.65222	4.12582	1.76195	2.34161	0.0192005	0.10246
Fignl1	406.829	-0.993484	0.424218	-2.34192	0.0191848	0.10246
Psma2	810.851	0.95602	0.408314	2.34138	0.0192124	0.10246
Sec61b	225.128	1.23257	0.52666	2.34035	0.0192657	0.102693
Caap1	6.15322	3.16671	1.35373	2.33926	0.0193222	0.102942
Slc25a5	1006.62	1.00762	0.430863	2.33862	0.0193552	0.103066
Cdc34	59.8916	2.01712	0.863121	2.33701	0.0194388	0.103459
Kcnf1	2.8585	3.9897	1.70794	2.33598	0.0194924	0.103692
Cyb5rl	1.97879	3.74588	1.60397	2.33538	0.0195236	0.103806
Atp6v1h	174.069	-1.0963	0.469601	-2.33455	0.0195671	0.103986
[truncated: 22,516 more rows]

## Sheet: DESeq2 Results In Vitro
DESeq2 Results In Vitro
	baseMean	log2FoldChange	lfcSE	stat	pvalue	padj
Prdx2	1726.78	-1.03667	0.0300833	-34.4601	3.17328e-260	5.18926e-256
Ccng1	675.257	2.47063	0.0720763	34.2779	1.67287e-257	1.36782e-253
Bex1	668.39	2.13603	0.0630581	33.874	1.60726e-251	8.76117e-248
Malat1	15328.2	2.11619	0.0641512	32.9875	1.22708e-238	5.0166e-235
Mfsd1	330.591	2.10873	0.0648895	32.4972	1.1664e-231	3.81482e-228
Lamp2	652.205	1.98694	0.0617095	32.1983	1.86147e-227	5.07342e-224
Ftl1	11335	1.41786	0.0445809	31.8043	5.64372e-222	1.15365e-218
Ctsl	986.488	1.52281	0.0478751	31.808	5.0167e-222	1.15365e-218
Trp53inp1	824.607	2.93375	0.0948335	30.9358	3.94885e-210	7.17506e-207
Atp6v0b	558.785	1.82864	0.0599726	30.4912	3.41001e-204	5.57638e-201
Wbp5	1802.23	0.954152	0.0314815	30.3084	8.88926e-202	1.32151e-198
Vps35	1021.32	1.31308	0.0433573	30.2852	1.79754e-201	2.4496e-198
Renbp	441.127	2.65917	0.0878242	30.2783	2.21186e-201	2.78234e-198
Impact	1254.96	1.55771	0.0517489	30.1013	4.65666e-199	5.43931e-196
Nnat	839.439	-3.07199	0.103283	-29.7435	2.10639e-194	2.29638e-191
Nme1	1179.38	-1.0974	0.0369633	-29.6888	1.06969e-193	1.09329e-190
Ppa1	468.729	-1.40275	0.0475419	-29.5055	2.45022e-191	2.35697e-188
Serinc3	229.328	1.78823	0.0606852	29.4673	7.54777e-191	6.85715e-188
Hspa9	1005.85	1.39124	0.0475067	29.2852	1.60029e-188	1.37735e-185
Ankrd12	192.349	2.51246	0.0869766	28.8866	1.75722e-183	1.43679e-180
Ghitm	1300.91	1.42622	0.0496385	28.7321	1.51601e-181	1.18054e-178
Fabp5	327.233	-1.77505	0.0619825	-28.638	2.26348e-180	1.68249e-177
Ifitm3	235.181	2.4167	0.084545	28.5848	1.03728e-179	7.37505e-177
Degs1	411.728	1.32799	0.0464616	28.5825	1.10853e-179	7.55328e-177
Ahnak	163.925	2.80893	0.0987945	28.4321	8.12394e-178	5.31403e-175
Cd63	1300.64	1.56	0.0550359	28.345	9.63742e-177	6.06156e-174
Map1lc3b	723.003	1.18741	0.0425155	27.9289	1.1886e-171	7.19897e-169
Lamp1	367.332	1.49611	0.0537283	27.8459	1.20913e-170	7.06176e-168
Fstl1	677.137	-1.68182	0.0605888	-27.7579	1.39996e-169	7.89435e-167
Atp6v1c1	465.075	1.60112	0.0589061	27.1809	1.09287e-162	5.95726e-160
Rbp1	248.207	-2.80892	0.103523	-27.1334	3.97244e-162	2.09553e-159
Prdx4	500.06	-1.03645	0.0382386	-27.1049	8.62903e-162	4.4097e-159
Atp6v1d	513.321	1.50412	0.0559587	26.8791	3.85483e-159	1.91024e-156
Gabarap	404.375	1.11531	0.0419023	26.617	4.31916e-156	2.07739e-153
Fam21	409.718	1.84055	0.0691675	26.6101	5.19046e-156	2.42513e-153
Rab7	517.209	1.09088	0.0410132	26.5984	7.08864e-156	3.22001e-153
Gm8615	173.323	2.23557	0.0841899	26.5539	2.3181e-155	1.02454e-152
Psma7	1320.19	-0.733714	0.0276657	-26.5207	5.59165e-155	2.40632e-152
Cstb	1152.5	1.89549	0.0717565	26.4155	9.08207e-154	3.80818e-151
Hbp1	496.575	1.15683	0.0439373	26.3292	8.87433e-153	3.62805e-150
Tubb5	3014.32	-0.892865	0.0340965	-26.1864	3.7982e-151	1.51492e-148
Fnip1	247.965	2.09226	0.0801355	26.1091	2.87521e-150	1.11948e-147
Rsrp1	326.154	1.61363	0.0624098	25.8554	2.11584e-147	8.0466e-145
Sparc	228.064	1.91631	0.0741474	25.8446	2.8011e-147	1.04106e-144
Ssr1	678.035	-0.974479	0.0377969	-25.782	1.41297e-146	5.13475e-144
Cyba	147.465	2.74833	0.107143	25.6511	4.10646e-145	1.45985e-142
Pmm1	571.06	2.72353	0.106436	25.5884	2.05394e-144	7.14641e-142
Atp6ap2	852.413	2.14412	0.0838258	25.5783	2.65993e-144	9.06204e-142
Gnpda1	85.6038	2.26605	0.0888463	25.5053	1.72216e-143	5.74744e-141
Fbn2	144.091	-2.37773	0.0932534	-25.4975	2.10227e-143	6.87567e-141
Klhl24	281.303	1.57385	0.0617296	25.4958	2.19279e-143	7.03112e-141
Lsm6	336.172	-1.16599	0.0457546	-25.4834	3.00909e-143	9.463e-141
Ckap2	437.43	1.88281	0.0738977	25.4785	3.40915e-143	1.05188e-140
Ranbp1	1531.57	-1.16819	0.0458799	-25.462	5.20465e-143	1.57614e-140
Akap12	231.866	2.21953	0.0875213	25.3598	6.99884e-142	2.08095e-139
Ifitm1	670.156	-2.1776	0.0863233	-25.2261	2.0732e-140	6.0541e-138
Oser1	170.673	1.69136	0.0670691	25.2182	2.53181e-140	7.26363e-138
Six2	30.0457	-5.64459	0.224388	-25.1554	1.23205e-139	3.47375e-137
H19	479.955	-2.4317	0.0968142	-25.1172	3.22799e-139	8.79787e-137
Psmb6	1544.73	-0.671055	0.0267168	-25.1173	3.2161e-139	8.79787e-137
Fkbp3	1245.8	-0.910389	0.0362663	-25.1029	4.62622e-139	1.24021e-136
Mdm2	898.117	2.83558	0.113235	25.0414	2.16387e-138	5.70737e-136
Nasp	1016.48	-1.11798	0.0448711	-24.9153	5.08403e-137	1.31967e-134
Mn1	110.805	-2.87667	0.115692	-24.8648	1.78738e-136	4.56703e-134
Dupd1	42.0327	-6.81806	0.274463	-24.8414	3.19939e-136	8.04918e-134
Hnrnpu	1199.22	-0.910535	0.0366569	-24.8394	3.3683e-136	8.34572e-134
Rlim	880.464	1.67304	0.0674335	24.8103	6.94727e-136	1.69565e-133
Oxct1	139.202	1.78507	0.0719578	24.8072	7.49863e-136	1.80331e-133
Tmem120a	245.402	1.64229	0.066978	24.5198	9.07961e-133	2.15187e-130
Cox6b2	96.6255	2.34611	0.0957024	24.5146	1.03165e-132	2.41008e-130
Cdk4	2235.04	-0.654964	0.0267278	-24.505	1.30624e-132	3.00858e-130
Cd9	415.237	2.65488	0.108388	24.4941	1.70743e-132	3.878e-130
Anxa4	160.853	2.35765	0.0963758	24.4631	3.65264e-132	8.1824e-130
Tbc1d15	389.954	1.63607	0.0670931	24.3851	2.4622e-131	5.44113e-129
Flcn	128.282	1.93273	0.0795568	24.2936	2.28826e-130	4.98932e-128
Marcks	1651.45	-1.32842	0.0547938	-24.244	7.65537e-130	1.64721e-127
Tax1bp1	477.533	1.04347	0.0430987	24.2112	1.6967e-129	3.6034e-127
Acot13	191.344	1.51217	0.0625862	24.1614	5.66857e-129	1.18844e-126
Gpr19	118.369	2.36064	0.0977102	24.1596	5.91255e-129	1.2239e-126
Ddit4l	250.751	2.65209	0.109888	24.1344	1.08761e-128	2.22321e-126
Klf6	567.507	2.31177	0.0960114	24.0781	4.24386e-128	8.56789e-126
Gtse1	253.376	1.73471	0.0721236	24.0519	7.96608e-128	1.58865e-125
Eif5a	3599.98	-0.709336	0.029493	-24.051	8.1419e-128	1.60415e-125
Foxc2	31.5152	-5.45551	0.22706	-24.0267	1.46225e-127	2.84668e-125
Sars	765.13	1.36803	0.0569874	24.0058	2.41896e-127	4.6538e-125
Serpine2	360.209	2.81168	0.117221	23.9861	3.8839e-127	7.38528e-125
Mospd1	323.587	1.60106	0.0668252	23.9589	7.46347e-127	1.40287e-124
Snrpd1	741.809	-0.861619	0.0359923	-23.939	1.2042e-126	2.23777e-124
Scd2	1201.22	-1.07745	0.0451046	-23.8878	4.09877e-126	7.53115e-124
Ddit3	307.558	3.4308	0.144787	23.6954	4.01832e-124	7.30129e-122
Sdc4	161.405	2.03871	0.0860788	23.6842	5.24756e-124	9.43004e-122
Foxd2os	30.3524	-6.60057	0.279097	-23.6498	1.18683e-123	2.10959e-121
Gap43	111.506	2.42612	0.1026	23.6462	1.29007e-123	2.26844e-121
Mrpl12	404.922	-0.839047	0.0354868	-23.6439	1.36249e-123	2.3703e-121
Hexa	383.752	2.80689	0.119128	23.5618	9.49557e-123	1.63454e-120
Set	1969.46	-0.744889	0.0316238	-23.5547	1.12404e-122	1.91474e-120
Psrc1	326.199	1.38795	0.0589451	23.5466	1.36172e-122	2.2957e-120
Abhd5	97.362	1.89705	0.0807774	23.4849	5.81496e-122	9.70326e-120
Pmaip1	324.045	2.9079	0.123986	23.4534	1.22054e-121	2.01612e-119
Atp5h	749.422	-0.831523	0.0354697	-23.4432	1.55188e-121	2.53779e-119
H2afz	3050.01	-1.05475	0.0450886	-23.3928	5.05944e-121	8.19179e-119
11-Sep	999.044	-0.847139	0.036297	-23.3391	1.77827e-120	2.85098e-118
Mycn	153.85	-2.1534	0.0923174	-23.3261	2.40987e-120	3.82608e-118
Apex1	1106.85	-0.784994	0.0337523	-23.2575	1.19506e-119	1.87911e-117
Srsf3	1527.36	-0.962601	0.0414221	-23.2388	1.84697e-119	2.87653e-117
Meg3	208.363	1.61126	0.0693462	23.235	2.01832e-119	3.11374e-117
Igfbp5	319.799	-2.78412	0.119926	-23.2154	3.18481e-119	4.8674e-117
2410006H16Rik	315.681	1.46217	0.0629849	23.2145	3.24694e-119	4.91641e-117
Sat1	394.415	2.326	0.10025	23.202	4.34578e-119	6.51986e-117
Tuba1b	895.502	-0.981081	0.0422863	-23.2009	4.46047e-119	6.6311e-117
Mpv17	328.747	1.10777	0.047832	23.1597	1.16203e-118	1.71196e-116
Rrm2	1041.96	-1.29248	0.0558225	-23.1534	1.34425e-118	1.96273e-116
Pdhb	745.161	1.1161	0.048369	23.0746	8.32505e-118	1.20477e-115
Sqstm1	820.809	2.72621	0.118711	22.9652	1.03982e-116	1.4916e-114
Atxn10	1220.72	1.04585	0.0455602	22.9553	1.30587e-116	1.85695e-114
Mkrn1	166.307	1.9463	0.0848007	22.9515	1.42466e-116	2.0084e-114
Ctsb	688.719	2.27275	0.0991386	22.9249	2.62178e-116	3.66444e-114
Ypel5	183.025	1.6604	0.0724749	22.9099	3.69937e-116	5.12676e-114
Chmp2b	164.624	1.60417	0.0700953	22.8855	6.48086e-116	8.906e-114
Gtf2h1	318.032	1.5219	0.0666166	22.8456	1.61488e-115	2.20068e-113
Dtymk	433.539	-0.936153	0.0409802	-22.844	1.67544e-115	2.26434e-113
Smoc1	81.0187	-2.97629	0.130552	-22.7977	4.83697e-115	6.48352e-113
Zfp655	279.58	1.68263	0.0739141	22.7647	1.02701e-114	1.36542e-112
B2m	340.525	1.25018	0.0550062	22.7279	2.3735e-114	3.13015e-112
Abcb1b	68.2594	2.94593	0.129681	22.7167	3.06056e-114	4.00394e-112
Asah1	380.883	1.37461	0.0605711	22.6941	5.12003e-114	6.64507e-112
Gna13	194.216	1.53293	0.0675494	22.6935	5.19454e-114	6.68869e-112
S100a1	127.601	2.61865	0.115572	22.6581	1.16089e-113	1.48312e-111
1810013L24Rik	261.003	1.69695	0.0749414	22.6437	1.60991e-113	2.04085e-111
Btg1	324.833	1.21279	0.0535839	22.6335	2.02784e-113	2.55086e-111
Dab2	107.037	-3.77105	0.166964	-22.586	5.94988e-113	7.42736e-111
Ran	2514.14	-0.580028	0.0256901	-22.5779	7.15252e-113	8.861e-111
Atp6v1b2	324.739	1.37761	0.0611514	22.5279	2.20999e-112	2.71729e-110
Cdkn1a	393.266	3.08434	0.137378	22.4515	1.23751e-111	1.51022e-109
Scpep1	384.059	1.53651	0.0685795	22.4048	3.53438e-111	4.28132e-109
Lpp	350.278	1.42562	0.0637368	22.3673	8.20393e-111	9.86462e-109
Atf4	641.843	1.04736	0.046914	22.325	2.11183e-110	2.52079e-108
Eef1d	747.933	-0.899418	0.0403901	-22.2683	7.50198e-110	8.88985e-108
Nrep	450.799	-1.4329	0.0643689	-22.2608	8.86022e-110	1.04238e-107
Slu7	336.304	1.22815	0.0551996	22.2492	1.14812e-109	1.34108e-107
Depdc7	118.064	2.26399	0.101832	22.2327	1.65867e-109	1.9237e-107
Tspan12	150.616	-1.93233	0.0869245	-22.23	1.76197e-109	2.02912e-107
Snrnp25	227.799	-1.15958	0.0521645	-22.2293	1.78716e-109	2.04374e-107
S100a11	361.575	1.45548	0.0656314	22.1766	5.78337e-109	6.56774e-107
Atp6v1a	521.432	1.70899	0.0770982	22.1664	7.24222e-109	8.16773e-107
Rragc	122.183	2.04786	0.0929611	22.0292	1.51162e-107	1.69312e-105
Crebrf	165.445	2.70775	0.123309	21.9591	7.09665e-107	7.89466e-105
Btg2	247.52	2.30864	0.105365	21.9109	2.04399e-106	2.25847e-104
Greb1l	172.528	-1.88889	0.0862094	-21.9105	2.06481e-106	2.26617e-104
Col2a1	65.0685	-3.47798	0.159121	-21.8574	6.61087e-106	7.20717e-104
Prtg	1329.47	-1.13458	0.0520718	-21.7887	2.96921e-105	3.21559e-103
Sord	202.993	2.33293	0.107135	21.7756	3.9569e-105	4.25706e-103
Dstn	960.891	0.811356	0.03727	21.7697	4.49484e-105	4.8042e-103
Camk2d	96.371	2.24561	0.103234	21.7527	6.51211e-105	6.9151e-103
Tmsb10	1441.41	-1.14696	0.0528005	-21.7226	1.25543e-104	1.32452e-102
Lig1	316.941	-1.03128	0.0475992	-21.666	4.29726e-104	4.50469e-102
Ctsd	897.296	2.61143	0.120636	21.6471	6.47407e-104	6.74334e-102
Tpp1	235.9	1.74596	0.0807123	21.6319	9.00032e-104	9.31534e-102
Grina	144.225	1.95165	0.0902742	21.6191	1.18705e-103	1.22087e-101
Polk	114.56	2.38173	0.110227	21.6074	1.52884e-103	1.56257e-101
Ptma	1818.48	-0.765325	0.0354617	-21.5817	2.66672e-103	2.70863e-101
Tecr	936.373	-1.06232	0.0492906	-21.5521	5.05493e-103	5.10268e-101
Srsf7	1698.74	-0.943437	0.0437863	-21.5464	5.72258e-103	5.74119e-101
Grn	316.98	2.78924	0.129497	21.5391	6.70155e-103	6.68234e-101
Snrpd2	493.389	-0.870442	0.0404261	-21.5317	7.86106e-103	7.79102e-101
Snx2	403.224	1.00031	0.0465747	21.4775	2.52839e-102	2.49077e-100
Dpp7	149.954	2.9415	0.137071	21.4597	3.70881e-102	3.63174e-100
Car13	132.815	2.38406	0.111152	21.4486	4.70325e-102	4.57811e-100
Ifi30	277.438	2.81713	0.131384	21.442	5.42729e-102	5.25162e-100
Tpi1	1621.06	-1.18565	0.0553929	-21.4044	1.21569e-101	1.16942e-99
Atp6v1e1	534.529	0.974797	0.0455474	21.4018	1.28519e-101	1.22904e-99
Ctnna1	626.527	0.990384	0.0463002	21.3905	1.63831e-101	1.55764e-99
Ddx39b	689.44	-0.881861	0.0412279	-21.3899	1.6593e-101	1.56847e-99
Vps26a	487.044	1.11937	0.0523449	21.3845	1.86354e-101	1.75141e-99
Bscl2	118.819	1.93522	0.0905792	21.365	2.83101e-101	2.64546e-99
Cycs	292.913	-0.928194	0.0434666	-21.3542	3.56499e-101	3.31241e-99
2700094K13Rik	719.162	-0.828131	0.0387956	-21.346	4.24562e-101	3.92252e-99
Rian	77.9621	1.7074	0.0800661	21.3249	6.66794e-101	6.12589e-99
Tmem5	119.933	1.71473	0.0804411	21.3166	7.96368e-101	7.27542e-99
Fam50a	246.466	1.47397	0.0692053	21.2985	1.17299e-100	1.06566e-98
Rbbp4	446.987	-0.69296	0.0325826	-21.2678	2.25597e-100	2.03823e-98
Vcan	370.872	-1.99579	0.0939486	-21.2434	3.79591e-100	3.41069e-98
Dynlt3	138.867	1.72236	0.0811378	21.2276	5.31087e-100	4.74583e-98
Atp6v1g1	606.667	0.777522	0.0366592	21.2095	7.8083e-100	6.93963e-98
Tmbim4	311.898	1.14663	0.0540779	21.2034	8.88842e-100	7.85688e-98
Fam122b	156.761	2.61812	0.123863	21.1372	3.61865e-99	3.18149e-97
Atp6v1h	361.086	1.40727	0.0666397	21.1176	5.47526e-99	4.78807e-97
Gchfr	67.6227	-1.95656	0.092652	-21.1173	5.51111e-99	4.79379e-97
Abhd4	197.606	2.0093	0.0951593	21.1151	5.77999e-99	5.00107e-97
Dpy30	458.696	-0.756608	0.0358467	-21.1068	6.89277e-99	5.9325e-97
Higd1a	325.686	-0.979253	0.0464017	-21.1038	7.3383e-99	6.28289e-97
Sox9	233.447	-2.90158	0.137553	-21.0943	8.96697e-99	7.63733e-97
Atp5g3	1713.1	-0.692541	0.0328316	-21.0937	9.0852e-99	7.69794e-97
Mga	429.929	0.921364	0.0437814	21.0446	2.56126e-98	2.15899e-96
1700007K13Rik	40.5234	3.5527	0.168889	21.0357	3.0917e-98	2.59275e-96
Rnh1	631.035	2.36956	0.112704	21.0246	3.90858e-98	3.26107e-96
Fn1	420.829	-1.81413	0.0864714	-20.9796	1.00793e-97	8.36688e-96
Nap1l1	1224.14	-0.832906	0.0397452	-20.9561	1.64953e-97	1.36236e-95
Dcakd	217.036	-1.15068	0.0549596	-20.9368	2.47321e-97	2.03238e-95
Erh	589.177	-0.86343	0.0412571	-20.928	2.97534e-97	2.43278e-95
H2afv	933.49	-0.989292	0.047277	-20.9254	3.14247e-97	2.55666e-95
Etfa	282.928	1.14978	0.0549615	20.9197	3.54348e-97	2.86864e-95
Dbi	952.276	-0.94399	0.0451297	-20.9172	3.73024e-97	3.00495e-95
Slc25a4	1126.29	-0.78793	0.0376835	-20.9092	4.41761e-97	3.54123e-95
Dut	380.086	-1.21333	0.0581087	-20.8804	8.06754e-97	6.43554e-95
Col23a1	79.8528	-4.11882	0.197264	-20.8798	8.17934e-97	6.49304e-95
Cadm1	217.268	-1.58839	0.0761104	-20.8696	1.01225e-96	7.9968e-95
Mdh1	1010.87	-0.663374	0.03183	-20.8412	1.83313e-96	1.44121e-94
Gyg	155.343	1.75995	0.0845679	20.8111	3.43109e-96	2.68463e-94
Ldha	3377.08	-1.46254	0.0703174	-20.7992	4.40225e-96	3.4281e-94
Anxa5	272.155	1.47106	0.0708701	20.7572	1.05615e-95	8.18543e-94
Gla	237.483	2.405	0.116216	20.6943	3.89958e-95	3.00801e-93
Nabp1	119.559	2.67795	0.129462	20.6853	4.69913e-95	3.60774e-93
Ifrd1	282.016	1.7021	0.0823309	20.6739	5.95553e-95	4.55097e-93
Dusp3	91.4064	2.24784	0.10874	20.6717	6.22254e-95	4.73289e-93
Iqgap1	357.709	1.07054	0.0518098	20.663	7.46264e-95	5.64984e-93
Nhp2l1	355.421	-0.74587	0.0361006	-20.6609	7.79738e-95	5.87607e-93
Tpd52	128.559	1.83349	0.0889363	20.6158	1.98149e-94	1.48639e-92
Hist1h2bc	48.8515	2.43245	0.118051	20.6051	2.46953e-94	1.84403e-92
Hypk	769.631	-0.795666	0.0387116	-20.5537	7.1329e-94	5.30201e-92
Jup	96.291	2.87081	0.139697	20.5503	7.64871e-94	5.6597e-92
Klf9	92.9643	2.70912	0.131983	20.5262	1.25537e-93	9.24732e-92
Arhgap12	198.436	1.43652	0.0700053	20.5201	1.42392e-93	1.04419e-91
Mcm6	490.657	-1.03022	0.05026	-20.4979	2.24876e-93	1.6417e-91
Eda2r	227.338	2.88549	0.140786	20.4956	2.35833e-93	1.71403e-91
Tagln2	636.35	1.65548	0.0808002	20.4886	2.72245e-93	1.96992e-91
Dcaf4	122.513	1.91238	0.09337	20.4818	3.12969e-93	2.25462e-91
Uhrf1	306.382	-1.24214	0.0607807	-20.4364	7.94039e-93	5.69514e-91
Hspb1	51.3163	3.9052	0.191204	20.4242	1.01932e-92	7.27902e-91
Ctsa	375.906	1.69779	0.0833316	20.3738	2.85341e-92	2.02878e-90
Tnfrsf10b	52.0499	2.68011	0.131557	20.3721	2.95504e-92	2.09194e-90
Bzw2	533.267	-0.986741	0.0484368	-20.3717	2.98043e-92	2.10082e-90
Ubxn4	258.837	1.10671	0.0543858	20.3493	4.71344e-92	3.30811e-90
Skil	133.017	1.7018	0.0836544	20.3432	5.33592e-92	3.72899e-90
Crip2	360.359	2.54428	0.125362	20.2954	1.41251e-91	9.82929e-90
Sbno1	439.934	1.05274	0.0519484	20.2651	2.61376e-91	1.81114e-89
Dcxr	89.9421	2.21618	0.109362	20.2647	2.63725e-91	1.81971e-89
Trim28	554.807	-0.896629	0.0442522	-20.2618	2.79764e-91	1.92226e-89
Irf2bp2	100.339	1.76629	0.0873674	20.2168	6.96585e-91	4.76622e-89
Anp32e	247.269	-1.21926	0.0604426	-20.1722	1.71796e-90	1.17058e-88
Cd81	586.727	1.15324	0.057211	20.1577	2.3047e-90	1.56385e-88
Guk1	238.876	-1.05896	0.0525534	-20.1501	2.68396e-90	1.81367e-88
Dctpp1	484.783	-1.10068	0.0546527	-20.1395	3.32425e-90	2.2371e-88
Glmp	194.11	1.39688	0.0693999	20.128	4.19657e-90	2.81256e-88
Cln3	90.9088	1.94903	0.0968452	20.1252	4.43636e-90	2.96113e-88
Plk2	275.289	2.91959	0.145088	20.1229	4.65124e-90	3.09194e-88
Igf2r	99.7822	1.94406	0.0966168	20.1214	4.79634e-90	3.17549e-88
Ndufb8	866.625	-0.689454	0.0343044	-20.0981	7.66481e-90	5.05414e-88
Tspan6	425.912	-1.20409	0.0599352	-20.0899	9.05058e-90	5.94394e-88
Bola2	227.164	-1.12511	0.0560236	-20.0829	1.04196e-89	6.81564e-88
Nr2f2	111.522	-2.14643	0.106909	-20.0772	1.16864e-89	7.61383e-88
Fabp3	355.203	3.51564	0.17594	19.982	7.89498e-89	5.12328e-87
2810417H13Rik	891.555	-1.24399	0.0623835	-19.9411	1.79249e-88	1.1586e-86
Abcg1	45.9834	3.23582	0.162589	19.9018	3.92817e-88	2.52903e-86
Ywhae	2895.28	-0.493822	0.0248761	-19.8512	1.07502e-87	6.89407e-86
Phf5a	504.695	-0.725093	0.0365829	-19.8205	1.98068e-87	1.26524e-85
Sfpq	363.779	-1.03208	0.0521606	-19.7866	3.8838e-87	2.47128e-85
Cenpm	105.08	-1.56257	0.0790227	-19.7737	5.01362e-87	3.17782e-85
Ldhb	528.186	1.33423	0.0675921	19.7394	9.9017e-87	6.25184e-85
Fbxl3	108.492	1.60636	0.0814207	19.7292	1.21105e-86	7.61705e-85
Ppp1ca	1406.69	-0.616951	0.0312802	-19.7234	1.35759e-86	8.50598e-85
Rps4l	299.394	1.26235	0.0641221	19.6867	2.80605e-86	1.75142e-84
Stx3	103.77	2.25394	0.114557	19.6752	3.515e-86	2.18558e-84
Pdcd6ip	148.566	1.29212	0.0658063	19.6352	7.73861e-86	4.79354e-84
Pcna	735.621	-0.772063	0.0393431	-19.6238	9.67537e-86	5.97062e-84
Hnrnpab	457.325	-0.95048	0.0484697	-19.6098	1.27553e-85	7.84163e-84
Stk17b	101.183	1.7279	0.0881234	19.6077	1.32819e-85	8.13479e-84
Hnrnpdl	298.046	-1.17266	0.0598581	-19.5907	1.85512e-85	1.13197e-83
Bhlhe41	74.0081	2.57448	0.131588	19.5647	3.08976e-85	1.87832e-83
Tuba1a	1951.48	-0.925047	0.0472984	-19.5577	3.54819e-85	2.14902e-83
Uqcrh	600.601	-0.66938	0.0342896	-19.5214	7.22669e-85	4.36081e-83
Ptn	387.964	-1.7842	0.091444	-19.5114	8.78739e-85	5.2831e-83
Pomp	751.887	-0.622309	0.0319463	-19.4799	1.62705e-84	9.7462e-83
Lmo4	74.8233	-1.554	0.0799532	-19.4364	3.79921e-84	2.26747e-82
AI413582	43.5221	2.56684	0.132336	19.3963	8.28496e-84	4.92669e-82
Slc20a1	529.328	2.4543	0.126715	19.3687	1.41771e-83	8.39996e-82
Gsn	146.621	2.62414	0.135516	19.364	1.55396e-83	9.174e-82
Ubl3	194.616	1.41457	0.073126	19.3442	2.28063e-83	1.34155e-81
Plin2	278.82	1.98695	0.102721	19.3432	2.32667e-83	1.36373e-81
Tmem242	276.403	-0.785595	0.0407004	-19.3019	5.17609e-83	3.02302e-81
Wdr61	862.86	0.88203	0.0457268	19.2891	6.63078e-83	3.85883e-81
Phlda3	70.3369	3.10309	0.160882	19.2881	6.76677e-83	3.92401e-81
F11r	146.785	1.98036	0.10286	19.2529	1.33462e-82	7.71202e-81
Gab1	234.684	2.07576	0.108004	19.2193	2.55335e-82	1.47024e-80
Tcf7l2	151.087	-1.29685	0.0674773	-19.2191	2.56259e-82	1.47038e-80
Marcksl1	249.678	-1.13408	0.059021	-19.2149	2.77719e-82	1.58795e-80
Kif21a	73.2254	2.05789	0.107189	19.1988	3.78954e-82	2.15925e-80
Gstt2	72.002	3.1168	0.162618	19.1663	7.07143e-82	4.01524e-80
Hnrnph1	901.161	-0.744377	0.0388717	-19.1496	9.75341e-82	5.51895e-80
Nop10	520.403	-0.902213	0.0471254	-19.1449	1.06681e-81	6.01568e-80
Nt5dc2	146.066	-1.65711	0.0865837	-19.1388	1.19997e-81	6.74334e-80
Gins2	235.939	-1.21352	0.0634535	-19.1245	1.57911e-81	8.84353e-80
Apaf1	108.005	1.78276	0.0933855	19.0904	3.03684e-81	1.69493e-79
Morc3	190.66	1.11638	0.0585225	19.0761	3.989e-81	2.21878e-79
Pdap1	347.647	-0.939212	0.0492418	-19.0735	4.19636e-81	2.3262e-79
Hmcn1	49.7598	-2.4619	0.129165	-19.0601	5.4138e-81	2.99094e-79
St14	46.0198	2.99459	0.157342	19.0324	9.1911e-81	5.06067e-79
Chchd10	120.872	3.14673	0.165352	19.0305	9.53393e-81	5.23182e-79
Srsf1	441.972	-1.04239	0.0548708	-18.9971	1.80251e-80	9.85832e-79
Tcn2	120.533	2.07019	0.109098	18.9755	2.71904e-80	1.48215e-78
Banf1	1102.43	-0.715478	0.0377208	-18.9677	3.15258e-80	1.71276e-78
Cfl1	1988.05	-0.758217	0.0401159	-18.9007	1.12648e-79	6.09978e-78
Cnot9	413.315	-0.824941	0.0436732	-18.889	1.40568e-79	7.5865e-78
Zak	156.251	1.20217	0.0638514	18.8277	4.48206e-79	2.41102e-77
Rnasek	232.827	1.10811	0.0588986	18.8139	5.81206e-79	3.11622e-77
Ostf1	109.156	1.67748	0.089197	18.8065	6.6799e-79	3.56982e-77
Tspan3	420.351	-1.00377	0.0534437	-18.7818	1.06392e-78	5.66719e-77
Mif	1960.14	-0.695887	0.0370809	-18.7667	1.41317e-78	7.50311e-77
Rragd	245.866	1.13947	0.0607307	18.7626	1.52801e-78	8.08657e-77
Foxn3	182.269	1.08353	0.0577868	18.7505	1.91902e-78	1.01232e-76
Abca9	15.7784	-5.94708	0.317389	-18.7375	2.44843e-78	1.28743e-76
Nr1d1	51.7102	2.7927	0.149098	18.7307	2.78121e-78	1.45773e-76
Trim6	100.583	2.10818	0.112591	18.7243	3.13957e-78	1.6403e-76
Pycard	82.4703	2.44364	0.130639	18.7053	4.48011e-78	2.33322e-76
Slc3a2	342.344	1.00155	0.0535839	18.6912	5.83364e-78	3.02849e-76
Clk1	466.641	0.774716	0.0414842	18.675	7.91631e-78	4.09669e-76
Cep170b	51.6719	2.32448	0.124485	18.6728	8.2427e-78	4.25214e-76
Dcdc2a	17.9301	-4.26309	0.228481	-18.6584	1.07899e-77	5.54866e-76
Mrfap1	684.182	-0.758296	0.0407028	-18.6301	1.83251e-77	9.39407e-76
Ostm1	107.658	2.30407	0.123686	18.6284	1.89111e-77	9.66415e-76
E030030I06Rik	31.5743	2.04479	0.109784	18.6256	1.99368e-77	1.01566e-75
Prosc	143.078	1.38055	0.0741219	18.6254	2.00091e-77	1.01618e-75
Ppp1r15a	293.717	2.67598	0.143694	18.6227	2.10259e-77	1.06451e-75
Rpl7a	329.01	-0.674068	0.0362077	-18.6167	2.35235e-77	1.18728e-75
Mtap	284.915	-1.04348	0.0561621	-18.5798	4.6804e-77	2.35503e-75
Atp6v0e	385.61	0.818785	0.0440922	18.5698	5.63823e-77	2.82828e-75
Rab1a	467.048	0.751622	0.0405148	18.5518	7.89018e-77	3.94582e-75
Nsrp1	239.857	0.945864	0.0510545	18.5266	1.26064e-76	6.28514e-75
Nedd8	747.537	-0.722463	0.0390184	-18.516	1.53515e-76	7.63051e-75
Cbx5	919.477	-0.826599	0.0447151	-18.4859	2.6826e-76	1.32935e-74
Lsm7	208.19	-0.853065	0.0461746	-18.4748	3.29541e-76	1.62809e-74
Syf2	246.76	1.00004	0.0542589	18.4309	7.4273e-76	3.65839e-74
Neu1	79.7993	2.01428	0.109395	18.413	1.03429e-75	5.07922e-74
Fst	169.407	-2.63471	0.143378	-18.3759	2.04926e-75	1.00334e-73
Pla2g16	44.9042	1.60609	0.0877917	18.2943	9.18061e-75	4.48151e-73
2310030G06Rik	45.6792	2.42917	0.132848	18.2854	1.08198e-74	5.26597e-73
Phyhd1	28.9555	3.4975	0.191531	18.2607	1.70086e-74	8.25347e-73
Peg3	1015.46	1.22943	0.0674487	18.2276	3.11559e-74	1.50737e-72
Sparcl1	67.8944	-3.169	0.173872	-18.226	3.2068e-74	1.54693e-72
Psmb2	1197.54	-0.531367	0.0291668	-18.2182	3.69935e-74	1.77928e-72
Hspbap1	135.667	1.52641	0.0838057	18.2137	4.02193e-74	1.92876e-72
Car14	188.896	-1.5869	0.0872747	-18.1828	7.06248e-74	3.37698e-72
6-Sep	101.846	-1.48562	0.0817476	-18.1733	8.40385e-74	4.00665e-72
Lpar1	189.261	-1.51824	0.0836253	-18.1552	1.16788e-73	5.55182e-72
Dppa4	38.7413	3.17774	0.175082	18.15	1.28475e-73	6.08973e-72
Eno1b	409.356	-0.965737	0.0532276	-18.1435	1.44466e-73	6.82789e-72
St13	464.039	0.77985	0.0429992	18.1364	1.64543e-73	7.75436e-72
Grip1	51.9462	2.11318	0.116593	18.1244	2.0467e-73	9.61772e-72
Rps19	3406.5	0.633208	0.0349392	18.1232	2.09229e-73	9.80376e-72
Ptpn14	102.332	1.88359	0.103975	18.1158	2.39002e-73	1.11669e-71
Pkm	2249.96	-0.81424	0.0449509	-18.114	2.47195e-73	1.15167e-71
Wdr35	133.787	1.64506	0.0909222	18.093	3.61582e-73	1.67982e-71
Dgka	47.3998	3.14593	0.173927	18.0876	3.9908e-73	1.84877e-71
Hnrnpa2b1	1084.53	-0.726685	0.0402965	-18.0334	1.06473e-72	4.91849e-71
Ssbp1	344.059	-0.62662	0.0347662	-18.0238	1.26643e-72	5.83377e-71
Nr3c1	82.4744	3.09783	0.171913	18.0197	1.36457e-72	6.26821e-71
Timm17b	220.633	-0.875288	0.0486241	-18.0011	1.90924e-72	8.7456e-71
Ppia	3470.06	-0.617532	0.034329	-17.9886	2.39246e-72	1.09285e-70
Dnttip2	677.342	0.816082	0.0454076	17.9724	3.20666e-72	1.46068e-70
Cox6b1	903.188	-0.662702	0.0368875	-17.9655	3.62937e-72	1.64864e-70
Nmral1	184.93	-1.40929	0.0784586	-17.9622	3.85413e-72	1.74589e-70
Jade1	207.704	1.9802	0.110261	17.9591	4.07179e-72	1.83939e-70
Ostc	689.304	-0.849094	0.0472909	-17.9547	4.40849e-72	1.98601e-70
Fzd2	71.2951	-1.48072	0.0824883	-17.9506	4.74396e-72	2.13126e-70
Plp2	181.916	1.16213	0.0647442	17.9496	4.83157e-72	2.16467e-70
Fam134b	54.9496	2.73493	0.152426	17.9427	5.47379e-72	2.44571e-70
Hprt	547.3	0.947596	0.0528498	17.93	6.88112e-72	3.06613e-70
Sde2	286.557	0.841631	0.0469909	17.9105	9.76448e-72	4.33909e-70
Cetn2	276.099	-1.002	0.0560323	-17.8826	1.61117e-71	7.14022e-70
Atp5g1	386.167	-0.778871	0.0435724	-17.8753	1.83575e-71	8.11353e-70
Tcf15	11.6	-5.30153	0.296672	-17.87	2.01889e-71	8.89892e-70
Ppib	213.333	-0.782581	0.0439069	-17.8237	4.63069e-71	2.03564e-69
Cystm1	58.8582	1.93796	0.108783	17.815	5.40743e-71	2.37071e-69
Naa10	203.775	-1.24152	0.0697649	-17.7958	7.61686e-71	3.33044e-69
Rpl7l1	486.296	-0.739296	0.0415582	-17.7894	8.53833e-71	3.7234e-69
Capg	160.713	3.09477	0.174069	17.779	1.02825e-70	4.47209e-69
Top1	486.949	-0.806736	0.0453868	-17.7747	1.11e-70	4.81481e-69
Fam136a	453.101	-0.840708	0.0473272	-17.7637	1.3495e-70	5.83819e-69
Jun	23.7494	2.47048	0.139256	17.7406	2.03723e-70	8.79019e-69
Sbsn	38.7105	2.9611	0.166987	17.7325	2.35133e-70	1.01188e-68
Prelid1	699.693	-0.69614	0.0392799	-17.7225	2.80904e-70	1.20568e-68
Ndufv2	859.841	-0.475682	0.0268483	-17.7174	3.08001e-70	1.31852e-68
Spns1	109.96	1.63849	0.0925286	17.7079	3.64256e-70	1.55527e-68
Adk	295.593	-0.9745	0.0550451	-17.7037	3.92931e-70	1.67333e-68
Arl8b	322.697	1.02414	0.0579128	17.6842	5.54772e-70	2.35641e-68
Col4a1	63.9788	-2.1447	0.121572	-17.6414	1.18447e-69	5.01803e-68
Prrx2	56.4871	-2.11167	0.11975	-17.6339	1.35217e-69	5.71371e-68
Cox7a2l	236.031	0.797811	0.0452654	17.6252	1.57864e-69	6.6535e-68
Eny2	405.699	-0.847179	0.0480743	-17.6223	1.66208e-69	6.98714e-68
Hnrnpd	314.25	-1.01571	0.0576609	-17.6152	1.88157e-69	7.88957e-68
Ttc3	787.309	-0.638882	0.0362906	-17.6046	2.27114e-69	9.49869e-68
Zfhx3	156.089	1.48099	0.0841625	17.5968	2.6072e-69	1.08764e-67
Cks1b	1176.21	-0.790662	0.0449407	-17.5934	2.76653e-69	1.15117e-67
Fscn1	109.508	-1.26774	0.0721253	-17.5769	3.70321e-69	1.53702e-67
Ccdc34	196.084	-1.10484	0.0629577	-17.549	6.05336e-69	2.50609e-67
Fzd3	281.569	-1.20302	0.0685667	-17.5453	6.45966e-69	2.66755e-67
Slc19a2	90.1055	2.67807	0.152741	17.5334	7.96006e-69	3.27886e-67
Dsp	160.458	2.34495	0.133903	17.5123	1.15423e-68	4.74249e-67
Snhg15	155.559	1.24225	0.0709488	17.5091	1.22096e-68	5.00409e-67
Exoc4	108.01	1.48827	0.0850692	17.4948	1.5692e-68	6.41528e-67
Sms	196.512	-1.40131	0.0801344	-17.487	1.79859e-68	7.33476e-67
Krt18	1689.94	2.96843	0.169758	17.4862	1.82443e-68	7.42161e-67
Pcf11	164.45	1.18297	0.0677123	17.4706	2.40044e-68	9.74056e-67
Lamtor3	227.449	1.05661	0.0604969	17.4655	2.62378e-68	1.06205e-66
Tmem167	516.743	-0.766079	0.043876	-17.4601	2.88581e-68	1.16523e-66
Foxp1	168.356	-1.19657	0.0685579	-17.4534	3.24268e-68	1.3061e-66
Dhx16	125.218	2.04053	0.117041	17.4344	4.5253e-68	1.81824e-66
Riok3	173.806	1.11493	0.0639524	17.4337	4.58043e-68	1.83588e-66
H2afj	125.046	1.24533	0.0714463	17.4303	4.86272e-68	1.94426e-66
Sec61g	492.46	-0.829127	0.0475988	-17.4191	5.91033e-68	2.35736e-66
Ndufb10	285.152	-0.820232	0.0470894	-17.4186	5.95802e-68	2.3706e-66
Hook2	44.4579	2.4774	0.142302	17.4094	6.99577e-68	2.77674e-66
Trib3	59.9459	3.15855	0.181505	17.402	7.96381e-68	3.15332e-66
Cd164	505.951	0.743828	0.0427901	17.3832	1.10625e-67	4.36968e-66
Stxbp2	99.7443	1.636	0.0941282	17.3805	1.15924e-67	4.56794e-66
Zfp365	60.639	2.08842	0.120244	17.3682	1.4377e-67	5.65161e-66
Ednra	48.6705	-2.55962	0.147398	-17.3654	1.50836e-67	5.91518e-66
Enc1	147.378	1.77819	0.102433	17.3595	1.67053e-67	6.53547e-66
Hacd2	69.8903	1.38061	0.079538	17.3578	1.72049e-67	6.71483e-66
Uap1l1	82.4714	2.63981	0.152124	17.353	1.87292e-67	7.29235e-66
Nfe2l2	197.045	1.6134	0.0930523	17.3386	2.40513e-67	9.34231e-66
Phpt1	284.178	-0.841076	0.0485228	-17.3336	2.62302e-67	1.01645e-65
Emp2	71.0989	1.90539	0.109939	17.3314	2.7266e-67	1.05409e-65
Gse1	51.8071	2.03932	0.11767	17.3309	2.75096e-67	1.061e-65
Mbnl2	133.745	1.72096	0.0993458	17.3229	3.15806e-67	1.21515e-65
Cpeb2	57.7286	2.688	0.155206	17.3188	3.39087e-67	1.30166e-65
Hmgn3	49.9954	-1.88647	0.109072	-17.2956	5.08064e-67	1.94576e-65
Krt8	806.69	2.73671	0.158254	17.2931	5.3003e-67	2.02514e-65
Nop16	296.642	-0.719431	0.0416386	-17.278	6.89298e-67	2.62753e-65
Mcm7	449.275	-0.78398	0.0453778	-17.2767	7.04111e-67	2.67775e-65
Psip1	304.953	-1.0083	0.0584637	-17.2466	1.18678e-66	4.50287e-65
Plcd4	30.6312	3.71192	0.215331	17.2382	1.37192e-66	5.19328e-65
Rfc2	331.318	-0.932499	0.0541015	-17.2361	1.42281e-66	5.37347e-65
Eif3i	733.448	-0.532897	0.0309382	-17.2246	1.73719e-66	6.54568e-65
Cast	121.428	1.70394	0.098998	17.2119	2.1616e-66	8.12611e-65
Srsf10	546.546	-0.530525	0.0308563	-17.1934	2.97699e-66	1.11658e-64
Rnf115	161.215	1.1544	0.0671502	17.1913	3.0841e-66	1.1541e-64
Fat1	169.601	1.1738	0.0683029	17.1852	3.42625e-66	1.27921e-64
Ak1	90.6918	1.83218	0.106643	17.1806	3.71236e-66	1.38287e-64
Golga4	203.513	1.20164	0.070012	17.1633	5.00105e-66	1.85868e-64
Vamp8	184.275	1.2414	0.0723497	17.1583	5.4479e-66	2.02017e-64
Romo1	295.426	-0.861486	0.0503178	-17.1209	1.03641e-65	3.82581e-64
Celf4	39.0432	2.20882	0.129012	17.121	1.03479e-65	3.82581e-64
Perp	401.187	3.33961	0.195135	17.1144	1.15946e-65	4.27043e-64
Jade3	147.542	1.55814	0.0910466	17.1137	1.17335e-65	4.31185e-64
Anp32a	181.317	-1.0707	0.0626519	-17.0896	1.77432e-65	6.50569e-64
Tubb6	350.797	1.1921	0.0698137	17.0754	2.26088e-65	8.27117e-64
Phf3	190.633	1.02576	0.060073	17.0753	2.2681e-65	8.27905e-64
Cox7a2	770.052	-0.660569	0.0387053	-17.0666	2.62892e-65	9.57478e-64
Pqlc3	48.5284	2.66994	0.156538	17.0562	3.14609e-65	1.14329e-63
Clk4	255.596	0.916549	0.053884	17.0097	6.96209e-65	2.52442e-63
1110012L19Rik	152.496	1.2934	0.0761288	16.9896	9.80528e-65	3.54747e-63
Mapk3	125.612	-1.15829	0.0682185	-16.9791	1.17193e-64	4.2306e-63
Cdh11	209.622	-2.34924	0.138552	-16.9556	1.74901e-64	6.29991e-63
Onecut2	46.8549	-2.84498	0.167829	-16.9517	1.87085e-64	6.72396e-63
Tuba4a	78.0313	2.38395	0.140638	16.951	1.89282e-64	6.788e-63
Tpm3	292.78	-0.822093	0.0485019	-16.9497	1.93374e-64	6.91958e-63
Pmf1	228.144	-0.944196	0.0558417	-16.9084	3.89885e-64	1.39209e-62
Ybx1	879.633	-0.660576	0.0391055	-16.8922	5.13816e-64	1.8306e-62
Colec12	78.6053	-1.49906	0.0888027	-16.8807	6.2358e-64	2.21683e-62
Abhd11os	35.3355	1.68773	0.099992	16.8786	6.462e-64	2.29226e-62
Mrpl11	293.009	-0.82799	0.049066	-16.875	6.86851e-64	2.43119e-62
Brix1	833.864	0.682811	0.0404728	16.8709	7.3719e-64	2.60373e-62
Susd6	58.985	2.17146	0.128857	16.8517	1.01877e-63	3.59049e-62
Ssb	1160.15	-0.519111	0.0308103	-16.8486	1.07362e-63	3.77567e-62
Arap2	66.4458	3.13948	0.186445	16.8387	1.26981e-63	4.45605e-62
Gtf2a2	283.889	-0.750487	0.0445852	-16.8326	1.40709e-63	4.92723e-62
Ost4	309.378	-0.719922	0.0427844	-16.8267	1.55456e-63	5.432e-62
Eppk1	19.4207	3.65508	0.217417	16.8114	2.01473e-63	7.02493e-62
Acat2	407.481	-1.12101	0.0666868	-16.8101	2.05987e-63	7.16704e-62
Rhobtb3	288.514	-1.1256	0.0669658	-16.8086	2.11092e-63	7.32905e-62
Taf7	247.269	1.0295	0.0612605	16.8053	2.23044e-63	7.72763e-62
Eed	278.923	0.842965	0.050232	16.7814	3.33609e-63	1.15338e-61
Coro1b	218.659	1.06747	0.0636714	16.7653	4.37469e-63	1.50927e-61
Cdca7	398.289	-0.908055	0.0541821	-16.7593	4.8403e-63	1.66639e-61
Park7	777.636	-0.54322	0.0324177	-16.7569	5.04395e-63	1.73285e-61
Atp5o	988.356	-0.516013	0.0308013	-16.753	5.38709e-63	1.84686e-61
Lgals1	505.441	1.17804	0.0703253	16.7513	5.53997e-63	1.8953e-61
Rgs5	158.145	4.28683	0.256227	16.7306	7.84513e-63	2.67832e-61
Ndrg1	260.105	2.93653	0.175696	16.7137	1.0416e-62	3.54859e-61
Limd2	119.123	-1.44318	0.0864854	-16.687	1.6292e-62	5.53896e-61
Fnip2	66.1716	1.79934	0.107866	16.6814	1.79111e-62	6.07676e-61
Dpysl2	558.595	-0.994122	0.0596441	-16.6676	2.25627e-62	7.6391e-61
Atp1b1	22.1599	2.63559	0.158165	16.6635	2.41327e-62	8.15377e-61
Nupr1	49.5057	2.86765	0.17213	16.6598	2.56805e-62	8.65884e-61
Apoe	366.495	1.68504	0.101344	16.6271	4.43883e-62	1.49358e-60
Arl3	128.112	-0.860662	0.0517725	-16.6239	4.67566e-62	1.57004e-60
Irf2bpl	43.4926	1.93361	0.11633	16.6218	4.84541e-62	1.62371e-60
Lmbrd1	140.723	1.45299	0.0874456	16.6159	5.34454e-62	1.78731e-60
Cenpt	208.906	1.2984	0.0781434	16.6156	5.37192e-62	1.7928e-60
Pisd-ps3	42.1482	2.26837	0.136572	16.6093	5.96905e-62	1.98802e-60
Slirp	176.69	-0.92211	0.0555845	-16.5894	8.32134e-62	2.76583e-60
Aldh4a1	70.5806	2.29744	0.138492	16.5889	8.37801e-62	2.77902e-60
Peg12	77.6402	-1.66319	0.100274	-16.5865	8.71942e-62	2.88641e-60
Lsm3	661.632	-0.697295	0.042047	-16.5837	9.14324e-62	3.02059e-60
Nfic	26.8097	2.65466	0.160177	16.5733	1.08651e-61	3.58218e-60
Thoc7	388.399	-0.633603	0.0382915	-16.5468	1.68832e-61	5.55515e-60
Mpp7	87.5331	1.40652	0.0850064	16.5461	1.70917e-61	5.60597e-60
Rnf14	181.591	1.15633	0.0698857	16.546	1.71062e-61	5.60597e-60
Ubc	135.832	1.2024	0.0727068	16.5377	1.96478e-61	6.42601e-60
Serpinb6a	120.49	1.40971	0.0852531	16.5356	2.03427e-61	6.64002e-60
Hexb	67.3025	2.10704	0.127437	16.534	2.08868e-61	6.80402e-60
Golt1b	287.678	-1.02964	0.0622898	-16.5298	2.24038e-61	7.28367e-60
Calm1	1767.61	-0.572856	0.0346756	-16.5204	2.61494e-61	8.48456e-60
Rnf128	65.746	2.85081	0.172721	16.5052	3.36432e-61	1.08944e-59
Bach1	151.964	1.1029	0.0668521	16.4977	3.81287e-61	1.23225e-59
Gdap1l1	35.3982	2.66062	0.161311	16.4937	4.07183e-61	1.31335e-59
Uqcr11	465.634	-0.856633	0.0519776	-16.4808	5.0399e-61	1.62239e-59
Pycrl	157.118	-1.07832	0.0654426	-16.4774	5.33314e-61	1.71341e-59
Rora	74.7376	2.11236	0.12826	16.4693	6.10091e-61	1.95624e-59
Pvt1	70.544	3.01562	0.183134	16.4668	6.35478e-61	2.03365e-59
Grpel2	143.61	1.18229	0.0718002	16.4664	6.40064e-61	2.04433e-59
Snrpg	802.245	-0.698075	0.0424625	-16.4398	9.9248e-61	3.16375e-59
Cln5	96.8675	1.68009	0.102228	16.4347	1.0798e-60	3.4354e-59
Gtf3c6	213.207	-0.885967	0.0539101	-16.4342	1.08922e-60	3.45865e-59
Zfp985	41.4878	1.9429	0.118424	16.4063	1.72383e-60	5.46313e-59
Prrg4	121.115	2.9022	0.1769	16.4059	1.73616e-60	5.49156e-59
Timm13	405.444	-0.752168	0.045875	-16.396	2.04093e-60	6.44313e-59
Acvr2b	203.34	-0.94873	0.0578687	-16.3945	2.09305e-60	6.58224e-59
Commd1	453.973	-0.672213	0.0410023	-16.3945	2.09284e-60	6.58224e-59
Cldn3	30.8948	4.15148	0.253289	16.3903	2.24424e-60	7.04415e-59
Rpa2	317.205	-0.872685	0.0532771	-16.3801	2.65159e-60	8.30679e-59
Snrpa	302.207	-0.821784	0.0502011	-16.3698	3.14091e-60	9.82089e-59
Ogdhl	39.5062	2.33849	0.142914	16.3629	3.51678e-60	1.09752e-58
Mreg	58.9133	2.95709	0.18074	16.361	3.63342e-60	1.13176e-58
Klf7	38.6096	2.28737	0.13984	16.3571	3.87071e-60	1.20338e-58
Eef1akmt1	218.207	-0.788623	0.0482301	-16.3513	4.26091e-60	1.32218e-58
Snrpe	858.196	-0.656587	0.040189	-16.3375	5.34004e-60	1.6539e-58
Anp32b	181.752	-0.73083	0.0447426	-16.3341	5.64621e-60	1.74541e-58
Ercc5	112.088	1.40584	0.0861059	16.3269	6.35673e-60	1.96135e-58
Mrpl18	425.863	-0.741874	0.0454428	-16.3254	6.50669e-60	2.00384e-58
Lyar	276.984	-0.78489	0.0481371	-16.3053	9.05047e-60	2.782e-58
Tceb1	534.005	-0.640551	0.0393096	-16.295	1.07027e-59	3.2837e-58
Vps36	340.6	0.811329	0.0497922	16.2943	1.08335e-59	3.31761e-58
Snx3	477.427	0.657865	0.0404187	16.2763	1.45504e-59	4.44752e-58
Mcm5	330.659	-1.12929	0.0693956	-16.2732	1.52868e-59	4.6639e-58
7-Mar	216.198	0.913141	0.056122	16.2706	1.59508e-59	4.85742e-58
Uqcc2	307.662	-0.829529	0.0510051	-16.2636	1.78813e-59	5.43517e-58
Lsm5	199.187	-0.782536	0.0481174	-16.263	1.80526e-59	5.47708e-58
H2afy2	95.4504	-1.32153	0.0812887	-16.2573	1.9831e-59	6.00549e-58
Rabgap1	228.643	0.925303	0.0569724	16.2413	2.57545e-59	7.78489e-58
Hmgn1	1416.94	-0.706626	0.0435479	-16.2264	3.27989e-59	9.89595e-58
4930447C04Rik	20.0749	2.84939	0.175735	16.2142	4.00489e-59	1.20611e-57
Nub1	145.614	1.23673	0.0764127	16.1849	6.44303e-59	1.93682e-57
Wsb2	33.8964	1.81967	0.112585	16.1626	9.2601e-59	2.77854e-57
Mtch1	120.86	-1.03295	0.063957	-16.1507	1.12341e-58	3.36466e-57
Copz1	675.702	-0.617122	0.0382219	-16.1458	1.21642e-58	3.63659e-57
C77080	27.035	2.24465	0.139331	16.1102	2.163e-58	6.45467e-57
Fbxo6	60.8575	2.07771	0.129076	16.0968	2.68807e-58	8.00692e-57
Sssca1	153.213	-1.00362	0.0623562	-16.0949	2.76922e-58	8.23364e-57
Tipin	626.364	-0.724691	0.0450544	-16.0848	3.26218e-58	9.68176e-57
Gtf2h5	266.344	-0.663309	0.04126	-16.0763	3.74043e-58	1.1081e-56
Fuca2	154.655	2.48017	0.154458	16.0573	5.08292e-58	1.50309e-56
Igdcc4	38.6307	2.17267	0.135337	16.0538	5.37765e-58	1.58738e-56
Epcam	106.871	2.12657	0.132604	16.037	7.04865e-58	2.07687e-56
Lsm2	399.01	-0.764861	0.0477046	-16.0333	7.48344e-58	2.20102e-56
Atp5j	823.758	-0.619643	0.0386711	-16.0234	8.76878e-58	2.57443e-56
Tmem106b	83.2994	1.49386	0.0933112	16.0094	1.09808e-57	3.21808e-56
Sgpl1	121.106	1.57315	0.0983335	15.9981	1.31636e-57	3.85089e-56
Diaph2	60.9986	2.13524	0.133488	15.9958	1.3678e-57	3.99423e-56
Reep5	237.111	0.876969	0.0548376	15.9921	1.45023e-57	4.22737e-56
M6pr	286.2	0.900819	0.0564017	15.9715	2.0196e-57	5.8766e-56
Pdgfa	30.8514	2.18487	0.13684	15.9666	2.18368e-57	6.34277e-56
Tob1	56.6154	1.70923	0.107097	15.9597	2.43933e-57	7.07275e-56
Pigf	105.479	1.02105	0.0640196	15.949	2.89372e-57	8.3754e-56
Anxa7	144.016	1.30562	0.0818814	15.9452	3.07466e-57	8.88338e-56
Fam178a	273.302	0.773668	0.0485575	15.933	3.73819e-57	1.07814e-55
Flrt2	28.1528	-3.36074	0.211053	-15.9237	4.34064e-57	1.24969e-55
Cs	450.999	0.680171	0.0427732	15.9018	6.15643e-57	1.76935e-55
Mrpl28	376.898	-0.709678	0.0446347	-15.8997	6.36781e-57	1.82689e-55
Pltp	30.6988	2.44205	0.153597	15.899	6.43707e-57	1.84353e-55
Igsf9b	68.7805	1.68062	0.10571	15.8984	6.50304e-57	1.85917e-55
Tyms	471.892	-0.790877	0.0497499	-15.8971	6.64112e-57	1.89533e-55
Triml2	18.2997	3.54948	0.223412	15.8876	7.72236e-57	2.20007e-55
Rbm8a	866.754	-0.518892	0.032665	-15.8852	8.01838e-57	2.28043e-55
Psma4	548.513	-0.594823	0.0375177	-15.8544	1.30982e-56	3.71865e-55
Psmc5	606.377	-0.648911	0.0409442	-15.8487	1.4357e-56	4.06898e-55
Polr3k	337.061	-0.850635	0.0536789	-15.8467	1.48045e-56	4.18854e-55
Mapkapk3	69.1446	2.971	0.187754	15.8239	2.12776e-56	6.00953e-55
Rpl4	6369.02	0.346649	0.0219088	15.8224	2.18139e-56	6.15038e-55
H3f3a	1661.12	-0.521023	0.0329455	-15.8147	2.46549e-56	6.93945e-55
Arfgef2	63.7082	1.79817	0.113713	15.8132	2.52119e-56	7.08402e-55
Crnde	27.2329	-2.3604	0.149347	-15.8049	2.88073e-56	8.08039e-55
Vps11	105.189	1.59279	0.100831	15.7966	3.28362e-56	9.1947e-55
Tma7	358.476	-0.635889	0.0402766	-15.788	3.76057e-56	1.05122e-54
Fem1b	302.942	0.995341	0.0631356	15.7651	5.40566e-56	1.50851e-54
Mfsd11	110.295	2.06429	0.130944	15.7647	5.44372e-56	1.51654e-54
Tmem258	421.243	-0.785794	0.0499032	-15.7463	7.27679e-56	2.02376e-54
Bloc1s2	175.706	1.023	0.0649923	15.7403	8.0034e-56	2.22207e-54
Ap1m2	86.6685	2.6222	0.166615	15.7381	8.2831e-56	2.29582e-54
Lgmn	77.9723	1.4146	0.0898975	15.7357	8.6038e-56	2.38067e-54
Tgoln1	174.739	1.71486	0.109178	15.707	1.3537e-55	3.73938e-54
Mrpl54	215.088	-0.810651	0.0516458	-15.6964	1.60166e-55	4.41686e-54
Ncald	48.6075	-2.4728	0.157655	-15.6849	1.91884e-55	5.28263e-54
Cenpw	240.551	-0.980079	0.0624948	-15.6826	1.99003e-55	5.4694e-54
Tmbim1	46.3725	2.24761	0.143323	15.6821	2.00524e-55	5.50195e-54
Lin28a	205.138	-1.09891	0.0700872	-15.6791	2.10096e-55	5.75495e-54
Sub1	2146.15	-0.574971	0.0367153	-15.6603	2.82708e-55	7.73096e-54
Myrfl	14.5941	-4.58769	0.293022	-15.6565	2.99962e-55	8.18912e-54
Bbc3	13.7862	2.2056	0.140883	15.6555	3.0463e-55	8.30269e-54
Kif1a	81.3867	2.02121	0.129265	15.6362	4.12548e-55	1.12253e-53
Tubg1	197.734	-0.945338	0.060511	-15.6226	5.11012e-55	1.38814e-53
Optn	54.9348	2.56685	0.164332	15.6199	5.3258e-55	1.44432e-53
Twist1	64.0615	-1.68464	0.107906	-15.6121	6.02138e-55	1.63026e-53
Tmpo	378.877	-0.862188	0.0552422	-15.6074	6.48225e-55	1.75213e-53
Atp5k	290.275	-0.991101	0.0635395	-15.5982	7.48804e-55	2.02066e-53
Tex15	105.531	2.47125	0.158718	15.5701	1.16243e-54	3.13166e-53
Zmat2	150.61	-1.03574	0.0665711	-15.5584	1.39576e-54	3.75408e-53
Mt1	596.759	2.66812	0.171633	15.5455	1.7072e-54	4.58421e-53
Hnrnpm	499.981	-0.626627	0.0403409	-15.5333	2.06548e-54	5.53719e-53
Spint2	134.676	1.3888	0.0894282	15.5298	2.18007e-54	5.83482e-53
Ppm1h	64.9859	1.74375	0.112315	15.5255	2.33239e-54	6.23229e-53
Tmtc3	126.235	1.61241	0.103968	15.5087	3.0301e-54	8.08339e-53
Mcm3	329.916	-0.845025	0.0545633	-15.4871	4.24236e-54	1.12989e-52
Mrpl58	194.704	-0.785444	0.0507362	-15.4809	4.66624e-54	1.24077e-52
Ndufa3	300.469	-0.876634	0.056698	-15.4614	6.31613e-54	1.67675e-52
Pth1r	22.8703	-2.62159	0.169696	-15.4488	7.68834e-54	2.03772e-52
9230114K14Rik	38.7544	2.04182	0.132259	15.438	9.08199e-54	2.4032e-52
Rev1	64.7745	1.32935	0.086118	15.4363	9.3244e-54	2.46336e-52
Paics	1452.43	-0.497459	0.0322338	-15.4328	9.84464e-54	2.5966e-52
2010107E04Rik	458.864	-0.733161	0.0475525	-15.4179	1.24005e-53	3.26547e-52
Exosc8	445.639	-0.669002	0.0434116	-15.4107	1.38779e-53	3.64863e-52
Ethe1	151.407	1.20616	0.0782902	15.4063	1.48391e-53	3.89509e-52
Ptgr1	209.589	2.26745	0.14722	15.4018	1.59295e-53	4.17459e-52
Fam162a	398.733	-0.987197	0.0641222	-15.3956	1.753e-53	4.5867e-52
Atg14	99.5788	1.58991	0.103332	15.3864	2.01931e-53	5.27503e-52
Nars	792.383	0.615266	0.0400095	15.378	2.29972e-53	5.99798e-52
Pabpn1	145.187	-0.82592	0.0537658	-15.3614	2.96933e-53	7.73209e-52
Gsta4	513.563	-0.88678	0.057761	-15.3526	3.40434e-53	8.85075e-52
Kpnb1	463.678	-0.717319	0.0467382	-15.3476	3.67489e-53	9.53896e-52
Polr2d	428.974	-0.750666	0.0489273	-15.3425	3.97608e-53	1.03044e-51
Zfp750	46.0205	3.45064	0.225145	15.3263	5.10311e-53	1.32043e-51
Dnajc19	177.819	-0.742233	0.0484457	-15.3209	5.54342e-53	1.43209e-51
Irx5	21.9641	-2.19758	0.143445	-15.32	5.62212e-53	1.45013e-51
Klhl42	62.7864	1.71052	0.111658	15.3193	5.68362e-53	1.46369e-51
Tollip	118.278	1.42584	0.0930771	15.3189	5.71408e-53	1.46922e-51
Nfia	25.8144	2.05445	0.13414	15.3157	6.0071e-53	1.54214e-51
Zfp874a	67.6153	1.86443	0.121895	15.2954	8.21019e-53	2.10441e-51
Atp6v0d1	135.714	1.25103	0.0818186	15.2902	8.8842e-53	2.2736e-51
Ift22	86.6378	-1.22016	0.0798138	-15.2876	9.25635e-53	2.36514e-51
Aplnr	44.8281	-3.60847	0.236043	-15.2873	9.28541e-53	2.36886e-51
Tmem97	223.206	-0.887587	0.0580663	-15.2857	9.51672e-53	2.4241e-51
Map2k6	87.3197	-1.60808	0.105215	-15.2837	9.81524e-53	2.49625e-51
Tenm4	106.955	-1.32488	0.0867125	-15.2789	1.05639e-52	2.68247e-51
Gapdh	114.733	-0.841225	0.0550729	-15.2748	1.12649e-52	2.85606e-51
Agpat5	151.068	1.02252	0.0669848	15.2649	1.31028e-52	3.31686e-51
Sec24a	137.528	1.14025	0.0747193	15.2604	1.40314e-52	3.54646e-51
Gclm	54.6537	1.91594	0.125613	15.2527	1.57982e-52	3.98686e-51
Pip4k2c	39.165	1.938	0.127158	15.2409	1.89264e-52	4.76892e-51
Pid1	57.4566	2.48583	0.163256	15.2266	2.35526e-52	5.92548e-51
Birc5	616.134	-0.967091	0.0635255	-15.2237	2.46367e-52	6.18868e-51
Usp32	86.4601	1.47087	0.0967571	15.2017	3.44495e-52	8.64037e-51
Cped1	21.5808	-3.53795	0.232762	-15.1998	3.54473e-52	8.87702e-51
Trpm7	284.634	0.880454	0.0579299	15.1986	3.61268e-52	9.03335e-51
Pxdn	85.5902	-1.465	0.0964317	-15.1921	3.99075e-52	9.96348e-51
Plec	107.492	1.29812	0.0854971	15.1832	4.56818e-52	1.13877e-50
Dmkn	105.175	3.30286	0.217671	15.1736	5.28975e-52	1.31664e-50
Rpl39l	8.39699	4.79585	0.316115	15.1712	5.48351e-52	1.36279e-50
Mrpl17	368.628	-0.72088	0.047525	-15.1684	5.7225e-52	1.42003e-50
1700019D03Rik	34.5935	2.61114	0.172151	15.1678	5.78252e-52	1.43275e-50
Fgd5	28.1874	-2.98022	0.196508	-15.1659	5.94863e-52	1.47168e-50
Etfdh	113.824	1.27094	0.0838161	15.1634	6.17454e-52	1.52526e-50
Lad1	30.3666	3.02934	0.19988	15.1558	6.93164e-52	1.7097e-50
Pgk1	655.274	-0.883797	0.0583854	-15.1373	9.19097e-52	2.26355e-50
Zfp809	53.3216	1.84099	0.121631	15.1358	9.40174e-52	2.31198e-50
Mak16	275.166	0.665728	0.0440021	15.1295	1.03534e-51	2.54218e-50
Add3	104.378	-1.44429	0.0954678	-15.1286	1.0493e-51	2.57259e-50
Rnf169	87.7378	1.35984	0.0899367	15.12	1.19605e-51	2.92801e-50
Plpp3	64.5598	-1.58518	0.104879	-15.1144	1.3016e-51	3.18163e-50
Zfp207	925.22	-0.519951	0.0344217	-15.1053	1.49352e-51	3.64531e-50
Ank2	97.9652	1.39761	0.092541	15.1026	1.55748e-51	3.79576e-50
Rlf	126.036	1.29387	0.0857072	15.0964	1.70928e-51	4.1595e-50
Tor1aip2	458.24	0.742055	0.0491845	15.0872	1.96666e-51	4.77873e-50
2610318N02Rik	208.094	-0.976473	0.0647393	-15.0832	2.09021e-51	5.0714e-50
Trim13	66.8627	1.72473	0.114418	15.0739	2.40314e-51	5.822e-50
Hnrnpa0	237.439	-1.03033	0.0684054	-15.0621	2.87452e-51	6.9537e-50
Arglu1	300.045	-0.680514	0.045185	-15.0606	2.94109e-51	7.10424e-50
Gadd45a	23.2851	2.21239	0.146921	15.0583	3.04543e-51	7.34542e-50
Ndufc1	352.759	-0.853366	0.0566728	-15.0578	3.0698e-51	7.3933e-50
Nr1d2	54.7661	2.15729	0.143295	15.0549	3.20786e-51	7.71444e-50
Clic1	368.912	0.92554	0.0614873	15.0525	3.32243e-51	7.97823e-50
Btbd10	93.1258	1.39567	0.0927486	15.0479	3.5617e-51	8.52774e-50
Cnpy2	319.569	-0.658299	0.0437467	-15.048	3.56046e-51	8.52774e-50
Cse1l	624.002	-0.694571	0.0461603	-15.0469	3.61719e-51	8.64793e-50
Mrps15	182.759	-0.757833	0.0503911	-15.039	4.07533e-51	9.72904e-50
Mfap2	107.414	-2.12189	0.141099	-15.0383	4.11831e-51	9.80878e-50
Mrps25	137.491	-0.952603	0.0633452	-15.0383	4.12073e-51	9.80878e-50
Rbm38	73.4846	1.58134	0.105155	15.0382	4.12904e-51	9.81426e-50
Zfas1	162.01	0.838174	0.055794	15.0227	5.21762e-51	1.23837e-49
Zfp979	117.818	1.54386	0.10282	15.0152	5.8424e-51	1.38465e-49
Hpf1	170.493	-0.960843	0.0639975	-15.0138	5.96583e-51	1.41185e-49
Gadd45g	73.63	2.90003	0.193237	15.0076	6.54726e-51	1.54722e-49
Cdc6	111.848	-1.50349	0.100221	-15.0017	7.15399e-51	1.68815e-49
Usp9x	423.652	0.830251	0.0553812	14.9916	8.33538e-51	1.9641e-49
Rhbdf2	33.937	2.1857	0.145822	14.9889	8.68074e-51	2.04253e-49
Lgals3	194.461	3.24474	0.216484	14.9884	8.74406e-51	2.05448e-49
Atp6v1f	494.073	0.644586	0.0430098	14.9869	8.93724e-51	2.09685e-49
Mybl1	44.113	2.16694	0.144723	14.973	1.1018e-50	2.58134e-49
Ndufaf2	92.875	-0.956848	0.0639188	-14.9697	1.15761e-50	2.70822e-49
Cdc123	399.5	-0.610168	0.0407641	-14.9683	1.18359e-50	2.76504e-49
Calm3	173.205	-0.816253	0.0545404	-14.966	1.22446e-50	2.85643e-49
Avpi1	84.7897	1.53171	0.102358	14.9642	1.25787e-50	2.9302e-49
Nudt1	80.1904	-1.09666	0.0733531	-14.9504	1.54892e-50	3.60305e-49
Htatip2	30.9968	2.90065	0.194041	14.9486	1.59095e-50	3.69557e-49
Hmgn2	404.432	-0.882317	0.0590524	-14.9413	1.77584e-50	4.11919e-49
Serbp1	1079.09	-0.409889	0.027438	-14.9387	1.84477e-50	4.27303e-49
Myo6	50.1996	1.79812	0.120458	14.9274	2.18645e-50	5.05728e-49
Mcm4	435.473	-0.83301	0.0558352	-14.9191	2.47637e-50	5.71978e-49
Ankrd33b	19.801	3.16956	0.212546	14.9124	2.739e-50	6.31748e-49
Mcoln3	52.9944	2.97027	0.199241	14.908	2.92473e-50	6.73636e-49
Tmem150a	50.1802	1.72108	0.115468	14.9052	3.04684e-50	7.00773e-49
Cct3	1282.67	-0.497081	0.0333558	-14.9024	3.18016e-50	7.30409e-49
Maf	49.0059	2.1882	0.146838	14.9022	3.18922e-50	7.31464e-49
Ppp1r1a	56.5814	-1.8514	0.124281	-14.897	3.44877e-50	7.89884e-49
Phf6	251.081	-1.00755	0.0676737	-14.8884	3.91955e-50	8.96454e-49
Zmat3	116.552	1.2217	0.0820828	14.8838	4.20138e-50	9.59569e-49
Psmb3	662.31	-0.460835	0.0309752	-14.8775	4.61217e-50	1.05192e-48
Mrpl42	405.612	-0.726795	0.0488595	-14.8752	4.77612e-50	1.0878e-48
Bend7	39.7106	2.76095	0.185687	14.8688	5.25232e-50	1.19459e-48
Zmym6	76.6422	1.57626	0.106037	14.8653	5.53809e-50	1.25784e-48
Fuom	18.2325	2.73913	0.184308	14.8617	5.84101e-50	1.3248e-48
Igf2bp1	318.575	-0.620063	0.0417605	-14.8481	7.16099e-50	1.62194e-48
Fkbp4	1037.22	-0.610414	0.041127	-14.8422	7.81776e-50	1.76824e-48
Tpgs2	116.835	-1.29972	0.0876176	-14.834	8.83438e-50	1.99542e-48
Prpf31	211.486	-0.928575	0.0626006	-14.8333	8.91823e-50	2.01158e-48
Sp1	245.64	0.780634	0.0526713	14.8209	1.07406e-49	2.41929e-48
Cpped1	70.1588	2.02377	0.136647	14.8102	1.25785e-49	2.82939e-48
Sptssa	267.194	-0.801	0.0541424	-14.7943	1.59411e-49	3.58083e-48
Ndufb6	575.383	0.572592	0.0387053	14.7936	1.60999e-49	3.61155e-48
Mrpl20	322.572	-0.616766	0.0417092	-14.7873	1.76928e-49	3.96344e-48
Slbp	287.173	-0.746538	0.0504917	-14.7854	1.82075e-49	4.07316e-48
Igf2bp3	371.965	-0.765903	0.0518895	-14.7603	2.64231e-49	5.90297e-48
Ist1	302.322	0.810975	0.0549601	14.7557	2.82752e-49	6.3081e-48
Cbx3	144.694	-0.943152	0.0640195	-14.7323	4.00114e-49	8.91426e-48
Gpn3	234.877	0.941337	0.0639205	14.7267	4.34431e-49	9.66564e-48
Dusp1	44.9594	2.29027	0.155738	14.7059	5.90897e-49	1.3129e-47
Ano3	83.8541	3.59179	0.244478	14.6917	7.2874e-49	1.61697e-47
Tnfrsf12a	75.2282	2.71074	0.184603	14.6841	8.14944e-49	1.8058e-47
Ndufa2	564.512	-0.658611	0.0448584	-14.682	8.4092e-49	1.86083e-47
Six1	33.0343	-2.37208	0.162088	-14.6345	1.69182e-48	3.73869e-47
Dbn1	80.7714	-1.36687	0.0935327	-14.6138	2.29256e-48	5.0594e-47
Hmox1	168.746	2.39069	0.163677	14.6061	2.56832e-48	5.66034e-47
Eif4a2	599.431	0.701543	0.0480349	14.6049	2.61481e-48	5.75505e-47
Pgam1	303.38	-0.771824	0.0528497	-14.6041	2.64289e-48	5.80902e-47
Efnb2	140.695	-0.989425	0.0678088	-14.5914	3.18614e-48	6.99368e-47
Fmr1nb	72.9752	3.35287	0.229916	14.583	3.60229e-48	7.89654e-47
Hn1	621.43	-0.759423	0.0520782	-14.5824	3.63662e-48	7.96114e-47
Dek	361.833	-0.731421	0.0501655	-14.5802	3.75673e-48	8.21307e-47
Ppil1	293.884	-0.843866	0.0579586	-14.5598	5.05938e-48	1.10462e-46
Aif1l	104.313	-1.25022	0.0858745	-14.5587	5.14059e-48	1.12086e-46
Frzb	70.6471	-2.55954	0.175826	-14.5572	5.25291e-48	1.14382e-46
Wbp2	86.0472	1.15765	0.0795655	14.5497	5.86638e-48	1.2757e-46
Arl4c	39.2515	1.88716	0.129721	14.5479	6.02311e-48	1.30805e-46
Ndufa11	476.027	-0.580481	0.0399046	-14.5467	6.128e-48	1.32906e-46
Psmc4	788.205	-0.525827	0.0361485	-14.5463	6.16674e-48	1.33569e-46
Rap2b	55.3513	1.20276	0.0827647	14.5323	7.56114e-48	1.63555e-46
Sfrp1	89.1588	-1.51132	0.104075	-14.5215	8.85669e-48	1.91326e-46
Atp6ap1	199.061	1.29407	0.0891677	14.5128	1.00576e-47	2.16981e-46
Litaf	305.063	0.79883	0.0550758	14.5042	1.13964e-47	2.4554e-46
Dpy19l1	93.4999	-0.980983	0.0676916	-14.4919	1.36239e-47	2.93147e-46
Usp2	34.0408	2.18151	0.150626	14.4829	1.55328e-47	3.33782e-46
Ralb	190.993	1.05968	0.0731944	14.4776	1.67842e-47	3.60199e-46
Srsf6	373.351	-0.752616	0.0519959	-14.4745	1.75549e-47	3.76245e-46
Mt2	257.955	2.88929	0.199825	14.4591	2.19513e-47	4.69856e-46
Fbxw9	51.9078	1.79534	0.124184	14.4571	2.26192e-47	4.8352e-46
Snx30	86.7477	1.48311	0.102602	14.4549	2.33308e-47	4.96782e-46
Dynll1	1415.81	-0.55695	0.03853	-14.455	2.33265e-47	4.96782e-46
Ndufa4	1037.51	-0.571707	0.0395509	-14.455	2.33146e-47	4.96782e-46
Tsc22d1	339.289	0.831393	0.0575285	14.4518	2.44056e-47	5.18991e-46
Timm17a	494.632	0.489985	0.0339165	14.4468	2.62627e-47	5.57758e-46
Sumo2	333.393	-0.580095	0.0401971	-14.4313	3.2887e-47	6.97538e-46
Hmgb1	297.252	-0.908037	0.0629229	-14.4309	3.30568e-47	7.00231e-46
Fbxo3	167.164	0.830571	0.0575573	14.4303	3.33389e-47	7.05292e-46
Cir1	97.3622	0.872036	0.0604376	14.4287	3.41425e-47	7.2136e-46
Dlg1	143.441	1.00012	0.0693168	14.4282	3.43846e-47	7.25538e-46
Nfkbia	77.873	1.69165	0.117378	14.412	4.35081e-47	9.16867e-46
Mtx1	150.24	-1.123	0.0780259	-14.3926	5.75626e-47	1.21148e-45
Stx7	134.193	1.14172	0.0794412	14.3719	7.76914e-47	1.63302e-45
Mrps18c	294.755	-0.610568	0.042504	-14.3649	8.58759e-47	1.80273e-45
Elof1	290.093	-0.663499	0.0462066	-14.3594	9.30377e-47	1.95057e-45
Cops6	382.951	-0.544614	0.0379398	-14.3547	9.9563e-47	2.0847e-45
Gch1	15.5798	3.21264	0.223905	14.3482	1.09318e-46	2.28604e-45
Hand2	12.4321	4.15879	0.290001	14.3406	1.21976e-46	2.54748e-45
Acly	534.454	-0.831504	0.0581101	-14.3091	1.91958e-46	4.00394e-45
Pfn1	1832.83	-0.632469	0.0442014	-14.3088	1.928e-46	4.01638e-45
Ndufa5	262.891	-0.693525	0.0485108	-14.2963	2.30755e-46	4.80094e-45
Ubl5	339.638	-0.694753	0.0486289	-14.2868	2.64404e-46	5.49402e-45
Phb	313.286	-0.59599	0.0417281	-14.2827	2.80563e-46	5.8224e-45
Prps2	163.931	1.2673	0.0887341	14.282	2.83443e-46	5.87471e-45
AW549877	172.076	1.19042	0.0833649	14.2796	2.93316e-46	6.07163e-45
Psmb7	751.389	-0.439197	0.0307931	-14.2628	3.7317e-46	7.71486e-45
Whsc1	180.478	-0.952295	0.06677	-14.2623	3.75816e-46	7.75975e-45
Lrrfip1	94.3211	1.46028	0.102442	14.2548	4.18641e-46	8.63308e-45
2810474O19Rik	296.319	0.675844	0.0474163	14.2534	4.2685e-46	8.79129e-45
Hspb8	111.654	2.73506	0.191983	14.2463	4.72516e-46	9.71957e-45
Kansl1	156.048	0.951549	0.0668587	14.2322	5.78106e-46	1.18766e-44
Bex4	160.901	1.01348	0.0712155	14.2312	5.86881e-46	1.20417e-44
Wdr33	309.759	0.591204	0.0415633	14.2242	6.4861e-46	1.32916e-44
Ebf1	30.9364	-2.81682	0.198142	-14.2162	7.27294e-46	1.48854e-44
Cdkn2b	15.5686	3.10608	0.218521	14.2141	7.49542e-46	1.53216e-44
Tex264	45.4913	1.89504	0.133328	14.2134	7.57051e-46	1.54557e-44
0610010K14Rik	201.488	-0.664412	0.0467648	-14.2075	8.22756e-46	1.67762e-44
Diablo	266.814	-0.738334	0.0519692	-14.2071	8.27464e-46	1.68512e-44
Pkp2	28.8423	2.55871	0.180322	14.1896	1.06196e-45	2.15998e-44
Clns1a	686.442	-0.478537	0.0337492	-14.1792	1.23187e-45	2.50246e-44
Frrs1	49.225	2.4036	0.169573	14.1744	1.3201e-45	2.67505e-44
Ndel1	81.4613	1.15777	0.0816803	14.1744	1.31963e-45	2.67505e-44
Gins1	144.559	-1.05068	0.0741447	-14.1706	1.39223e-45	2.81771e-44
Gpr137b	39.6556	1.99674	0.140915	14.1699	1.40745e-45	2.845e-44
Elf1	34.8635	1.89578	0.133816	14.167	1.46554e-45	2.95877e-44
Card19	67.99	1.62914	0.115066	14.1583	1.66061e-45	3.34844e-44
Shfm1	951.455	-0.5659	0.0399904	-14.1509	1.84391e-45	3.71348e-44
Txnrd1	264.775	0.86253	0.0609635	14.1483	1.91322e-45	3.84832e-44
Syngr1	44.7443	2.94385	0.208231	14.1374	2.23242e-45	4.48486e-44
Prkra	205.694	-0.939034	0.0664232	-14.1371	2.24236e-45	4.49931e-44
Atxn3	86.8416	1.21784	0.0861626	14.1342	2.33885e-45	4.68715e-44
Golm1	181.023	-0.971998	0.0687733	-14.1334	2.366e-45	4.73575e-44
Fbxo32	83.1106	3.1467	0.222711	14.1291	2.5147e-45	5.02725e-44
Mrps21	204.774	-0.759115	0.0537577	-14.1211	2.81737e-45	5.62545e-44
Atpif1	1202.76	-0.561008	0.0397303	-14.1204	2.84244e-45	5.66859e-44
Ggnbp2	216.495	0.684185	0.0485041	14.1057	3.50291e-45	6.97724e-44
Tmem14c	255.107	-0.664471	0.04714	-14.0957	4.03584e-45	8.02896e-44
Mafk	31.1761	2.59517	0.184152	14.0926	4.21966e-45	8.38446e-44
Stip1	734.025	-0.602453	0.0427641	-14.0878	4.51271e-45	8.95587e-44
Lrig3	54.0601	-1.51729	0.107889	-14.0635	6.36975e-45	1.2626e-43
Psmd7	597.881	-0.52702	0.0374895	-14.0578	6.8985e-45	1.36575e-43
Pdcd2l	173.86	0.951095	0.0676645	14.056	7.07361e-45	1.39873e-43
Tomm22	370.466	-0.490826	0.0349287	-14.0523	7.46228e-45	1.4738e-43
Eps8	32.3921	2.12511	0.1513	14.0457	8.18981e-45	1.61554e-43
Cdc26	142.444	-0.720078	0.0513205	-14.031	1.00726e-44	1.98455e-43
Fkbp11	63.6299	-1.25689	0.0896375	-14.0219	1.14476e-44	2.25275e-43
Apoc1	12.1238	3.20247	0.228697	14.0031	1.49169e-44	2.93193e-43
Srsf9	103.077	-0.962206	0.0687389	-13.998	1.60352e-44	3.14794e-43
Tomm20	525.306	0.647923	0.0462937	13.9959	1.65051e-44	3.23631e-43
Fxyd6	117.21	-1.24	0.0885978	-13.9958	1.65298e-44	3.23726e-43
Pkp3	24.8581	3.07224	0.219664	13.986	1.89659e-44	3.70993e-43
Rbms3	74.2632	1.79241	0.128166	13.9851	1.92221e-44	3.75554e-43
Rchy1	140.842	0.863324	0.0617604	13.9786	2.10631e-44	4.11032e-43
Csnk1g1	167.549	0.973405	0.0696777	13.9701	2.37262e-44	4.6245e-43
Mex3a	149.418	-1.10742	0.0792763	-13.9691	2.4054e-44	4.68279e-43
LOC102636514	15.2812	4.00187	0.286699	13.9584	2.79563e-44	5.43603e-43
Tead2	149.871	-0.821727	0.0588845	-13.9549	2.93716e-44	5.70444e-43
Eif3b	265.83	-0.724999	0.0519605	-13.9529	3.02086e-44	5.86005e-43
Mrpl55	119.678	-0.894906	0.0641396	-13.9525	3.03912e-44	5.88848e-43
Ppl	12.3342	3.89043	0.278961	13.9462	3.31981e-44	6.42471e-43
Ebf2	58.297	-3.33492	0.239156	-13.9445	3.39681e-44	6.56597e-43
Aars	235.383	1.002	0.0718783	13.9402	3.61067e-44	6.9711e-43
Nid2	42.1492	-1.62002	0.116274	-13.9328	4.00323e-44	7.71991e-43
Man2b1	55.7616	1.71637	0.123223	13.9289	4.2271e-44	8.14202e-43
Ccs	143.447	0.977423	0.0702422	13.915	5.13302e-44	9.87533e-43
Psap	33.9182	1.94977	0.140123	13.9148	5.15392e-44	9.90388e-43
Psmd14	575.166	-0.53025	0.0381267	-13.9076	5.69863e-44	1.09378e-42
Chm	116.463	1.1063	0.0795711	13.9032	6.05389e-44	1.1606e-42
Mcmbp	169.792	-0.806602	0.0580346	-13.8987	6.45444e-44	1.23594e-42
Eef1a1	9293.74	0.330557	0.023805	13.886	7.69812e-44	1.47237e-42
Dennd2c	73.6877	2.74675	0.19782	13.8851	7.79758e-44	1.48965e-42
Lnpep	54.5436	1.8244	0.131412	13.883	8.0288e-44	1.53203e-42
Psmc3ip	112.736	-1.11425	0.0802998	-13.8761	8.84094e-44	1.68503e-42
Hint1	702.059	-0.549211	0.0395833	-13.8748	8.99959e-44	1.71328e-42
Eif4g2	1463.6	-0.510749	0.0368238	-13.8701	9.61915e-44	1.82909e-42
Irf6	39.45	2.38596	0.17222	13.8541	1.20136e-43	2.28175e-42
2310022A10Rik	32.8265	1.62857	0.117601	13.8483	1.30269e-43	2.47133e-42
Rbmx	214.109	-1.0072	0.0727486	-13.845	1.36419e-43	2.585e-42
Spc24	191.467	-0.956954	0.0691615	-13.8365	1.53446e-43	2.90429e-42
F3	70.056	2.92469	0.211406	13.8344	1.57977e-43	2.98659e-42
Dhx32	58.7016	2.02993	0.146759	13.8317	1.64098e-43	3.09872e-42
Fbxw7	126.546	1.35821	0.0982799	13.8199	1.93455e-43	3.64886e-42
Epha4	91.8279	-1.51152	0.109384	-13.8184	1.97354e-43	3.71811e-42
Sf3b5	344.409	-0.570883	0.0413142	-13.8181	1.98265e-43	3.73098e-42
Ezh2	233.422	-0.898353	0.0650319	-13.814	2.09716e-43	3.94194e-42
Nrm	65.2594	-1.44454	0.104631	-13.806	2.34474e-43	4.40224e-42
Chd7	202.79	-0.793159	0.0574709	-13.8011	2.51133e-43	4.7096e-42
Lpl	59.3156	2.60426	0.188742	13.798	2.62014e-43	4.90804e-42
Jmjd1c	200.574	0.825507	0.0598409	13.795	2.73018e-43	5.1083e-42
Snrpa1	512.303	-0.540855	0.0392564	-13.7775	3.48059e-43	6.50493e-42
Fbxl5	201.02	0.798555	0.0580034	13.7674	4.00552e-43	7.47743e-42
Cbx1	393.741	-0.537432	0.0390391	-13.7665	4.05378e-43	7.55888e-42
Sbds	246.113	0.790742	0.0574897	13.7545	4.78628e-43	8.90615e-42
Polr2j	379.66	-0.611622	0.0444671	-13.7545	4.7872e-43	8.90615e-42
Acadl	63.8209	1.4005	0.101823	13.7543	4.80213e-43	8.92377e-42
Rbm39	1038.07	0.436162	0.0317112	13.7542	4.80774e-43	8.92406e-42
Foxc1	40.3417	-2.2007	0.160269	-13.7313	6.59274e-43	1.22235e-41
Ppih	166.635	-0.72704	0.0529836	-13.722	7.49769e-43	1.38856e-41
Ddias	126.269	1.33515	0.0973141	13.7201	7.70071e-43	1.42454e-41
Ctps2	158.975	1.0576	0.0771307	13.7118	8.6288e-43	1.59443e-41
Nbr1	126.246	1.04615	0.0763879	13.6953	1.08322e-42	1.99931e-41
Elovl6	214.585	-1.0689	0.078056	-13.694	1.10244e-42	2.03249e-41
Atf3	137.351	3.30527	0.241369	13.6938	1.10538e-42	2.03561e-41
Lonp2	100.427	1.15731	0.0845286	13.6913	1.14424e-42	2.10481e-41
Tslp	7.74579	-4.49277	0.328448	-13.6788	1.35988e-42	2.49866e-41
Rtn4rl1	13.3541	3.35893	0.245792	13.6657	1.62641e-42	2.98504e-41
Cmc2	73.7568	-1.10035	0.0805364	-13.6628	1.69332e-42	3.10436e-41
Scd1	225.423	-0.98603	0.0722218	-13.6528	1.94247e-42	3.55714e-41
Got1l1	33.2707	2.49925	0.183082	13.6509	1.9928e-42	3.64259e-41
Psma6	1039.01	-0.388553	0.0284635	-13.6509	1.99359e-42	3.64259e-41
Nomo1	92.7551	1.18645	0.0869166	13.6504	2.0078e-42	3.66446e-41
Hmgb3	325.126	-0.909941	0.066666	-13.6492	2.03975e-42	3.71862e-41
Gstp2	26.3053	3.48044	0.255	13.6488	2.05205e-42	3.73688e-41
Rpa3	216.569	-0.765816	0.0561291	-13.6438	2.19673e-42	3.99589e-41
Zc3hav1	25.5255	2.85712	0.209449	13.6411	2.28056e-42	4.14378e-41
Utp20	175.877	0.914671	0.0670539	13.6408	2.28944e-42	4.15529e-41
Med13l	143.218	0.796934	0.0584425	13.6362	2.43859e-42	4.42109e-41
Vps25	316.798	-0.594582	0.0436096	-13.6342	2.50752e-42	4.54103e-41
Bst2	13.5449	2.89553	0.21257	13.6216	2.98153e-42	5.39347e-41
Rabac1	106.179	0.967682	0.0710417	13.6213	2.99072e-42	5.40412e-41
Neat1	108.985	2.95277	0.216869	13.6154	3.2418e-42	5.85134e-41
Sdhb	761.263	-0.404345	0.0297325	-13.5994	4.03632e-42	7.27739e-41
Vwa5a	89.0059	2.26573	0.166706	13.5912	4.51419e-42	8.13001e-41
Hpcal1	68.6873	1.47894	0.108845	13.5876	4.74087e-42	8.52887e-41
Rab9	232.166	0.738618	0.0543807	13.5824	5.09605e-42	9.15777e-41
Greb1	56.7358	-1.54047	0.113501	-13.5723	5.84695e-42	1.04956e-40
Fhdc1	21.2621	-3.40871	0.251235	-13.5678	6.21315e-42	1.11408e-40
Crb3	34.1228	2.24522	0.165765	13.5446	8.53186e-42	1.52816e-40
Dnaja1	748.813	-0.456387	0.0337148	-13.5367	9.49704e-42	1.69918e-40
Ubfd1	348.192	-0.669144	0.0494343	-13.536	9.58161e-42	1.71244e-40
Azin2	17.2617	2.4513	0.181099	13.5357	9.6253e-42	1.71837e-40
Hspe1	1252.19	-0.484929	0.0358267	-13.5354	9.66673e-42	1.72388e-40
Patj	45.2167	1.92658	0.142452	13.5244	1.12215e-41	1.99898e-40
Atp5j2	804.954	-0.616391	0.0455904	-13.5202	1.18864e-41	2.1151e-40
Sox11	1121.21	-0.734017	0.0542925	-13.5197	1.19701e-41	2.12769e-40
Arhgap44	49.7782	1.56573	0.115821	13.5186	1.21487e-41	2.15709e-40
Ywhaq	524.333	-0.494768	0.0365997	-13.5184	1.21849e-41	2.16117e-40
Prkaa2	36.8946	2.03455	0.150585	13.511	1.34731e-41	2.38448e-40
Eci1	77.1047	1.05727	0.0782526	13.511	1.34594e-41	2.38448e-40
Snhg11	71.5071	1.52762	0.113172	13.4982	1.60199e-41	2.83215e-40
Pik3r1	72.3154	-1.92792	0.142876	-13.4937	1.70372e-41	3.00873e-40
Prph	24.2557	2.74186	0.203198	13.4936	1.7063e-41	3.01004e-40
G3bp2	508.198	-0.560868	0.0415749	-13.4905	1.77805e-41	3.13325e-40
Def6	8.85127	2.92229	0.216689	13.4861	1.88756e-41	3.32263e-40
Fads1	160.157	-0.948314	0.0703642	-13.4772	2.13008e-41	3.7455e-40
Orc6	413.52	-0.57074	0.0423606	-13.4734	2.24415e-41	3.94184e-40
Ckmt1	61.9331	3.61322	0.268233	13.4704	2.33477e-41	4.09662e-40
Smarca4	198.74	-0.871384	0.0646961	-13.4689	2.38484e-41	4.17999e-40
Eif4e	629.041	-0.583104	0.0433016	-13.4661	2.4756e-41	4.33442e-40
Sh3yl1	44.3759	1.61004	0.119616	13.4601	2.6855e-41	4.6969e-40
Kdm4c	77.2643	1.53648	0.114193	13.4552	2.87044e-41	5.01498e-40
Cxcl16	56.2571	3.22893	0.240122	13.447	3.20512e-41	5.59373e-40
Dtl	140.951	-1.00977	0.0751375	-13.4389	3.57563e-41	6.23373e-40
Eps8l2	41.0876	3.23607	0.240843	13.4365	3.69739e-41	6.43913e-40
Dnajb1	168.698	0.910829	0.0678099	13.4321	3.92178e-41	6.82264e-40
Rasgrp3	29.594	-3.62513	0.270202	-13.4164	4.84956e-41	8.42771e-40
Creb3l1	16.638	2.69314	0.200759	13.4148	4.9538e-41	8.59974e-40
Cdca2	213.526	-1.01046	0.0753282	-13.4141	4.99915e-41	8.66925e-40
Akr1b10	77.1881	1.56276	0.116539	13.4097	5.30191e-41	9.18456e-40
Cdca8	373.761	-0.84131	0.0627696	-13.4031	5.79583e-41	1.00295e-39
Anapc13	165.695	-0.820155	0.0611983	-13.4016	5.91677e-41	1.0228e-39
Cnbd2	22.1936	3.12708	0.233353	13.4006	5.99372e-41	1.03466e-39
Rbpms2	71.23	1.21748	0.0908527	13.4006	5.998e-41	1.03466e-39
Lmna	34.1702	2.44107	0.18226	13.3933	6.61643e-41	1.14013e-39
Snrpf	87.6065	-0.797199	0.0595452	-13.3881	7.09492e-41	1.2213e-39
Sall4	427.422	-0.718019	0.0536628	-13.3802	7.89518e-41	1.35762e-39
Polr2h	309.72	-0.589331	0.0440762	-13.3707	8.96543e-41	1.54004e-39
Rab8b	87.3838	-1.33473	0.0998803	-13.3633	9.91324e-41	1.70106e-39
Klf5	13.5562	2.70372	0.202355	13.3612	1.01856e-40	1.74597e-39
Cobll1	21.2425	3.04875	0.228214	13.3592	1.04716e-40	1.79312e-39
Rps15	1298.39	-0.427054	0.0319801	-13.3537	1.12665e-40	1.92721e-39
Dffb	50.3705	1.7444	0.130804	13.336	1.42892e-40	2.44171e-39
Dnajb9	85.2972	1.49466	0.112157	13.3265	1.62277e-40	2.77005e-39
Mcam	46.2987	2.88323	0.216526	13.3158	1.87275e-40	3.19344e-39
Fasn	205.19	-0.923467	0.0693553	-13.315	1.89332e-40	3.22515e-39
Bola3	99.2644	-0.817389	0.0614012	-13.3123	1.96442e-40	3.34278e-39
Spata5	145.948	0.983598	0.0739016	13.3096	2.03639e-40	3.45912e-39
Hagh	78.2345	1.10241	0.0828282	13.3096	2.03701e-40	3.45912e-39
Gmnn	381.398	-0.759915	0.0571024	-13.3079	2.08138e-40	3.53079e-39
H2afy	207.014	-0.71682	0.0538857	-13.3026	2.23536e-40	3.78807e-39
Stoml2	501.674	-0.518516	0.0390003	-13.2952	2.468e-40	4.17797e-39
Creb3	93.2852	1.25857	0.0947242	13.2867	2.76538e-40	4.67655e-39
Trappc1	201.707	-0.791438	0.059573	-13.2852	2.82176e-40	4.76696e-39
S100a6	42.7235	2.11574	0.159276	13.2835	2.88474e-40	4.86834e-39
Kdelr2	288.052	-0.679865	0.0512053	-13.2772	3.13765e-40	5.28876e-39
Rec114	13.9309	3.40491	0.256449	13.2772	3.14033e-40	5.28876e-39
Tceb2	766.461	-0.579398	0.0436451	-13.2752	3.22323e-40	5.42279e-39
Tgif1	288.905	0.68354	0.0514931	13.2744	3.2592e-40	5.47767e-39
Scn1b	5.20892	3.59424	0.270774	13.274	3.27725e-40	5.49671e-39
Rb1	45.3063	1.82391	0.137405	13.274	3.27484e-40	5.49671e-39
Fam129a	33.8059	3.30655	0.249128	13.2725	3.34193e-40	5.59945e-39
Pdgfrb	35.3951	-1.80748	0.136286	-13.2624	3.82371e-40	6.40012e-39
Scrn1	34.0545	2.06652	0.155823	13.262	3.84545e-40	6.42992e-39
Zfp266	455.607	-0.702057	0.0529802	-13.2513	4.43396e-40	7.40639e-39
Dctd	99.8679	-1.22819	0.0926876	-13.2509	4.45899e-40	7.44059e-39
Tcf4	163.146	-0.874937	0.0661047	-13.2356	5.46454e-40	9.10924e-39
Zfp277	126.454	-0.949561	0.0717804	-13.2287	5.99173e-40	9.97789e-39
Sgsm2	18.2915	2.3525	0.177834	13.2286	5.99784e-40	9.97789e-39
Ywhaz	1819.67	-0.365331	0.0276432	-13.2159	7.10025e-40	1.17998e-38
Ska1	84.7287	-1.16617	0.088244	-13.2153	7.16193e-40	1.18903e-38
Ccne1	61.4156	-1.64905	0.124813	-13.2121	7.46671e-40	1.23837e-38
Zfyve1	54.1055	1.33061	0.100742	13.2081	7.88263e-40	1.30603e-38
Utrn	186.032	0.887562	0.0672241	13.203	8.42615e-40	1.39467e-38
Pax3	20.5431	-3.52871	0.267353	-13.1987	8.92536e-40	1.4758e-38
Dhrs7	67.5924	1.59859	0.121182	13.1917	9.79718e-40	1.61832e-38
Tmem192	89.2554	1.06604	0.080885	13.1797	1.14903e-39	1.89608e-38
Mat2a	639.968	-0.576598	0.0437575	-13.1771	1.18849e-39	1.95921e-38
Vps29	606.472	0.376342	0.0285637	13.1755	1.2136e-39	1.9986e-38
Cgref1	19.5247	2.35733	0.178982	13.1708	1.29272e-39	2.12674e-38
Myo1b	164.437	-0.847227	0.0643546	-13.165	1.39595e-39	2.29427e-38
Rbpms	82.4943	1.05175	0.0798962	13.1639	1.41501e-39	2.32326e-38
Mrps36	97.3667	-0.699966	0.053174	-13.1637	1.42016e-39	2.32938e-38
Nop14	224.18	0.735214	0.0558528	13.1634	1.42454e-39	2.33263e-38
Manf	368.597	-0.67334	0.0511523	-13.1634	1.42499e-39	2.33263e-38
Mynn	113.301	1.21113	0.0920289	13.1603	1.48522e-39	2.42878e-38
Hsdl1	140.517	1.15071	0.0874607	13.1568	1.5544e-39	2.53937e-38
Cnbp	3482.65	-0.329011	0.0250117	-13.1543	1.60767e-39	2.62378e-38
Rnf17	37.5058	2.60243	0.197868	13.1524	1.64915e-39	2.68879e-38
Sod1	479.998	-0.530316	0.0403289	-13.1498	1.70705e-39	2.78041e-38
Atf1	110.749	1.2901	0.098139	13.1457	1.80249e-39	2.93295e-38
Tmem37	32.4749	1.87543	0.142767	13.1363	2.03882e-39	3.3142e-38
Cct5	2318.11	-0.374088	0.0284798	-13.1352	2.06868e-39	3.3594e-38
Gnl3	865.429	0.407565	0.0310442	13.1285	2.25952e-39	3.66566e-38
Prr15l	20.8547	3.82612	0.291801	13.1121	2.80822e-39	4.55132e-38
Stmn1	1010.19	-0.481912	0.0367692	-13.1064	3.02615e-39	4.89967e-38
S100a13	28.1167	2.10875	0.160904	13.1057	3.05543e-39	4.94218e-38
Magi2	16.8454	2.77924	0.212097	13.1036	3.13998e-39	5.07392e-38
Klhl22	56.7399	1.83716	0.140209	13.103	3.16615e-39	5.11116e-38
Ssna1	228.84	-0.657825	0.0502053	-13.1027	3.17782e-39	5.12493e-38
Cox6c	683.694	-0.647045	0.0493903	-13.1007	3.26426e-39	5.25916e-38
Gipc2	23.0092	2.96221	0.226249	13.0927	3.62537e-39	5.83521e-38
D630023F18Rik	46.7386	4.12436	0.315023	13.0923	3.64557e-39	5.86195e-38
0610007P14Rik	237.263	-0.865928	0.0661486	-13.0906	3.72454e-39	5.98304e-38
Tmprss13	11.4184	3.40635	0.260305	13.086	3.95858e-39	6.35276e-38
Ptk2b	28.1874	2.36979	0.181205	13.0779	4.40195e-39	7.05736e-38
Kcnk1	64.0985	1.88698	0.144304	13.0764	4.49123e-39	7.19345e-38
Rbm3	390.607	-0.647912	0.0495846	-13.0668	5.09653e-39	8.15495e-38
Sec61b	491.742	-0.632991	0.0484549	-13.0635	5.32122e-39	8.50614e-38
Gria3	57.8822	1.7922	0.137274	13.0556	5.90476e-39	9.42975e-38
Tbcel	41.9615	1.39666	0.106992	13.0539	6.03822e-39	9.63346e-38
Polr2e	524.815	-0.465135	0.0356455	-13.0489	6.44639e-39	1.02746e-37
Cops4	682.269	-0.455972	0.0349604	-13.0425	7.01008e-39	1.11622e-37
Nktr	200.063	0.747852	0.0573442	13.0415	7.10704e-39	1.13056e-37
Sepp1	138.519	-1.65106	0.126619	-13.0396	7.28546e-39	1.15781e-37
Cetn3	504.87	-0.501783	0.0385233	-13.0254	8.76906e-39	1.39224e-37
Lrrc17	11.2833	4.38644	0.336802	13.0238	8.96303e-39	1.42165e-37
Eef2	1290.17	0.568998	0.043719	13.0149	1.00661e-38	1.59507e-37
Csrp1	45.7769	1.89631	0.145853	13.0015	1.19969e-38	1.89919e-37
Chrnb1	9.38827	4.13554	0.318178	12.9976	1.26274e-38	1.99706e-37
Sh2d3c	29.5249	2.16063	0.166254	12.996	1.28976e-38	2.03783e-37
Dgcr6	138.574	-1.0001	0.0769899	-12.99	1.39497e-38	2.20192e-37
Tln2	39.6881	-1.60984	0.123932	-12.9897	1.39946e-38	2.20689e-37
Dock5	53.7105	-1.83384	0.14126	-12.982	1.54858e-38	2.43968e-37
Itsn2	44.4827	1.84043	0.141814	12.9778	1.63525e-38	2.57374e-37
Nemf	462.64	0.612485	0.0472102	12.9736	1.72811e-38	2.71728e-37
Hist1h4d	586.949	-0.96903	0.0747183	-12.9691	1.83151e-38	2.87711e-37
Tomm7	448.886	-0.605358	0.0466825	-12.9676	1.86895e-38	2.9331e-37
Rnf114	238.623	0.711442	0.0548732	12.9652	1.92716e-38	3.02155e-37
Chsy1	152.285	-0.965045	0.0744373	-12.9645	1.94422e-38	3.04539e-37
Dkkl1	34.3013	2.92424	0.225617	12.9611	2.03417e-38	3.18324e-37
Hist1h1b	58.0028	-1.32071	0.101963	-12.9528	2.26631e-38	3.54312e-37
Rnf187	113.335	-0.828095	0.0639567	-12.9477	2.41983e-38	3.77952e-37
Hsd17b10	442.768	-0.466656	0.0360821	-12.9332	2.92431e-38	4.55874e-37
Cdc45	146.151	-1.13902	0.0880696	-12.9332	2.92391e-38	4.55874e-37
Ddx4	20.2604	2.85409	0.22071	12.9314	2.99232e-38	4.66032e-37
Stra13	93.8795	-0.91614	0.0708812	-12.925	3.25246e-38	5.06065e-37
Ddah2	486.029	-0.701705	0.0543101	-12.9204	3.45544e-38	5.37137e-37
Tmem144	25.7743	2.08922	0.161719	12.9188	3.52412e-38	5.47293e-37
Oard1	188.978	-0.767609	0.0594236	-12.9176	3.58211e-38	5.55771e-37
Fbxo5	197.592	-1.03288	0.0799639	-12.9168	3.61765e-38	5.60753e-37
Cenpa	276.725	-1.03193	0.0799141	-12.9129	3.80489e-38	5.89218e-37
Ttc39a	20.5822	3.19618	0.247701	12.9034	4.30748e-38	6.66416e-37
Gng5	617.831	-0.588505	0.0456349	-12.8959	4.74492e-38	7.33399e-37
9030624J02Rik	154.257	1.08156	0.0838745	12.895	4.80134e-38	7.41419e-37
Prune2	21.6351	2.30282	0.178622	12.8921	4.98418e-38	7.68927e-37
Impdh2	289.706	-0.575363	0.0446569	-12.8841	5.53332e-38	8.52085e-37
Rpl27	945.452	-0.443518	0.0344238	-12.8841	5.53363e-38	8.52085e-37
Tk1	97.6133	-1.29812	0.100774	-12.8815	5.72202e-38	8.80265e-37
Hipk3	78.0687	1.34053	0.104074	12.8805	5.79872e-38	8.91225e-37
Hsp90b1	920.381	-0.574536	0.0446618	-12.8641	7.16269e-38	1.09983e-36
Gsto1	305.597	0.791629	0.0615452	12.8626	7.31018e-38	1.12142e-36
Ssrp1	338.224	-0.590751	0.0459435	-12.8582	7.7358e-38	1.1856e-36
Asna1	77.5853	1.00521	0.0781783	12.8579	7.76235e-38	1.18856e-36
Slc4a11	29.6141	3.12602	0.243181	12.8547	8.09154e-38	1.2378e-36
Spag9	106.403	1.03864	0.0808054	12.8536	8.20918e-38	1.25462e-36
Cdh2	58.0805	-1.20162	0.0935278	-12.8477	8.8562e-38	1.35224e-36
A230046K03Rik	192.131	0.779587	0.0606843	12.8466	8.98632e-38	1.37083e-36
Gnptg	47.5825	1.43926	0.112047	12.8451	9.16118e-38	1.3962e-36
Cldn7	26.8612	2.29729	0.178947	12.8379	1.00614e-37	1.53198e-36
Zcchc3	108.846	-1.03471	0.0806212	-12.8342	1.05454e-37	1.60418e-36
Sycp1	14.5969	2.98412	0.232517	12.834	1.05789e-37	1.60778e-36
Atf7ip	179.423	0.939096	0.073182	12.8323	1.08054e-37	1.64067e-36
Zfp64	82.108	1.16769	0.0910429	12.8257	1.17664e-37	1.78494e-36
Lpin1	63.4807	2.15534	0.168074	12.8238	1.20699e-37	1.82928e-36
Bloc1s1	185	-0.655724	0.0511506	-12.8195	1.27547e-37	1.93128e-36
Sf3a1	143.221	-0.788458	0.0615154	-12.8172	1.31289e-37	1.98609e-36
Dhfr	346.258	-0.794063	0.0619541	-12.817	1.31763e-37	1.99142e-36
Map3k9	29.4384	2.05759	0.160572	12.8141	1.36631e-37	2.0631e-36
Mir22hg	23.4849	3.01549	0.235637	12.7972	1.69938e-37	2.56365e-36
Mafg	37.5789	1.33098	0.104035	12.7935	1.78191e-37	2.68567e-36
Wdsub1	51.689	2.06885	0.161757	12.7898	1.86924e-37	2.8147e-36
B930059L03Rik	11.4536	2.78309	0.21761	12.7894	1.87976e-37	2.82794e-36
Lrig1	32.0584	-1.82361	0.142643	-12.7844	2.00309e-37	3.01072e-36
Cpne8	23.3017	-1.85782	0.145348	-12.7819	2.06892e-37	3.1068e-36
Aen	61.6741	1.24913	0.0977477	12.7792	2.1439e-37	3.21645e-36
Prim1	239.425	-0.805176	0.0630109	-12.7784	2.16551e-37	3.24589e-36
Skp1a	1416.85	-0.44795	0.0350591	-12.777	2.20445e-37	3.30123e-36
Stam2	112.392	0.99724	0.078105	12.7679	2.47613e-37	3.70468e-36
Orai3	39.4527	1.62771	0.127617	12.7546	2.93767e-37	4.39119e-36
E430025E21Rik	125.258	1.02543	0.0804082	12.7528	3.00703e-37	4.49077e-36
Nipal2	12.0123	3.85886	0.302657	12.75	3.11945e-37	4.65441e-36
Adhfe1	18.1294	3.15935	0.247941	12.7424	3.43754e-37	5.12435e-36
Sypl	328.407	0.747451	0.0586691	12.7401	3.53814e-37	5.26951e-36
Aff4	215.987	0.836837	0.065742	12.7291	4.07521e-37	6.06387e-36
Rab15	32.9081	2.28851	0.179799	12.7282	4.12421e-37	6.1312e-36
Dach1	31.3359	-1.9895	0.15634	-12.7255	4.2687e-37	6.34024e-36
Ifitm2	1125.64	-0.451174	0.0354588	-12.7239	4.3566e-37	6.46493e-36
Itga9	52.2285	-1.72423	0.135574	-12.718	4.69699e-37	6.96372e-36
Gcsh	373.209	-0.646068	0.0508121	-12.7148	4.89078e-37	7.24446e-36
Zfp637	109.872	-0.948428	0.0746831	-12.6994	5.96138e-37	8.8223e-36
Cenph	122.493	-0.875714	0.068969	-12.6972	6.12752e-37	9.05998e-36
Fat4	26.4019	-2.75512	0.217125	-12.6891	6.79691e-37	1.00406e-35
Ptov1	110.31	-0.952167	0.0750616	-12.6851	7.14818e-37	1.05405e-35
Asf1b	160.712	-1.03156	0.0813205	-12.6852	7.14597e-37	1.05405e-35
Cblb	65.7581	-1.38377	0.109131	-12.6799	7.6457e-37	1.1264e-35
2900026A02Rik	17.4528	2.39159	0.188667	12.6763	8.00541e-37	1.17833e-35
Lmnb2	26.5272	-1.81403	0.143176	-12.67	8.67557e-37	1.27582e-35
Hcn4	5.38461	3.82875	0.302384	12.6619	9.61852e-37	1.41322e-35
Ndfip1	107.42	0.880048	0.069511	12.6605	9.78133e-37	1.43585e-35
Cebpb	6.88285	2.59804	0.205487	12.6433	1.21841e-36	1.78696e-35
Rangrf	65.9971	-1.1131	0.08806	-12.6402	1.26709e-36	1.8567e-35
Stag2	416.425	0.661564	0.0523417	12.6393	1.28155e-36	1.8762e-35
Ngdn	258.154	0.588324	0.0465508	12.6383	1.29773e-36	1.89819e-35
Odf2	232.077	0.808273	0.0639606	12.6371	1.31907e-36	1.92769e-35
Elovl5	145.858	-0.866971	0.0686141	-12.6355	1.34602e-36	1.96531e-35
Kars	561.212	-0.520764	0.0412282	-12.6313	1.41969e-36	2.07103e-35
5033428I22Rik	3.58408	4.45369	0.352666	12.6286	1.46808e-36	2.13971e-35
Emc7	100.299	0.86971	0.0688855	12.6254	1.52902e-36	2.22654e-35
Dad1	455.757	-0.53071	0.0420531	-12.62	1.63807e-36	2.38322e-35
Klhl28	64.8447	1.33925	0.106166	12.6147	1.75206e-36	2.5468e-35
Suclg1	453.686	-0.618645	0.0490531	-12.6117	1.81949e-36	2.64245e-35
Thumpd2	41.4708	1.54065	0.122202	12.6074	1.92201e-36	2.78888e-35
Sec13	457.805	-0.521054	0.0413312	-12.6068	1.93668e-36	2.80767e-35
Chmp2a	240.855	0.661954	0.0525439	12.5981	2.16245e-36	3.1322e-35
Calm2	2225.91	-0.406763	0.0323196	-12.5857	2.53242e-36	3.66484e-35
Blvrb	68.6961	1.37627	0.109378	12.5827	2.62938e-36	3.80179e-35
Nhlrc3	16.4352	2.19818	0.174709	12.5819	2.65423e-36	3.83432e-35
Pikfyve	190.089	0.662695	0.0526804	12.5795	2.73651e-36	3.94971e-35
Emg1	317.249	-0.511976	0.0407358	-12.5682	3.1583e-36	4.55447e-35
Capzb	420.34	0.547539	0.0435716	12.5664	3.23059e-36	4.65461e-35
Armcx2	96.1749	-0.936282	0.07454	-12.5608	3.46768e-36	4.99181e-35
Trap1a	110.676	3.73391	0.297475	12.552	3.87435e-36	5.57231e-35
Dpyd	11.3134	-3.40043	0.27092	-12.5514	3.90434e-36	5.61052e-35
Aig1	28.7926	1.8091	0.144192	12.5464	4.15782e-36	5.96952e-35
Serpinf1	84.8703	-1.31351	0.104709	-12.5444	4.26698e-36	6.12087e-35
Mrpl45	434.977	0.474612	0.0378687	12.5331	4.92036e-36	7.05194e-35
Tfpi	65.7934	-1.59667	0.127406	-12.5321	4.98419e-36	7.13717e-35
Klhl26	47.3905	1.70789	0.136318	12.5287	5.19759e-36	7.43624e-35
Clca4a	5.8741	3.64882	0.291381	12.5225	5.62461e-36	8.04014e-35
Stat6	34.7579	2.3311	0.186173	12.5212	5.71953e-36	8.16869e-35
Tom1	32.3362	1.74755	0.139627	12.5158	6.11769e-36	8.72972e-35
Polr2i	139.832	-0.676323	0.0540526	-12.5123	6.39417e-36	9.11628e-35
Rps8	1184.09	-0.383895	0.0306908	-12.5085	6.7096e-36	9.55768e-35
Fam76a	59.7583	1.17746	0.0941681	12.5038	7.11823e-36	1.01309e-34
Fblim1	42.4725	1.74314	0.139413	12.5034	7.15041e-36	1.01679e-34
Map2k4	148.349	0.820286	0.0656064	12.5031	7.1758e-36	1.01951e-34
Txnl1	538.523	0.547647	0.0438083	12.501	7.37426e-36	1.0468e-34
D8Ertd738e	448.805	-0.506922	0.0405559	-12.4993	7.52741e-36	1.06761e-34
Ero1l	79.0743	1.67188	0.133766	12.4985	7.60748e-36	1.07803e-34
Smim14	102.94	0.848072	0.0678546	12.4984	7.61967e-36	1.07883e-34
Fdps	727.882	-0.733257	0.0587062	-12.4903	8.43444e-36	1.19315e-34
Tns4	7.18005	-4.23406	0.339006	-12.4896	8.50446e-36	1.20202e-34
E130102H24Rik	13.0934	2.23488	0.178947	12.489	8.56837e-36	1.20915e-34
Psme3	87.4594	-0.947803	0.0758909	-12.489	8.56972e-36	1.20915e-34
Srp72	398.383	0.602307	0.0482343	12.4871	8.77742e-36	1.23739e-34
F8a	19.6195	2.45013	0.196318	12.4804	9.55379e-36	1.34336e-34
Arhgef28	44.4166	2.66402	0.213456	12.4804	9.54729e-36	1.34336e-34
Serf1	139.246	-0.958654	0.0768126	-12.4804	9.54818e-36	1.34336e-34
Adrb2	18.2612	2.65424	0.212689	12.4795	9.66488e-36	1.35782e-34
Atp5e	523.709	-0.572782	0.0459247	-12.4722	1.05872e-35	1.48611e-34
Timm10b	136.792	-0.839078	0.0674092	-12.4475	1.44244e-35	2.02301e-34
Eml4	142.678	-0.784043	0.063007	-12.4438	1.51233e-35	2.1192e-34
Igf2bp2	185.554	-0.814244	0.0654771	-12.4356	1.6757e-35	2.34612e-34
Dnmt3a	186.716	0.858764	0.0690712	12.433	1.72968e-35	2.41962e-34
Ivns1abp	462.942	-0.652301	0.0524936	-12.4263	1.88166e-35	2.62998e-34
Ncl	2120.04	-0.380614	0.0306353	-12.424	1.93552e-35	2.70295e-34
Slc7a3	88.8901	2.07031	0.166668	12.4218	1.99006e-35	2.77675e-34
Saraf	135.529	1.03005	0.0829311	12.4205	2.02252e-35	2.81963e-34
Osbpl1a	71.8736	1.11376	0.089698	12.4168	2.11882e-35	2.95137e-34
Ccne2	63.9777	-1.36526	0.109996	-12.4119	2.25264e-35	3.1351e-34
Pop4	253.243	-0.644351	0.0519303	-12.408	2.36526e-35	3.28904e-34
3110002H16Rik	81.1848	1.16683	0.0940409	12.4077	2.3746e-35	3.29922e-34
Commd8	379.691	0.535252	0.0431439	12.4062	2.4185e-35	3.35736e-34
Pik3cb	21.4155	2.00477	0.161677	12.3998	2.61869e-35	3.63218e-34
Tle4	74.7062	1.4789	0.119274	12.3992	2.6407e-35	3.6596e-34
Sigmar1	71.9497	-1.05289	0.0849585	-12.393	2.8525e-35	3.94978e-34
Vps41	255.372	0.829394	0.0669502	12.3882	3.02677e-35	4.18755e-34
Rarres2	3.87981	4.63747	0.374384	12.3869	3.07563e-35	4.25154e-34
Mroh1	32.1217	2.03998	0.164721	12.3845	3.17244e-35	4.38167e-34
Fbxo38	117.487	1.00218	0.080936	12.3824	3.256e-35	4.49328e-34
Cltc	686.698	0.553382	0.0447022	12.3793	3.38288e-35	4.66444e-34
Col26a1	21.4791	-2.15363	0.174	-12.3772	3.47429e-35	4.78644e-34
Prpf39	267.543	0.7834	0.0633219	12.3717	3.71896e-35	5.1192e-34
Rfc3	300.209	-0.581304	0.0469914	-12.3704	3.77813e-35	5.19628e-34
Gspt1	210.438	-0.703362	0.0568614	-12.3698	3.80967e-35	5.23526e-34
Pdrg1	101.771	1.0207	0.0825523	12.3642	4.08111e-35	5.60356e-34
Synj1	49.1249	1.41851	0.11475	12.3618	4.20879e-35	5.77403e-34
Lrrc28	92.6641	1.2045	0.0974461	12.3606	4.268e-35	5.85035e-34
Ly96	11.1031	2.80539	0.227017	12.3577	4.42891e-35	6.06583e-34
Gemin6	123.252	-0.791666	0.0640668	-12.3569	4.47218e-35	6.11997e-34
Repin1	48.4283	1.4553	0.117805	12.3534	4.66687e-35	6.38105e-34
Grb10	22.7272	2.66454	0.215749	12.3502	4.85935e-35	6.63867e-34
Eno2	22.1399	2.88482	0.233618	12.3485	4.96497e-35	6.77731e-34
Zbtb38	16.4647	2.5491	0.206605	12.3381	5.64882e-35	7.70435e-34
Mvp	21.3858	2.91104	0.235976	12.3362	5.78384e-35	7.88193e-34
Pgpep1	52.6253	1.28892	0.104493	12.3351	5.86463e-35	7.98537e-34
Arhgef16	40.8114	2.55037	0.206768	12.3345	5.90869e-35	8.03867e-34
Maml2	31.8833	-2.26326	0.183542	-12.331	6.16735e-35	8.3836e-34
Ankrd17	389.529	0.585911	0.0475177	12.3304	6.21622e-35	8.44301e-34
Lrrc51	42.2671	1.7946	0.145577	12.3275	6.4405e-35	8.74037e-34
Pbk	192.644	-1.12918	0.0916104	-12.3259	6.57187e-35	8.91126e-34
Gne	35.5493	1.72426	0.13995	12.3205	7.02455e-35	9.51719e-34
Tbk1	97.7621	1.17941	0.0957354	12.3195	7.11157e-35	9.6271e-34
Spcs2	510.353	-0.471522	0.0382753	-12.3192	7.13941e-35	9.65681e-34
Rpl22l1	445.816	-0.633822	0.0514886	-12.3099	8.00893e-35	1.0824e-33
Rpf2	289.501	-0.616375	0.0500811	-12.3075	8.2505e-35	1.11412e-33
Grcc10	362.403	-0.578244	0.0469842	-12.3072	8.28352e-35	1.11766e-33
Foxp2	51.8755	-1.57882	0.128294	-12.3063	8.37977e-35	1.12971e-33
Anxa3	48.9979	3.0247	0.245843	12.3034	8.6871e-35	1.17018e-33
1110004F10Rik	568.777	-0.488807	0.0397338	-12.3021	8.82831e-35	1.18823e-33
Tnpo1	244.751	0.659153	0.0535959	12.2986	9.21913e-35	1.23981e-33
Akr1b8	25.6627	2.19014	0.178218	12.2891	1.03681e-34	1.39318e-33
Ccnb2	372.393	-1.07035	0.0871209	-12.2858	1.07984e-34	1.4498e-33
Rhox5	105.466	3.15075	0.256619	12.278	1.18965e-34	1.59593e-33
Fam198b	12.1511	3.86453	0.314799	12.2762	1.21611e-34	1.63009e-33
Sft2d2	55.0364	1.54849	0.126138	12.2761	1.21732e-34	1.63038e-33
Mpc1	26.7979	1.52342	0.124124	12.2734	1.2587e-34	1.68441e-33
Col4a2	23.0949	-2.06861	0.16862	-12.2679	1.3472e-34	1.80137e-33
Gnpda2	104.461	1.02362	0.0834464	12.2668	1.36587e-34	1.82485e-33
Larp4b	350.57	0.643042	0.0524898	12.2508	1.66339e-34	2.22053e-33
Fundc2	186.247	0.704526	0.0575272	12.2468	1.74709e-34	2.33035e-33
Ccnd1	86.6439	-1.35198	0.110463	-12.2392	1.91973e-34	2.55855e-33
Ppif	100.225	0.851611	0.0695915	12.2373	1.96501e-34	2.61676e-33
Pdgfra	116.632	-1.61115	0.131773	-12.2267	2.23872e-34	2.97882e-33
Ddr2	22.9276	-2.8181	0.23056	-12.2229	2.34677e-34	3.12007e-33
Ctc1	95.5177	0.991748	0.0811635	12.2191	2.45656e-34	3.26337e-33
Ptch1	106.406	-1.46148	0.119608	-12.2189	2.46373e-34	3.27024e-33
Tomm6	314.679	-0.510873	0.0418159	-12.2172	2.51645e-34	3.33752e-33
Thsd4	7.40216	-3.55895	0.291527	-12.2079	2.81923e-34	3.73606e-33
Mogat2	92.9673	-1.38594	0.113543	-12.2063	2.87605e-34	3.80826e-33
Hdac2	173.815	-0.738888	0.0605344	-12.2061	2.88427e-34	3.81606e-33
Acot2	31.69	1.52866	0.125247	12.2051	2.91888e-34	3.85873e-33
P3h2	6.83054	-3.56296	0.292019	-12.2011	3.06512e-34	4.04878e-33
F2rl1	21.5393	2.33567	0.19146	12.1992	3.13718e-34	4.14063e-33
Stam	134.043	0.854509	0.0701083	12.1884	3.58332e-34	4.72564e-33
Aebp2	133.357	0.848627	0.069631	12.1875	3.62381e-34	4.77519e-33
Whamm	6.50776	2.7833	0.22853	12.1791	4.01464e-34	5.28594e-33
Pdcd5	216.932	-0.604767	0.0496982	-12.1688	4.55678e-34	5.99493e-33
Chchd1	324.379	-0.502605	0.0413119	-12.1661	4.71004e-34	6.19159e-33
Dscaml1	8.03147	3.45851	0.284353	12.1627	4.90907e-34	6.44803e-33
Pbx1	150.315	-0.948582	0.0779925	-12.1625	4.92364e-34	6.46198e-33
Mrps11	100.412	-0.802205	0.0659622	-12.1616	4.97774e-34	6.52775e-33
1110004E09Rik	68.6515	-1.12804	0.0927918	-12.1567	5.28326e-34	6.92285e-33
Tmem19	59.9584	1.31982	0.108589	12.1542	5.44733e-34	7.13212e-33
Mkln1	252.605	0.602815	0.0496041	12.1525	5.56143e-34	7.27569e-33
Stxbp4	92.8969	-1.06487	0.0876656	-12.1469	5.95721e-34	7.78723e-33
Sesn2	19.6509	2.2422	0.184643	12.1434	6.21686e-34	8.12015e-33
Hs1bp3	57.7689	1.21283	0.0998808	12.1428	6.26421e-34	8.17546e-33
Plekhf2	71.0467	1.23889	0.102034	12.1419	6.33179e-34	8.25708e-33
Timm22	158.704	-0.865813	0.0713176	-12.1402	6.46333e-34	8.4219e-33
Rrm1	393.444	-0.744631	0.0613428	-12.1389	6.57371e-34	8.55891e-33
Zbtb21	114.369	1.07378	0.0884711	12.1371	6.718e-34	8.73981e-33
Plcg2	21.3257	2.48182	0.204523	12.1347	6.91526e-34	8.98929e-33
Ctns	58.5771	1.54976	0.127752	12.131	7.23447e-34	9.39677e-33
Commd3	348.678	0.662992	0.0546639	12.1285	7.45888e-34	9.68056e-33
Katna1	248.726	0.671675	0.0553829	12.1278	7.52058e-34	9.75289e-33
Arl14ep	225.98	0.698625	0.0576372	12.1211	8.1672e-34	1.05831e-32
Ephx1	17.2002	3.31639	0.273735	12.1153	8.76455e-34	1.13481e-32
Rpl9	1797.64	0.325018	0.0268459	12.1068	9.72436e-34	1.25809e-32
Robo2	22.9601	-2.77808	0.229514	-12.1042	1.00326e-33	1.29694e-32
Grhl2	23.2961	2.61097	0.215727	12.1031	1.017e-33	1.31367e-32
Arl8a	22.3148	1.62826	0.134707	12.0873	1.23198e-33	1.5901e-32
Cyb5r1	98.0523	1.0696	0.0885399	12.0804	1.33988e-33	1.728e-32
Eif1ax	623.049	-0.440403	0.0364739	-12.0745	1.44119e-33	1.8572e-32
Clspn	90.3201	-1.07295	0.0888737	-12.0728	1.47043e-33	1.89338e-32
Mageb16	7.42057	2.92751	0.242587	12.0679	1.56089e-33	2.00828e-32
Erich1	66.6622	1.16627	0.096688	12.0622	1.67204e-33	2.14959e-32
Zcchc17	120.249	-0.747845	0.0620291	-12.0564	1.7954e-33	2.30637e-32
Mettl9	103.578	-0.970222	0.0804891	-12.0541	1.84563e-33	2.36904e-32
Nufip1	146.217	0.808301	0.0670762	12.0505	1.92786e-33	2.47265e-32
Wdhd1	105.869	-1.27229	0.105586	-12.0499	1.94288e-33	2.48996e-32
Wwtr1	60.6497	1.43768	0.119412	12.0397	2.19808e-33	2.81482e-32
Ripk4	70.4045	2.77596	0.230615	12.0372	2.26557e-33	2.89897e-32
Dera	172.04	-0.854488	0.0709908	-12.0366	2.2814e-33	2.91695e-32
Pax9	10.912	-3.06381	0.254564	-12.0355	2.31113e-33	2.95264e-32
Vamp5	15.3443	-2.66138	0.22119	-12.0321	2.40885e-33	3.07509e-32
Bhlhe40	90.7439	2.71841	0.226096	12.0233	2.68151e-33	3.4205e-32
Parp4	15.8621	2.91449	0.242421	12.0225	2.70797e-33	3.45155e-32
Tmem140	10.4866	2.69416	0.224105	12.0219	2.72749e-33	3.47372e-32
Ppm1g	142.059	-0.84912	0.0706632	-12.0164	2.91237e-33	3.7063e-32
Vim	288.942	0.774808	0.0644979	12.0129	3.03934e-33	3.86487e-32
Cenpp	88.0808	-0.865355	0.0720735	-12.0066	3.28207e-33	4.1703e-32
Pwwp2b	15.3541	2.55507	0.212815	12.0061	3.30057e-33	4.19054e-32
Dnajc10	179.418	-0.852753	0.071028	-12.0059	3.30953e-33	4.19866e-32
Gstm1	169.519	0.959118	0.0799115	12.0022	3.45771e-33	4.38325e-32
Dusp10	30.9358	1.98747	0.16561	12.0009	3.51371e-33	4.45078e-32
Dhcr24	95.3898	-0.996862	0.0830684	-12.0005	3.53146e-33	4.46981e-32
Ncoa1	38.8883	1.56706	0.130662	11.9932	3.85599e-33	4.8768e-32
Fbxo34	49.7122	1.49392	0.124576	11.992	3.91197e-33	4.94377e-32
Patl2	15.519	3.16496	0.264086	11.9846	4.27983e-33	5.40448e-32
Mrpl34	151.928	-0.688778	0.0574729	-11.9844	4.28952e-33	5.41254e-32
Pdcd4	142.047	-0.896302	0.0748442	-11.9756	4.77134e-33	6.01586e-32
Cpeb1	72.5381	2.96967	0.248188	11.9654	5.39184e-33	6.79297e-32
Ttc39b	28.2553	2.2246	0.185967	11.9623	5.59569e-33	7.04436e-32
Trim63	14.8629	3.13785	0.262341	11.961	5.69016e-33	7.15779e-32
Ptprt	18.8861	2.55419	0.213592	11.9583	5.87709e-33	7.38725e-32
Hddc2	164.596	-0.755429	0.0631799	-11.9568	5.98192e-33	7.51323e-32
Cacybp	1150.27	-0.495558	0.0414622	-11.952	6.33653e-33	7.95252e-32
Eapp	267.84	0.565658	0.0473613	11.9435	7.02355e-33	8.80798e-32
Nrxn1	22.3375	2.80737	0.235057	11.9433	7.0355e-33	8.8162e-32
Aldh9a1	243.186	0.727505	0.0609292	11.9402	7.30648e-33	9.14877e-32
Tnks2	452.216	0.567469	0.0475385	11.937	7.58786e-33	9.49383e-32
Aarsd1	144.365	-0.754444	0.063204	-11.9366	7.62373e-33	9.53142e-32
Gpr137b-ps	34.5086	1.30023	0.108929	11.9365	7.63277e-33	9.53542e-32
Itm2b	351.594	0.768223	0.0643735	11.9338	7.88513e-33	9.84317e-32
Rnf185	92.4366	1.23236	0.103276	11.9326	7.99952e-33	9.97835e-32
Sulf1	92.2595	-0.999722	0.0838105	-11.9284	8.42202e-33	1.04974e-31
Matr3	888.75	-0.439423	0.0368392	-11.9281	8.44396e-33	1.05167e-31
Platr14	26.8599	2.36962	0.198864	11.9157	9.79894e-33	1.2195e-31
Tex9	76.0513	-0.952154	0.0799263	-11.9129	1.01405e-32	1.26105e-31
Cd68	108.275	2.87709	0.241628	11.9071	1.08706e-32	1.35081e-31
Brd1	123.639	0.737644	0.061996	11.8983	1.20847e-32	1.50054e-31
Tfe3	43.1287	1.17587	0.0989011	11.8893	1.34478e-32	1.66852e-31
Lama1	31.8853	-2.31989	0.195164	-11.8869	1.38445e-32	1.71645e-31
Psmd11	457.336	-0.394932	0.0332346	-11.8832	1.44799e-32	1.79386e-31
Taldo1	712.921	0.672309	0.0565943	11.8794	1.51379e-32	1.87395e-31
Pcdh19	18.5886	-2.91321	0.245307	-11.8758	1.58164e-32	1.95648e-31
Sytl1	30.4753	3.15495	0.265741	11.8723	1.64967e-32	2.03908e-31
Asns	517.947	0.745668	0.0628199	11.8699	1.69615e-32	2.09494e-31
Swi5	339.655	-0.621166	0.0523376	-11.8684	1.7267e-32	2.13108e-31
Sec62	390.945	0.559545	0.0471562	11.8658	1.78233e-32	2.19807e-31
Fam212a	67.3114	-1.49446	0.125977	-11.8629	1.84437e-32	2.27287e-31
Cdca3	256.138	-0.987861	0.0832866	-11.861	1.88728e-32	2.324e-31
Dync1h1	234.673	0.72956	0.0615136	11.8601	1.90651e-32	2.34591e-31
Coq10b	89.2355	1.21809	0.102735	11.8566	1.98855e-32	2.44502e-31
Nxt2	42.3725	1.71021	0.144253	11.8556	2.01213e-32	2.47216e-31
Pfas	75.0906	-0.882544	0.0744991	-11.8464	2.247e-32	2.75864e-31
Hsd11b2	15.2222	-2.49802	0.210897	-11.8447	2.2911e-32	2.81068e-31
Jam3	136.268	-0.923943	0.0780128	-11.8435	2.3262e-32	2.8516e-31
Reep6	23.2135	2.08905	0.176423	11.8412	2.3912e-32	2.92908e-31
Cldn4	284.413	3.1084	0.262638	11.8353	2.56401e-32	3.13842e-31
Rab17	14.9307	3.35429	0.283502	11.8316	2.6789e-32	3.27659e-31
Ppp4c	313.488	-0.511872	0.0432681	-11.8302	2.72379e-32	3.32901e-31
Nsdhl	239.468	-0.903831	0.0764387	-11.8243	2.92473e-32	3.57193e-31
Tef	37.6256	1.67914	0.142028	11.8226	2.9824e-32	3.63964e-31
2410003L11Rik	19.3062	2.06394	0.174602	11.8208	3.04614e-32	3.71466e-31
Ppdpf	81.4313	-0.815068	0.0689718	-11.8174	3.1736e-32	3.86721e-31
Mfge8	79.8236	1.19901	0.101487	11.8144	3.28906e-32	4.00492e-31
Atxn1	17.3523	2.63181	0.222842	11.8102	3.4568e-32	4.20603e-31
Cgnl1	57.1975	1.66695	0.14127	11.7998	3.91414e-32	4.75895e-31
Trappc8	85.0182	1.18325	0.100293	11.798	3.99716e-32	4.85628e-31
Lncenc1	15.1063	3.29916	0.279744	11.7935	4.21632e-32	5.11875e-31
Metap2	564.261	-0.372753	0.031613	-11.7911	4.33793e-32	5.26247e-31
Anks1b	7.14736	3.57466	0.303206	11.7895	4.41976e-32	5.35777e-31
Mdk	1733.89	-0.513481	0.0435698	-11.7852	4.65058e-32	5.63341e-31
Edf1	248.387	-0.549054	0.0465885	-11.7852	4.6543e-32	5.63373e-31
Cnot6	239.341	-0.71309	0.0605143	-11.7838	4.72921e-32	5.72018e-31
Dst	163.423	0.804532	0.0682819	11.7825	4.80422e-32	5.80661e-31
2810408I11Rik	45.2565	-1.39572	0.118578	-11.7704	5.54432e-32	6.69604e-31
Rest	101.025	0.934141	0.0793638	11.7704	5.5483e-32	6.69604e-31
Cst3	374.138	-0.451574	0.0383747	-11.7675	5.74066e-32	6.92308e-31
Cnih1	416.281	-0.478444	0.0406661	-11.7652	5.89999e-32	7.10999e-31
Zrsr1	56.614	1.2904	0.109684	11.7647	5.9371e-32	7.14944e-31
Ppp1r7	186.704	-0.756973	0.0643479	-11.7638	6.00041e-32	7.22036e-31
Rc3h2	127.098	0.843282	0.0716959	11.7619	6.13167e-32	7.37289e-31
Mrpl41	175.787	-0.65531	0.0557305	-11.7586	6.38197e-32	7.66821e-31
Mrpl47	119.114	-0.762382	0.0648757	-11.7514	6.94388e-32	8.33724e-31
Ptrh2	241.117	-0.604342	0.0514337	-11.7499	7.06789e-32	8.47991e-31
Apip	115.275	-0.847888	0.0721654	-11.7492	7.12631e-32	8.54373e-31
Ndufs6	371.003	-0.454454	0.0387017	-11.7425	7.71961e-32	9.24826e-31
Isoc1	47.2504	-1.19234	0.101555	-11.7408	7.87535e-32	9.42793e-31
Cnppd1	34.7589	1.44117	0.122788	11.7371	8.22642e-32	9.84102e-31
Fermt1	29.9456	2.7229	0.232	11.7366	8.27226e-32	9.88862e-31
2810025M15Rik	171.553	-0.717441	0.061133	-11.7357	8.36045e-32	9.98674e-31
Mgmt	49.4854	1.27413	0.10857	11.7356	8.37412e-32	9.99576e-31
Wdr8	58.2666	1.33652	0.113919	11.7323	8.7105e-32	1.03897e-30
Tcof1	117.278	-0.743461	0.063373	-11.7315	8.78879e-32	1.04754e-30
Zfp534	12.3376	2.24028	0.191006	11.7288	9.07044e-32	1.08033e-30
Rcan3	14.6773	2.1283	0.181491	11.7268	9.29331e-32	1.10607e-30
Pet100	95.8675	-0.772945	0.065967	-11.7171	1.04133e-31	1.23847e-30
Scarb2	47.008	1.51394	0.129237	11.7145	1.07456e-31	1.27705e-30
Ocln	21.6595	2.42613	0.207147	11.7121	1.10484e-31	1.31209e-30
Arid3b	125.552	-0.837951	0.0716715	-11.6916	1.40791e-31	1.6708e-30
Bud31	318.653	-0.481667	0.0412066	-11.6891	1.44959e-31	1.71901e-30
Chchd7	146.715	-0.697665	0.0596885	-11.6884	1.46042e-31	1.73059e-30
Spint1	29.6277	2.40724	0.205982	11.6866	1.4917e-31	1.76639e-30
Cops3	499.362	-0.498429	0.0426615	-11.6833	1.55083e-31	1.83508e-30
Ogt	464.415	0.517873	0.0443527	11.6762	1.68594e-31	1.9935e-30
Slc1a3	38.8452	1.78728	0.153096	11.6743	1.72514e-31	2.03838e-30
Rnaseh2c	76.6002	-0.847825	0.0726355	-11.6723	1.76536e-31	2.0844e-30
Nup85	274.252	-0.584667	0.050091	-11.6721	1.77025e-31	2.08866e-30
Adgra3	64.1713	-1.2899	0.110555	-11.6675	1.86845e-31	2.20294e-30
Uqcr10	477.774	-0.591527	0.0507224	-11.6621	1.99175e-31	2.34661e-30
Eqtn	11.1378	3.58504	0.307465	11.66	2.04065e-31	2.4025e-30
Sh3bgrl	439.586	-0.681703	0.0584695	-11.6591	2.06158e-31	2.42539e-30
Apitd1	89.8133	-0.914006	0.078416	-11.6559	2.14206e-31	2.51827e-30
Fn3k	8.93211	3.54327	0.303998	11.6556	2.1493e-31	2.52496e-30
Mthfd1	210.584	0.862934	0.074041	11.6548	2.16845e-31	2.54564e-30
Dnajc1	50.1528	-1.30145	0.111763	-11.6447	2.44106e-31	2.86361e-30
Ndufs8	215.022	-0.605011	0.0519748	-11.6405	2.56551e-31	3.00744e-30
Bcap31	632.508	0.421115	0.0361853	11.6377	2.64976e-31	3.10398e-30
Kcmf1	94.1767	0.830213	0.0713693	11.6326	2.8127e-31	3.29249e-30
N4bp2l1	15.0033	2.89091	0.248566	11.6303	2.88929e-31	3.37972e-30
Des	20.3242	2.42919	0.208875	11.6299	2.90477e-31	3.39541e-30
Srxn1	45.6492	2.05133	0.176476	11.6238	3.11811e-31	3.64217e-30
Abi2	268.506	-0.642943	0.0553159	-11.6231	3.14496e-31	3.67092e-30
Spcs1	389.887	-0.462085	0.0397687	-11.6193	3.2872e-31	3.8342e-30
1700037H04Rik	77.6858	-0.88628	0.0762918	-11.617	3.37914e-31	3.93864e-30
Cenpk	185.886	-0.827716	0.0712687	-11.614	3.49782e-31	4.07406e-30
Gna15	15.6285	3.24766	0.279673	11.6123	3.56823e-31	4.15312e-30
Cyfip2	70.8136	1.2915	0.111269	11.6069	3.79949e-31	4.41913e-30
Hrk	18.6844	2.85614	0.246126	11.6044	3.91593e-31	4.55133e-30
Efr3a	183.436	0.742882	0.064019	11.6041	3.9281e-31	4.56223e-30
Pdlim3	40.2915	3.34392	0.288191	11.6031	3.9728e-31	4.61088e-30
Plaur	36.6742	2.8841	0.248577	11.6024	4.00564e-31	4.64569e-30
Rpl10l	18.6991	3.11975	0.268944	11.6	4.1205e-31	4.77552e-30
Anapc5	316.837	-0.651395	0.0562572	-11.5789	5.27382e-31	6.10785e-30
Neb	21.3169	2.27738	0.196762	11.5743	5.56113e-31	6.43604e-30
Nop56	488.443	-0.599406	0.0517982	-11.5719	5.71791e-31	6.61279e-30
Sarnp	369.475	-0.479227	0.0414147	-11.5714	5.75181e-31	6.6473e-30
Chd2	117.779	0.818563	0.0707613	11.5679	5.99038e-31	6.91813e-30
Smarcc1	321.132	-0.507829	0.0439031	-11.567	6.05293e-31	6.98543e-30
Cdh1	91.4424	1.44616	0.125038	11.5658	6.14101e-31	7.08208e-30
Phyh	89.5685	1.08682	0.0939867	11.5636	6.30219e-31	7.26285e-30
Me1	31.3895	1.57708	0.136442	11.5587	6.67363e-31	7.68548e-30
Dtna	25.4752	2.49333	0.215713	11.5586	6.68151e-31	7.68914e-30
Kidins220	69.5526	1.12837	0.0976278	11.5579	6.73334e-31	7.74334e-30
Zcchc6	53.3551	1.23487	0.106865	11.5555	6.92586e-31	7.95914e-30
Armcx1	157.274	0.890804	0.0770983	11.5541	7.03572e-31	8.07405e-30
Psma3	1335.8	-0.326158	0.0282286	-11.5542	7.03079e-31	8.07405e-30
Ubn1	76.3516	1.10901	0.0959904	11.5533	7.10228e-31	8.14472e-30
Hmgb2	1225.76	-0.595506	0.0515485	-11.5523	7.18352e-31	8.23211e-30
Rab21	28.7313	1.3448	0.116483	11.5451	7.81852e-31	8.95351e-30
Klhl21	34.8611	1.51102	0.130888	11.5444	7.88305e-31	9.0211e-30
Llgl2	8.23139	2.76657	0.239736	11.5401	8.28452e-31	9.4739e-30
Atg2b	57.0092	1.09988	0.0953211	11.5387	8.42078e-31	9.62299e-30
Gnas	813.542	-0.597313	0.0517773	-11.5362	8.66701e-31	9.89745e-30
Pak1ip1	243.724	0.583568	0.0505911	11.535	8.78787e-31	1.00285e-29
Cbx2	48.9558	-1.1577	0.100375	-11.5338	8.91701e-31	1.01688e-29
Aaas	341.694	0.613856	0.0532268	11.5328	9.01179e-31	1.02697e-29
Srrt	79.5963	-0.986234	0.0855365	-11.53	9.3158e-31	1.06087e-29
Abcd4	31.9347	1.88148	0.163192	11.5293	9.39397e-31	1.06903e-29
Kdf1	8.95435	2.71582	0.235767	11.5191	1.05742e-30	1.20167e-29
Tial1	179.551	-0.638534	0.0554325	-11.5191	1.05671e-30	1.20167e-29
Lactb2	123.633	0.857198	0.0744962	11.5066	1.22214e-30	1.38789e-29
Atl2	182.094	0.735319	0.0639124	11.5051	1.24332e-30	1.41097e-29
Ramp2	44.1425	-1.89703	0.164909	-11.5035	1.26638e-30	1.43614e-29
Hist3h2a	30.918	1.47773	0.128512	11.4988	1.33815e-30	1.51647e-29
Tulp4	54.4046	1.00507	0.0874187	11.4972	1.36199e-30	1.54243e-29
Capn6	62.1925	2.52858	0.220023	11.4923	1.44149e-30	1.63132e-29
Atp5g2	240.773	-0.471049	0.0409884	-11.4923	1.44279e-30	1.63167e-29
Nrk	91.8834	3.01941	0.262781	11.4902	1.4774e-30	1.66965e-29
Tmem59	431.273	0.48779	0.0424751	11.4841	1.58516e-30	1.7902e-29
Vps50	148.411	0.856001	0.074556	11.4813	1.63773e-30	1.84829e-29
Copb1	389.349	0.522429	0.0455029	11.4812	1.63931e-30	1.8488e-29
Efr3b	27.2444	2.03877	0.177614	11.4787	1.68882e-30	1.90333e-29
Lrrc57	93.3391	1.25212	0.109085	11.4784	1.69357e-30	1.90737e-29
Ilf2	615.161	-0.496453	0.0432526	-11.478	1.70174e-30	1.91525e-29
Rnf6	80.8263	1.06584	0.092862	11.4776	1.7088e-30	1.92187e-29
2400006E01Rik	6.61558	2.6217	0.228454	11.4758	1.74508e-30	1.96132e-29
Plin3	200.451	0.795681	0.0693394	11.4752	1.75842e-30	1.97497e-29
Fbxo4	18.1648	2.18943	0.190847	11.4722	1.81982e-30	2.04252e-29
Npm1	4458.42	-0.310703	0.0271008	-11.4647	1.98446e-30	2.22578e-29
Selk	447.912	0.450759	0.0393215	11.4634	2.01384e-30	2.25719e-29
Nelfe	150.127	-0.749566	0.0653943	-11.4623	2.04128e-30	2.28638e-29
Ubr3	109.537	0.859724	0.0750291	11.4585	2.13091e-30	2.38514e-29
Pm20d1	28.5565	2.80664	0.244952	11.4579	2.14702e-30	2.40152e-29
Slc25a36	73.4457	1.16482	0.101705	11.453	2.27265e-30	2.54031e-29
Trip13	105.093	-0.952219	0.0831551	-11.4511	2.32133e-30	2.59295e-29
Vamp3	242.159	-0.673811	0.0588893	-11.442	2.57888e-30	2.87866e-29
Sumo1	803.568	-0.395141	0.0345662	-11.4314	2.91302e-30	3.24943e-29
Gm15446	30.8551	1.4876	0.130234	11.4225	3.22984e-30	3.60038e-29
Rhod	37.0253	1.42826	0.125098	11.4171	3.43544e-30	3.82695e-29
Ppp1r11	166.802	-0.634837	0.0556168	-11.4145	3.54048e-30	3.94129e-29
Usmg5	511.15	-0.536692	0.0470695	-11.4021	4.08079e-30	4.53967e-29
Nedd4	1891.36	-0.306889	0.0269263	-11.3974	4.30996e-30	4.79135e-29
Cpt1c	42.1302	1.72153	0.151054	11.3968	4.33962e-30	4.82104e-29
Mcee	102.595	0.780979	0.0685483	11.3931	4.5252e-30	5.0238e-29
Srpk1	144.842	-0.735164	0.0645406	-11.3907	4.651e-30	5.15995e-29
Tex10	230.929	0.639691	0.056167	11.3891	4.73969e-30	5.25478e-29
Pla2g12a	39.3216	1.33556	0.11727	11.3888	4.75729e-30	5.27073e-29
Haus2	149.098	0.874021	0.0767565	11.3869	4.85849e-30	5.37921e-29
Uvrag	30.6339	1.61225	0.141722	11.3761	5.49951e-30	6.08481e-29
Prep	132.954	-0.829411	0.072912	-11.3755	5.53756e-30	6.12276e-29
Zbtb44	67.915	1.09952	0.0966637	11.3747	5.58931e-30	6.17581e-29
H2-D1	12.0161	2.10654	0.18527	11.3701	5.89046e-30	6.50416e-29
Ppm1a	120.417	0.797054	0.0701035	11.3697	5.92108e-30	6.53357e-29
Meox1	52.3307	-2.8664	0.25214	-11.3683	6.01607e-30	6.6339e-29
Tro	66.7578	-1.17041	0.102968	-11.3667	6.12782e-30	6.75258e-29
Cyp51	316.77	-0.748732	0.0658818	-11.3648	6.26183e-30	6.8956e-29
Tbrg1	558.568	0.516923	0.0454946	11.3623	6.4424e-30	7.08968e-29
Mcoln1	25.7803	1.60039	0.140893	11.359	6.69421e-30	7.36183e-29
Pantr1	3.12522	-4.47373	0.393933	-11.3566	6.8794e-30	7.56041e-29
Lsm8	472.824	-0.481021	0.0423625	-11.3549	7.0152e-30	7.70447e-29
Bcas3	43.112	1.33191	0.11738	11.347	7.67183e-30	8.41997e-29
Urah	13.8619	2.52436	0.222512	11.3448	7.8686e-30	8.63013e-29
Mrpl13	311.294	-0.480731	0.0423772	-11.3441	7.93454e-30	8.69662e-29
Fxr1	304.465	0.556967	0.0491125	11.3406	8.2556e-30	9.04246e-29
Runx1t1	34.8186	1.76751	0.155878	11.3391	8.39828e-30	9.19258e-29
Ncbp2	285.473	-0.712423	0.0628331	-11.3383	8.47365e-30	9.26887e-29
Hnrnpl	250.254	-0.725312	0.0639756	-11.3373	8.57278e-30	9.37104e-29
Gamt	21.9936	-1.88276	0.166074	-11.3368	8.61977e-30	9.41611e-29
Kdelr3	46.2838	1.65845	0.146378	11.3299	9.32971e-30	1.01848e-28
Slc7a6	49.6208	-1.36297	0.120304	-11.3293	9.39461e-30	1.02488e-28
Enpp5	14.7887	2.90345	0.25634	11.3265	9.69508e-30	1.05696e-28
Napa	620.049	0.509553	0.0450166	11.3192	1.05388e-29	1.14817e-28
Wnt16	3.1704	-4.37782	0.386765	-11.3191	1.05563e-29	1.14931e-28
Cdca5	123.287	-0.899248	0.0794676	-11.3159	1.09455e-29	1.19089e-28
Nsmce1	215.389	-0.567765	0.0501799	-11.3146	1.11142e-29	1.20845e-28
Snx12	151.631	0.629979	0.0556933	11.3116	1.14984e-29	1.2494e-28
Eif4h	317.617	-0.547976	0.04848	-11.3031	1.26611e-29	1.37482e-28
H3f3b	3441.58	-0.282276	0.0249749	-11.3024	1.27678e-29	1.38548e-28
Eif3a	1021.4	0.363797	0.0321901	11.3015	1.28947e-29	1.39832e-28
4921504A21Rik	9.57905	2.74735	0.243162	11.2984	1.33564e-29	1.44743e-28
Zfp984	79.5456	0.819201	0.0725173	11.2966	1.36347e-29	1.47661e-28
Phxr4	8.69637	-3.1081	0.275161	-11.2956	1.37995e-29	1.49347e-28
Tceal7	7.42764	3.14156	0.278125	11.2955	1.381e-29	1.49362e-28
Pkdcc	26.3712	-1.90769	0.16889	-11.2955	1.38194e-29	1.49365e-28
Acot9	135.621	0.853471	0.0755629	11.2948	1.3916e-29	1.50309e-28
Rasgef1a	10.8516	3.20653	0.283919	11.2938	1.40783e-29	1.51963e-28
Wdr77	300.877	-0.55422	0.0490758	-11.2932	1.41853e-29	1.53016e-28
Mpp5	196.774	0.655865	0.0580806	11.2923	1.43199e-29	1.54366e-28
Zfp995	32.8929	1.43536	0.127121	11.2913	1.44874e-29	1.56068e-28
Bclaf1	567.31	-0.534628	0.0473607	-11.2884	1.49706e-29	1.61168e-28
Ssr2	547.304	-0.486977	0.0431613	-11.2827	1.59758e-29	1.71877e-28
Epb41l3	74.9181	-1.18161	0.104751	-11.2802	1.64452e-29	1.7681e-28
Tmem55a	360.645	0.492108	0.0436549	11.2727	1.7903e-29	1.92314e-28
Itgb3bp	106.623	-0.889745	0.0789295	-11.2726	1.79107e-29	1.92314e-28
Nmd3	541.828	0.527573	0.0468136	11.2697	1.85269e-29	1.98799e-28
Tec	36.1572	2.81479	0.249892	11.2641	1.97441e-29	2.11722e-28
Lonrf3	45.4639	2.63492	0.233928	11.2638	1.98029e-29	2.12213e-28
Pafah1b1	289.786	0.483429	0.0429421	11.2577	2.12239e-29	2.27291e-28
D17H6S56E-5	58.9516	-1.2446	0.110584	-11.2548	2.19262e-29	2.34659e-28
Upp1	148.036	-1.37908	0.122585	-11.25	2.31591e-29	2.47692e-28
Zmynd8	128.023	0.696543	0.0619813	11.238	2.65448e-29	2.83718e-28
Mtus2	8.63909	3.28356	0.292246	11.2356	2.72587e-29	2.91157e-28
Tmem107	99.682	-0.738466	0.0657476	-11.2318	2.84519e-29	3.03704e-28
Coq4	68.7595	-1.11898	0.0996385	-11.2304	2.89244e-29	3.08546e-28
Smyd3	64.3771	1.164	0.10368	11.2269	3.00977e-29	3.20853e-28
Ascc3	125.98	0.837394	0.0745907	11.2265	3.02169e-29	3.21913e-28
Inpp5d	37.6795	3.00066	0.267424	11.2206	3.22995e-29	3.43876e-28
Naa38	76.6242	-0.741332	0.0660781	-11.219	3.28856e-29	3.49888e-28
Zfp367	78.2268	1.02265	0.0911649	11.2176	3.34165e-29	3.55305e-28
Triml1	10.4795	3.3831	0.301644	11.2156	3.42016e-29	3.63417e-28
Cst6	4.92429	3.45949	0.308547	11.2122	3.55263e-29	3.77247e-28
Polr1d	198.467	-0.530973	0.0473589	-11.2117	3.57339e-29	3.79206e-28
Acp1	304.068	-0.413115	0.0368708	-11.2044	3.87943e-29	4.11416e-28
Trp53bp1	163.587	-0.668192	0.0596482	-11.2022	3.97596e-29	4.2138e-28
Dclk1	38.6778	-1.88089	0.167913	-11.2016	4.00313e-29	4.23984e-28
2410015M20Rik	246.303	-0.537331	0.0479886	-11.1971	4.21453e-29	4.46085e-28
Kif5b	583.864	0.446509	0.039915	11.1865	4.74872e-29	5.02301e-28
Exo1	155.661	-0.925527	0.082765	-11.1826	4.96255e-29	5.2458e-28
Magt1	316.043	0.603224	0.0539602	11.1791	5.16287e-29	5.45403e-28
Nmt2	433.084	-0.480381	0.0429774	-11.1775	5.25347e-29	5.54616e-28
Sycp3	147.107	2.7808	0.248829	11.1755	5.37353e-29	5.66925e-28
Pgls	141.512	-0.813834	0.0728734	-11.1678	5.8627e-29	6.18135e-28
Fndc3c1	141.01	-1.0492	0.0939845	-11.1635	6.15247e-29	6.48269e-28
Cox19	97.6709	-0.831748	0.0745141	-11.1623	6.23614e-29	6.56662e-28
Mthfsd	58.1613	-1.21521	0.108891	-11.1598	6.41301e-29	6.74418e-28
Drg1	541.84	-0.484258	0.0433929	-11.1598	6.41125e-29	6.74418e-28
Nagk	48.5431	1.37361	0.123095	11.1589	6.47759e-29	6.80771e-28
2310033P09Rik	40.6421	-1.07056	0.0959878	-11.1531	6.91902e-29	7.26697e-28
Klf15	16.1549	2.27563	0.204101	11.1495	7.20181e-29	7.55913e-28
H2-Eb1	19.3509	3.2415	0.290737	11.1493	7.22054e-29	7.57392e-28
Fam63b	46.2726	1.22824	0.110169	11.1488	7.26106e-29	7.61155e-28
Praf2	94.6707	-0.841331	0.0754653	-11.1486	7.27555e-29	7.62185e-28
Spty2d1	63.8132	1.20395	0.107998	11.1479	7.33396e-29	7.67812e-28
Lrrc3	15.6317	2.10646	0.189038	11.143	7.74312e-29	8.10129e-28
G3bp1	537.42	-0.385418	0.0345906	-11.1423	7.8096e-29	8.16562e-28
Ctbp1	76.3445	-0.98567	0.0884753	-11.1406	7.9568e-29	8.31422e-28
Pmvk	186.139	-0.753281	0.0676185	-11.1402	7.99649e-29	8.35036e-28
Ranbp2	266.053	0.656846	0.0589626	11.14	8.00822e-29	8.35727e-28
Nkx2-9	10.1228	2.69909	0.242332	11.138	8.19348e-29	8.54515e-28
Foxd2	4.21108	-3.79204	0.340484	-11.1372	8.26957e-29	8.61901e-28
Ppp1r12a	144.131	0.66216	0.0594768	11.1331	8.65857e-29	9.0187e-28
Mrpl49	250.063	-0.573879	0.051552	-11.132	8.76052e-29	9.11909e-28
Paip2	807.205	-0.425384	0.03825	-11.1211	9.89942e-29	1.0298e-27
Orc4	320.34	0.599704	0.0539379	11.1184	1.02073e-28	1.06115e-27
Plagl2	46.9909	-1.32879	0.119522	-11.1175	1.03141e-28	1.07158e-27
Brk1	354.361	-0.480343	0.0432263	-11.1123	1.09314e-28	1.135e-27
Txndc17	485.974	-0.4113	0.0370719	-11.0946	1.33199e-28	1.38211e-27
Rpl38	783.654	-0.551331	0.0497019	-11.0927	1.36044e-28	1.41074e-27
Txnip	64.7486	-1.37179	0.123676	-11.0918	1.37541e-28	1.42536e-27
Rbm14	58.7135	-0.919259	0.0828844	-11.0909	1.38956e-28	1.4391e-27
Ascl2	13.8794	3.1103	0.280463	11.0899	1.40498e-28	1.45415e-27
Acad11	36.9697	1.55661	0.140454	11.0827	1.52288e-28	1.57518e-27
Vps13b	111.801	0.874851	0.0789517	11.0808	1.55426e-28	1.60663e-27
Cyp4f13	12.6768	2.68669	0.242558	11.0765	1.63138e-28	1.68528e-27
Zfand2a	26.0819	1.95896	0.17686	11.0764	1.63393e-28	1.68685e-27
Isy1	134.046	-0.969243	0.0875166	-11.075	1.65945e-28	1.71212e-27
Bdh2	42.2059	1.61744	0.146051	11.0745	1.66869e-28	1.72056e-27
Mfap4	44.797	-1.82257	0.164638	-11.0701	1.75126e-28	1.80456e-27
Snhg20	63.0673	0.879654	0.0794921	11.0659	1.83532e-28	1.88998e-27
Anxa2	177.01	1.64499	0.14874	11.0595	1.97201e-28	2.02947e-27
Pttg1	456.426	-0.677195	0.0612414	-11.0578	2.00984e-28	2.0671e-27
Tfcp2l1	25.1045	3.0688	0.277577	11.0557	2.05774e-28	2.11503e-27
Hoxc13	14.7898	2.84724	0.257618	11.0522	2.13924e-28	2.19742e-27
Baiap2	41.1874	1.65963	0.150171	11.0517	2.15204e-28	2.20919e-27
Scn3b	20.0061	3.24235	0.293385	11.0515	2.15527e-28	2.21111e-27
Fam13b	37.216	1.21407	0.109866	11.0505	2.18082e-28	2.23592e-27
Soat1	144.326	0.945181	0.0855895	11.0432	2.36499e-28	2.42322e-27
Alkbh5	145.285	0.730994	0.0662251	11.038	2.5052e-28	2.56528e-27
Hist1h1e	87.7188	-1.00127	0.09074	-11.0344	2.6067e-28	2.66755e-27
Rpl18a	2258.25	0.358173	0.0324699	11.0309	2.71082e-28	2.77236e-27
Prkar1a	521.849	0.40068	0.0363264	11.03	2.73879e-28	2.79922e-27
Trabd2b	11.2765	-2.64808	0.24025	-11.0222	2.98684e-28	3.05083e-27
Hormad1	25.1768	3.35511	0.304409	11.0217	3.0027e-28	3.06512e-27
Aftph	72.9245	1.07136	0.0973622	11.0038	3.66269e-28	3.73649e-27
P4hb	535.134	-0.486867	0.0442573	-11.0008	3.78698e-28	3.86088e-27
Rfc4	341.642	-0.512801	0.0466196	-10.9997	3.83437e-28	3.90675e-27
Zfp521	60.899	-1.2546	0.114082	-10.9974	3.93228e-28	4.00403e-27
Myg1	123.376	-0.834482	0.0758894	-10.996	3.99369e-28	4.06402e-27
Isl1	62.8532	1.38301	0.125793	10.9943	4.07156e-28	4.14069e-27
Kdr	13.926	-3.4051	0.309951	-10.9859	4.46589e-28	4.53888e-27
Kdelc1	163.017	-0.7607	0.069254	-10.9842	4.55201e-28	4.62354e-27
Ndufb4	153.865	-0.54082	0.0492744	-10.9757	5.00303e-28	5.07849e-27
Sfmbt2	51.765	2.55422	0.232732	10.9749	5.0446e-28	5.11752e-27
Vat1	11.7324	1.90021	0.173217	10.9701	5.32109e-28	5.39466e-27
Mycbp	115.842	-0.794039	0.0724089	-10.966	5.56512e-28	5.63856e-27
Rab11a	354.895	0.561979	0.051251	10.9652	5.61583e-28	5.68642e-27
Hace1	82.4444	1.29573	0.118177	10.9643	5.6724e-28	5.74015e-27
Cul4b	318.192	0.547327	0.0499284	10.9622	5.8049e-28	5.8706e-27
Cln8	53.1932	1.29039	0.117779	10.956	6.21639e-28	6.28286e-27
Ndufs4	431.308	-0.42173	0.0385199	-10.9483	6.76721e-28	6.83534e-27
Gpc1	104.475	-0.794363	0.0725881	-10.9434	7.14399e-28	7.21146e-27
Pim3	23.5574	1.55354	0.141995	10.9408	7.35346e-28	7.41833e-27
Snx5	369.276	-0.580489	0.0530576	-10.9407	7.36e-28	7.42035e-27
Glo1	330.153	-0.422161	0.0385911	-10.9393	7.47394e-28	7.53058e-27
Zfp874b	26.835	1.56876	0.143543	10.9288	8.39387e-28	8.45228e-27
Sall1	124.922	-0.846422	0.0774752	-10.9251	8.74685e-28	8.80229e-27
Snai1	18.3655	-2.06439	0.189022	-10.9214	9.10453e-28	9.15661e-27
Gjb5	32.5125	2.97957	0.272975	10.9152	9.75476e-28	9.79927e-27
Fus	49.2973	-0.965242	0.0884313	-10.9152	9.75552e-28	9.79927e-27
Neo1	112.254	0.791746	0.0725829	10.9082	1.05356e-27	1.05764e-26
Map7	17.6532	2.43783	0.223517	10.9067	1.07053e-27	1.07401e-26
Usp26	9.86678	2.87176	0.263375	10.9037	1.10645e-27	1.10936e-26
Wnk1	305.462	0.466909	0.0428381	10.8994	1.16049e-27	1.16283e-26
Ube2e3	165.577	-0.67444	0.0618793	-10.8993	1.16162e-27	1.16325e-26
Mrpl33	162.433	-0.624773	0.0573255	-10.8987	1.16918e-27	1.17011e-26
Epb41l1	13.2589	2.35145	0.215791	10.8969	1.19253e-27	1.19275e-26
Mlf1	41.6455	-1.60735	0.1476	-10.8899	1.28807e-27	1.28752e-26
Fam221a	20.7853	1.88166	0.172847	10.8863	1.34035e-27	1.33896e-26
Cox6a1	616.024	-0.463738	0.0426024	-10.8852	1.3555e-27	1.35326e-26
Bend3	36.7484	-1.40676	0.129237	-10.8851	1.3577e-27	1.35463e-26
Fam13c	22.7323	1.70222	0.156382	10.885	1.35961e-27	1.35572e-26
Chd9	60.9962	1.19407	0.109721	10.8828	1.39202e-27	1.38718e-26
Dusp8	25.0199	2.7485	0.252709	10.8762	1.49724e-27	1.49113e-26
2-Mar	50.909	1.5188	0.139655	10.8753	1.51116e-27	1.50407e-26
Sh3rf1	46.7587	-1.04334	0.0960016	-10.868	1.6376e-27	1.62893e-26
Exoc6b	87.0633	0.944808	0.0869386	10.8675	1.64593e-27	1.63622e-26
Shroom2	42.0137	1.58321	0.145717	10.8649	1.69347e-27	1.68246e-26
Cct6a	1298.02	-0.35469	0.0326518	-10.8628	1.7334e-27	1.72108e-26
Stard10	17.0061	2.11836	0.195094	10.8582	1.82404e-27	1.80999e-26
Coa3	291.689	-0.566046	0.0521454	-10.8551	1.8852e-27	1.86954e-26
Psmb1	1429.98	-0.277063	0.0255253	-10.8545	1.89921e-27	1.88229e-26
Ybx3	133.587	-0.662206	0.0610254	-10.8513	1.96583e-27	1.94713e-26
Umps	275.615	-0.555262	0.0511735	-10.8506	1.98164e-27	1.9616e-26
Wdr83os	128.455	-0.585998	0.0540078	-10.8503	1.98867e-27	1.96738e-26
Ell3	35.6499	1.98601	0.183182	10.8417	2.18302e-27	2.15834e-26
Rnf13	130.327	0.904818	0.0834658	10.8406	2.21058e-27	2.18426e-26
Pcolce	28.246	-1.60323	0.147943	-10.8368	2.30315e-27	2.27436e-26
Rcn2	187.739	-0.78526	0.0725125	-10.8293	2.50053e-27	2.46778e-26
Itpr2	23.407	2.14054	0.197683	10.8281	2.53232e-27	2.49765e-26
Raver1	31.9712	-1.14708	0.105988	-10.8228	2.6843e-27	2.64595e-26
Abcb1a	5.93824	3.2462	0.299965	10.8219	2.71016e-27	2.66984e-26
Psmb4	417.386	-0.515208	0.0476252	-10.818	2.82977e-27	2.78599e-26
Popdc2	10.6289	3.53106	0.326421	10.8175	2.84455e-27	2.79886e-26
Tmem261	102.12	-0.61421	0.0567914	-10.8152	2.91657e-27	2.86799e-26
Pole2	84.8011	-1.10896	0.102576	-10.8111	3.04884e-27	2.99625e-26
Alad	248.245	-0.59789	0.0553057	-10.8106	3.06518e-27	3.01051e-26
Esrp1	39.9828	1.92003	0.17765	10.8079	3.15706e-27	3.09888e-26
Cxcr4	13.0399	-1.87352	0.173363	-10.8069	3.19108e-27	3.1304e-26
Trim25	20.066	2.15606	0.199569	10.8036	3.31061e-27	3.2457e-26
9-Sep	87.9386	-0.672864	0.0623064	-10.7993	3.469e-27	3.39895e-26
Npc2	507.253	0.395666	0.0366413	10.7983	3.50461e-27	3.43179e-26
Cndp2	179.856	0.903837	0.0837779	10.7885	3.90145e-27	3.8181e-26
Ubxn1	314.339	0.610523	0.0566407	10.7789	4.3312e-27	4.23613e-26
Insrr	3.67726	-4.14385	0.38459	-10.7747	4.5318e-27	4.42968e-26
Creb5	34.4432	2.53116	0.235071	10.7677	4.89293e-27	4.77982e-26
Bcat2	129.845	0.909371	0.0845239	10.7587	5.39021e-27	5.26245e-26
Ppp2r1b	183.985	-0.75543	0.0702683	-10.7507	5.88449e-27	5.74159e-26
Bet1l	59.3609	0.816061	0.0759388	10.7463	6.16848e-27	6.0151e-26
Mmp16	20.6648	-1.98001	0.184257	-10.7459	6.19322e-27	6.03562e-26
Amdhd2	63.4846	1.18732	0.110516	10.7434	6.36676e-27	6.20105e-26
Plekha8	80.0291	-1.06088	0.0987482	-10.7433	6.37215e-27	6.2026e-26
Haus1	190.026	-0.618442	0.057573	-10.7419	6.47096e-27	6.29504e-26
Creg1	67.5847	1.19836	0.111581	10.7398	6.61541e-27	6.43174e-26
Dopey1	28.0947	1.70427	0.158695	10.7393	6.65762e-27	6.46893e-26
Rbm48	80.4149	0.922129	0.085872	10.7384	6.71886e-27	6.52455e-26
Ctsz	157.686	1.05333	0.0981377	10.7332	7.10658e-27	6.89697e-26
Ggta1	26.1379	1.77906	0.16577	10.7321	7.19172e-27	6.97545e-26
Bex2	380.496	0.432958	0.0403506	10.7299	7.36754e-27	7.14176e-26
Map4	128.68	0.670589	0.0625051	10.7286	7.4759e-27	7.2425e-26
Mta3	54.2102	1.26243	0.117687	10.7271	7.59528e-27	7.35379e-26
Acox1	53.0798	1.21941	0.113693	10.7255	7.72765e-27	7.47753e-26
Als2	48.1527	1.26429	0.117893	10.724	7.84947e-27	7.58841e-26
Bid	99.0229	0.986573	0.0919966	10.724	7.85152e-27	7.58841e-26
Rps3	3530.4	0.245455	0.0228908	10.7229	7.94734e-27	7.67648e-26
Cbx7	16.604	2.45407	0.228876	10.7222	8.00367e-27	7.72633e-26
Thoc2	531.774	0.438439	0.0409146	10.7159	8.56815e-27	8.26637e-26
Hsdl2	63.3004	1.15477	0.107818	10.7104	9.09405e-27	8.76858e-26
6820431F20Rik	13.3187	1.53244	0.143116	10.7077	9.36798e-27	9.02738e-26
Col1a1	9.97105	2.44856	0.228782	10.7026	9.89843e-27	9.53292e-26
Heph	25.3898	-1.60959	0.150409	-10.7014	1.00257e-26	9.64978e-26
Nkx3-1	6.103	-3.88833	0.363544	-10.6956	1.06685e-26	1.02625e-25
Gng12	103.911	0.860064	0.0804201	10.6946	1.07844e-26	1.03678e-25
Gmps	626.952	-0.487137	0.0455875	-10.6858	1.18666e-26	1.14016e-25
Pigx	112.126	-0.709353	0.06641	-10.6814	1.2435e-26	1.19407e-25
Sipa1l1	60.3378	-1.04333	0.0977967	-10.6683	1.43194e-26	1.37421e-25
Gpr75	12.5921	2.93566	0.275272	10.6646	1.49108e-26	1.43013e-25
Wdfy1	100.21	0.828671	0.0777115	10.6634	1.50939e-26	1.44684e-25
Picalm	145.017	0.706286	0.0662472	10.6614	1.54306e-26	1.47824e-25
Rad51	159.453	-0.900712	0.0845094	-10.6581	1.59795e-26	1.52993e-25
Abl2	129.797	0.823111	0.0772436	10.656	1.63402e-26	1.56355e-25
S1pr3	22.9098	-2.59548	0.243693	-10.6506	1.73226e-26	1.65658e-25
Map4k1	22.7884	1.79229	0.168311	10.6487	1.76869e-26	1.69044e-25
1810058I24Rik	486.476	0.496688	0.0466538	10.6463	1.81514e-26	1.73382e-25
Tmem216	88.1453	-0.908013	0.0853479	-10.639	1.96304e-26	1.874e-25
Pih1d1	115.955	-0.64556	0.0606897	-10.6371	2.00341e-26	1.91142e-25
Faf1	127.813	0.924075	0.0869636	10.626	2.25592e-26	2.15108e-25
Rassf6	27.9551	2.79523	0.263125	10.6232	2.32468e-26	2.21535e-25
Hyal1	29.6868	2.01349	0.189543	10.6229	2.33276e-26	2.22176e-25
Stard5	42.6669	1.44622	0.136163	10.6212	2.37411e-26	2.25982e-25
Snrnp40	209.165	-0.669182	0.0630162	-10.6192	2.42611e-26	2.30798e-25
Hmgcs1	1620.5	-0.612846	0.0577241	-10.6168	2.4891e-26	2.36653e-25
Zfp982	15.7962	1.81285	0.170754	10.6167	2.49194e-26	2.36785e-25
Glod4	222.779	-0.570977	0.0538018	-10.6126	2.60395e-26	2.47285e-25
Mphosph6	147.88	-0.563365	0.0530909	-10.6113	2.63982e-26	2.50545e-25
Nol8	186.345	0.705197	0.0664612	10.6107	2.65853e-26	2.52175e-25
Crbn	134.763	0.748435	0.0705671	10.606	2.79425e-26	2.64895e-25
Celf2	45.1018	1.4278	0.134648	10.6039	2.85895e-26	2.70872e-25
Ccdc109b	20.8356	2.05099	0.193571	10.5956	3.12492e-26	2.959e-25
Ctnnd2	16.6674	2.07307	0.195687	10.5938	3.18413e-26	3.01331e-25
15-Sep	624.473	-0.368147	0.0347605	-10.5909	3.28282e-26	3.10492e-25
Pafah1b3	164.994	-0.626661	0.0591988	-10.5857	3.47134e-26	3.28132e-25
Nptn	134.725	0.697525	0.0659017	10.5843	3.52307e-26	3.32829e-25
Mpp1	71.1796	1.26089	0.119134	10.5838	3.54404e-26	3.34617e-25
Ube2n	238.468	-0.567109	0.0535856	-10.5832	3.56465e-26	3.36368e-25
Plekha1	84.1658	0.944087	0.0892084	10.5829	3.57595e-26	3.3724e-25
Dctn4	136.067	0.772778	0.0730797	10.5744	3.91488e-26	3.68991e-25
Arfgef3	17.2862	2.3487	0.222198	10.5703	4.09255e-26	3.85516e-25
Hmgcr	464.425	-0.645085	0.0610286	-10.5702	4.09578e-26	3.85598e-25
Brd3	420.34	-0.422375	0.0399595	-10.5701	4.10097e-26	3.85864e-25
Actg1	1243.69	0.399942	0.0378475	10.5672	4.22927e-26	3.97707e-25
Uckl1	46.7133	1.23592	0.116961	10.5669	4.24373e-26	3.98837e-25
Gm13212	30.8932	1.25095	0.118426	10.5632	4.41492e-26	4.14688e-25
Nfyb	293.894	0.604612	0.0572398	10.5628	4.43301e-26	4.16148e-25
Zfp110	75.818	1.0762	0.101898	10.5615	4.49576e-26	4.21797e-25
Chchd2	686.953	-0.481693	0.0456101	-10.5611	4.51364e-26	4.23232e-25
Garnl3	25.3689	1.77164	0.167765	10.5602	4.55572e-26	4.26932e-25
Stk31	16.9745	3.24817	0.307593	10.56	4.56831e-26	4.27867e-25
Sepw1	580.931	-0.441266	0.0417981	-10.5571	4.71067e-26	4.40948e-25
Cisd2	256.355	-0.534041	0.0506167	-10.5507	5.04303e-26	4.71789e-25
Prmt5	300.155	-0.542018	0.0513758	-10.5501	5.07671e-26	4.74668e-25
Slc17a5	33.2035	1.41077	0.133763	10.5468	5.25439e-26	4.91e-25
Heca	30.1174	1.78367	0.169276	10.5371	5.82648e-26	5.44148e-25
Nqo1	71.1317	3.03786	0.288308	10.5369	5.84188e-26	5.45275e-25
Mid2	11.5035	2.92392	0.277555	10.5346	5.98407e-26	5.58228e-25
Meaf6	93.6278	-0.715696	0.0679486	-10.5329	6.09245e-26	5.68015e-25
Tmbim6	382.593	0.506754	0.0481127	10.5326	6.10904e-26	5.69237e-25
Sf1	153.678	-0.554771	0.0527418	-10.5186	7.09002e-26	6.60268e-25
Fam83f	3.3057	4.05227	0.385418	10.514	7.44972e-26	6.93371e-25
Gas2l3	106.79	1.00423	0.0955894	10.5057	8.13316e-26	7.5655e-25
Chst1	9.71689	2.54069	0.241867	10.5045	8.23504e-26	7.65592e-25
Rhbdl2	3.17662	4.13591	0.393742	10.5041	8.26924e-26	7.68335e-25
Tmem256	292.482	-0.546638	0.0520468	-10.5028	8.38313e-26	7.78474e-25
Platr22	6.79421	3.28299	0.31262	10.5016	8.49633e-26	7.88538e-25
Rps13	1373.89	-0.348303	0.0331771	-10.4983	8.79718e-26	8.15997e-25
Msx2	22.8845	3.38722	0.322671	10.4975	8.87424e-26	8.22679e-25
Ubap1l	8.2152	3.40023	0.323919	10.4971	8.90309e-26	8.24885e-25
Tbc1d8	24.3135	2.10309	0.200375	10.4957	9.03653e-26	8.36774e-25
Pcbp2	303.04	-0.44703	0.0425929	-10.4954	9.06897e-26	8.39303e-25
Mpi	55.2423	-1.38278	0.131816	-10.4902	9.58065e-26	8.86156e-25
Dpcd	106.345	-0.748904	0.071392	-10.49	9.60084e-26	8.87521e-25
Suv39h2	39.4391	-1.19691	0.114128	-10.4874	9.8655e-26	9.11472e-25
Prpf4	130.238	-0.691815	0.0659919	-10.4833	1.03039e-25	9.5144e-25
Hlf	16.4997	-2.09865	0.200219	-10.4818	1.04766e-25	9.6684e-25
Rbx1	1073.52	-0.336881	0.0321477	-10.4792	1.07697e-25	9.93324e-25
Rheb	363.289	0.464637	0.0443447	10.4778	1.09219e-25	1.0068e-24
Tubb4b	386.474	-0.643297	0.0613981	-10.4775	1.09631e-25	1.01003e-24
Dhx9	381.368	-0.555262	0.0530076	-10.4751	1.1238e-25	1.03477e-24
Grhl3	48.1479	2.37194	0.226561	10.4693	1.19493e-25	1.09964e-24
Arntl2	7.53087	3.13296	0.299257	10.4691	1.19748e-25	1.10137e-24
Pole	80.1166	-1.03609	0.0989787	-10.4678	1.21415e-25	1.11608e-24
Cinp	164.358	-0.682016	0.0651609	-10.4666	1.22926e-25	1.12933e-24
Wdr18	222.407	-0.610488	0.0584059	-10.4525	1.42692e-25	1.31019e-24
Zfp729b	55.4219	1.34892	0.12907	10.4511	1.44837e-25	1.32914e-24
Xlr3c	8.39914	2.7855	0.26665	10.4463	1.52359e-25	1.39738e-24
Exosc2	143.115	-0.842138	0.0806301	-10.4445	1.55336e-25	1.42389e-24
Rabgef1	53.8691	1.11709	0.106985	10.4415	1.60192e-25	1.46757e-24
Fam111a	54.9868	-1.37904	0.132158	-10.4348	1.71979e-25	1.57468e-24
Larp7	293.419	-0.680911	0.0652736	-10.4316	1.7778e-25	1.62688e-24
Trim32	90.9328	0.925163	0.0887079	10.4293	1.82172e-25	1.66614e-24
Zwint	1088.96	0.347548	0.0333332	10.4265	1.87679e-25	1.71555e-24
Ccdc120	26.4406	2.1107	0.202463	10.4251	1.90426e-25	1.73969e-24
Chaf1a	64.7714	-1.00982	0.0968738	-10.4241	1.92451e-25	1.75721e-24
Krt19	35.2144	1.92168	0.184362	10.4234	1.93958e-25	1.76997e-24
Setd2	231.954	0.642387	0.0617083	10.4101	2.23094e-25	2.03472e-24
Fbxl4	38.1735	1.83409	0.176202	10.409	2.25556e-25	2.05603e-24
Cblc	4.56803	3.77983	0.363323	10.4035	2.38996e-25	2.17732e-24
Pin1	382.064	-0.51451	0.0494592	-10.4027	2.40969e-25	2.19408e-24
Slc38a1	307.19	0.512109	0.0492376	10.4008	2.45984e-25	2.23849e-24
Tpm1	660.926	0.638928	0.0614332	10.4004	2.4695e-25	2.24604e-24
Pfkl	160.876	-0.959626	0.0922781	-10.3993	2.49796e-25	2.27065e-24
Kat2b	18.2418	2.22484	0.214018	10.3956	2.5974e-25	2.35974e-24
Lncpint	8.0974	3.25615	0.313269	10.3941	2.63777e-25	2.39508e-24
Samhd1	67.473	-1.10809	0.106637	-10.3912	2.72043e-25	2.46864e-24
Irs2	16.5167	1.59864	0.153847	10.3911	2.7218e-25	2.46864e-24
Cdc25c	82.5016	-1.25237	0.120525	-10.3909	2.72693e-25	2.47193e-24
Alyref	75.226	-0.758896	0.0730512	-10.3886	2.79537e-25	2.53256e-24
Blnk	15.7693	2.92962	0.282051	10.3868	2.84657e-25	2.57752e-24
Hist1h1a	17.718	-1.45181	0.139799	-10.3849	2.90334e-25	2.62747e-24
Txndc5	96.9203	-0.860305	0.0828821	-10.3799	3.06232e-25	2.76981e-24
Cldn6	157.502	1.49115	0.143665	10.3794	3.07857e-25	2.78297e-24
Dusp16	44.1538	1.42601	0.137418	10.3772	3.14768e-25	2.84386e-24
Mrpl36	170.3	-0.575755	0.0555188	-10.3704	3.37938e-25	3.05151e-24
Knstrn	126.357	-0.934475	0.090132	-10.3679	3.47248e-25	3.13385e-24
Smo	56.6545	-1.16249	0.112136	-10.3668	3.5111e-25	3.16696e-24
Srfbp1	134.238	0.664112	0.064068	10.3657	3.55019e-25	3.20045e-24
Phldb2	63.9591	-0.96668	0.0932788	-10.3633	3.64008e-25	3.27968e-24
Fas	19.0772	3.14872	0.303956	10.3592	3.80306e-25	3.42464e-24
Kif15	164.666	-0.898088	0.0866995	-10.3586	3.824e-25	3.4416e-24
Psmg1	165.475	-0.581929	0.0562157	-10.3517	4.11094e-25	3.69782e-24
Igfbp4	88.0387	-0.989889	0.0956344	-10.3508	4.15153e-25	3.73227e-24
Hps3	38.0959	1.48808	0.143783	10.3495	4.20742e-25	3.78043e-24
Spg21	204.647	0.614454	0.0594169	10.3414	4.57801e-25	4.11116e-24
Pak6	8.72093	3.23175	0.312615	10.3378	4.75358e-25	4.26648e-24
Trmt10c	169.258	0.7892	0.0763435	10.3375	4.7685e-25	4.27752e-24
Mbd3	93.0466	-0.979583	0.0947665	-10.3368	4.8029e-25	4.30602e-24
Basp1	67.6438	-1.05636	0.102208	-10.3354	4.8714e-25	4.36504e-24
Helz	94.9309	0.854856	0.0827146	10.335	4.89398e-25	4.38287e-24
Nmnat3	10.647	3.26746	0.316218	10.3329	5.00078e-25	4.47607e-24
Phb2	362.938	-0.500041	0.0484214	-10.3269	5.32752e-25	4.76592e-24
Pir	59.9996	1.08382	0.105015	10.3206	5.684e-25	5.08204e-24
Snai3	7.17389	3.73845	0.362292	10.3189	5.78773e-25	5.17195e-24
Adprm	68.4955	0.819102	0.0794351	10.3116	6.24655e-25	5.57891e-24
Syt13	26.3066	-1.96034	0.190316	-10.3004	7.01565e-25	6.26239e-24
Sqle	246.951	-0.749021	0.0727529	-10.2954	7.39019e-25	6.59311e-24
LOC101056073	50.62	1.13278	0.110037	10.2945	7.4573e-25	6.64936e-24
Sema5a	78.1603	-1.56188	0.151743	-10.2929	7.58628e-25	6.76067e-24
Vars	103.064	-0.859397	0.0835505	-10.286	8.15329e-25	7.26202e-24
Usp37	275.497	-0.539294	0.0524372	-10.2846	8.27157e-25	7.36337e-24
Arhgap21	100.174	0.917354	0.0892277	10.281	8.57979e-25	7.63359e-24
Col4a3bp	30.8582	1.27029	0.123582	10.2789	8.77139e-25	7.79982e-24
Neurod1	27.3255	3.21205	0.312493	10.2788	8.78266e-25	7.80559e-24
Amy1	6.60728	3.44483	0.335199	10.277	8.95155e-25	7.95137e-24
Cenpn	110.839	-0.964722	0.0939304	-10.2706	9.56077e-25	8.48791e-24
Ythdc1	156.247	0.677899	0.0660056	10.2703	9.58703e-25	8.50661e-24
Alox5	42.4023	2.99016	0.291238	10.2671	9.91826e-25	8.79573e-24
B4galnt2	11.1118	3.01655	0.293868	10.265	1.01356e-24	8.98359e-24
Foxo3	9.83032	2.40792	0.234706	10.2593	1.07497e-24	9.52276e-24
Top2a	635.389	-0.789313	0.0769432	-10.2584	1.08494e-24	9.60585e-24
Xlr3a	46.944	1.93176	0.188313	10.2583	1.08624e-24	9.61215e-24
Sncg	5.71839	4.19053	0.408609	10.2556	1.11674e-24	9.87672e-24
Dsg2	22.7008	1.95727	0.190939	10.2507	1.17444e-24	1.03815e-23
5031439G07Rik	36.8906	1.32791	0.129576	10.2482	1.20615e-24	1.0656e-23
Dnaaf2	98.3667	-0.843357	0.0823171	-10.2452	1.24349e-24	1.09799e-23
Arf4	830.767	-0.352663	0.0344517	-10.2364	1.36149e-24	1.20154e-23
Map4k3	78.2242	1.0643	0.103994	10.2343	1.39166e-24	1.2275e-23
Fam64a	136.418	-0.962976	0.0941434	-10.2288	1.47312e-24	1.29865e-23
Sra1	255.404	-0.513726	0.0502269	-10.2281	1.48385e-24	1.30741e-23
Mbnl1	54.7231	1.17879	0.115291	10.2245	1.54085e-24	1.3569e-23
Kansl1l	34.3691	1.07694	0.105332	10.2242	1.54546e-24	1.35999e-23
Tdp2	147.445	0.64505	0.0630909	10.2241	1.54603e-24	1.35999e-23
Dnajc13	124.992	0.849564	0.0830976	10.2237	1.55313e-24	1.36551e-23
Tex19.1	27.8324	2.82843	0.276684	10.2226	1.57111e-24	1.38057e-23
Prpf40a	523.107	-0.330802	0.0323616	-10.2221	1.57923e-24	1.38695e-23
Pphln1	156.133	-0.63909	0.062521	-10.222	1.58043e-24	1.38726e-23
Mrps33	57.7604	-0.719157	0.0703593	-10.2212	1.59355e-24	1.39803e-23
Batf	10.0647	-2.93017	0.286738	-10.219	1.63061e-24	1.42978e-23
Rbm10	80.4517	-0.752595	0.0736608	-10.217	1.66367e-24	1.45798e-23
Top2b	193.546	-0.693289	0.0678607	-10.2164	1.67513e-24	1.46724e-23
Slmap	106.335	0.834205	0.0816624	10.2153	1.69376e-24	1.48277e-23
Golga7	196.795	0.556456	0.0544762	10.2147	1.70465e-24	1.4915e-23
Ssr3	823.54	-0.457598	0.0448017	-10.2139	1.71885e-24	1.50312e-23
Thop1	28.2263	-1.46948	0.143906	-10.2114	1.76291e-24	1.54083e-23
Trip12	339.843	0.534595	0.0523567	10.2106	1.77698e-24	1.5523e-23
Cyp2c44	10.3306	4.4104	0.432176	10.2051	1.88118e-24	1.64245e-23
Pdlim4	88.708	-1.21667	0.11923	-10.2044	1.89455e-24	1.65323e-23
Ndufb2	181.351	-0.567329	0.0556002	-10.2037	1.90819e-24	1.66424e-23
Klf10	92.4142	1.3172	0.129123	10.2011	1.95941e-24	1.70801e-23
Nip7	338.293	-0.41308	0.0405044	-10.1984	2.01589e-24	1.75631e-23
Calcoco1	31.4354	1.37591	0.134916	10.1983	2.01802e-24	1.75722e-23
Slc27a1	14.8902	1.74782	0.171422	10.196	2.06575e-24	1.79783e-23
Pias1	193.647	0.642409	0.063009	10.1955	2.07661e-24	1.80632e-23
Lrr1	48.6971	-1.13172	0.111029	-10.193	2.13155e-24	1.85312e-23
Galk1	71.8936	-0.989103	0.0970429	-10.1924	2.14318e-24	1.86224e-23
Pcmt1	220.716	0.51161	0.0502276	10.1858	2.29385e-24	1.9921e-23
Ptpn21	24.2395	1.70202	0.167225	10.1781	2.48433e-24	2.15639e-23
Atf6	59.7604	1.07081	0.105218	10.1771	2.51e-24	2.17751e-23
Fah	57.6153	1.33416	0.131104	10.1764	2.5286e-24	2.19248e-23
Rgmb	26.369	-1.33948	0.131637	-10.1756	2.54903e-24	2.20902e-23
Nsmce2	444.855	0.420434	0.0413372	10.1708	2.6762e-24	2.318e-23
Lace1	23.0673	2.16731	0.213094	10.1707	2.6807e-24	2.32068e-23
Ddx20	105.439	0.875257	0.0860611	10.1702	2.69411e-24	2.33105e-23
Ahcyl2	38.2273	1.24909	0.122829	10.1693	2.7188e-24	2.35117e-23
Myef2	100.87	-0.659047	0.0648278	-10.1661	2.80882e-24	2.42773e-23
Ipo11	180.345	-0.662706	0.0651938	-10.1652	2.8361e-24	2.45001e-23
Tuft1	39.3999	1.90299	0.187209	10.1651	2.83935e-24	2.45152e-23
Hapln1	26.0137	-3.82401	0.376269	-10.163	2.90147e-24	2.50384e-23
Rfc1	355.174	-0.501962	0.0493965	-10.1619	2.93354e-24	2.53017e-23
B4galt4	23.3975	-1.75704	0.172927	-10.1606	2.97257e-24	2.56249e-23
Zbtb20	12.88	1.72564	0.169844	10.1602	2.98604e-24	2.57274e-23
Gaa	25.203	1.58147	0.155695	10.1575	3.0689e-24	2.64275e-23
Snrnp70	106.205	-0.668054	0.0657926	-10.1539	3.18256e-24	2.73823e-23
Larp4	307.473	0.486185	0.0478815	10.1539	3.18314e-24	2.73823e-23
A830080D01Rik	75.7774	1.10069	0.108419	10.1522	3.2397e-24	2.78542e-23
Irak1bp1	39.343	1.11617	0.110097	10.1381	3.74378e-24	3.21713e-23
Rbmxl1	218.072	-0.473042	0.0467216	-10.1247	4.29243e-24	3.68666e-23
Clic5	9.34495	3.0883	0.305374	10.1132	4.8303e-24	4.14645e-23
Sox12	50.1	-1.07989	0.106794	-10.1119	4.89363e-24	4.19861e-23
Wrb	124.98	-0.836398	0.0827292	-10.1101	4.98531e-24	4.27503e-23
Rfc5	181.643	-0.695583	0.0688069	-10.1092	5.02877e-24	4.31004e-23
Limch1	26.1299	-1.87762	0.185809	-10.1051	5.24434e-24	4.49244e-23
Psma2	1247.48	-0.266512	0.0263762	-10.1042	5.29106e-24	4.53009e-23
Tbx6	10.7518	-2.53644	0.251051	-10.1033	5.34291e-24	4.57209e-23
Ece2	103.311	-0.758179	0.0750649	-10.1003	5.5066e-24	4.7097e-23
Svbp	125.689	-0.659639	0.0653216	-10.0983	5.61899e-24	4.80331e-23
App	95.0559	-0.873271	0.0865114	-10.0943	5.85572e-24	5.00306e-23
Ctps	235.706	-0.635429	0.0629607	-10.0925	5.96563e-24	5.0943e-23
Adam19	38.4053	-1.56258	0.154859	-10.0903	6.09681e-24	5.20361e-23
Rhno1	160.302	-0.792634	0.0785587	-10.0897	6.13513e-24	5.23359e-23
Cd55	14.8877	2.23121	0.22128	10.0832	6.55563e-24	5.58937e-23
Rpl13	2118.67	0.385733	0.038257	10.0827	6.58959e-24	5.6154e-23
Dock4	20.3267	-1.69991	0.168613	-10.0817	6.65489e-24	5.66809e-23
Atg9b	6.97695	2.72246	0.270138	10.078	6.90892e-24	5.88139e-23
Znrd1	131.454	-0.678767	0.0673517	-10.0779	6.91622e-24	5.88454e-23
Dync1i2	357.475	0.482527	0.0478971	10.0742	7.18174e-24	6.10728e-23
Cds1	12.3094	2.70661	0.268721	10.0722	7.3327e-24	6.23241e-23
Xrcc6	125.557	-0.713082	0.070819	-10.0691	7.56818e-24	6.42922e-23
Rassf1	94.1318	1.01643	0.100948	10.0688	7.58755e-24	6.44232e-23
Slc25a10	44.9546	-1.23099	0.122283	-10.0667	7.75267e-24	6.57911e-23
Zbtb43	66.7178	1.01002	0.100337	10.0663	7.78473e-24	6.60289e-23
Coq3	55.4815	1.04917	0.104247	10.0642	7.95395e-24	6.74292e-23
Tigar	41.128	1.07559	0.106888	10.0628	8.06463e-24	6.83321e-23
Rpp25	7.17799	2.77831	0.27625	10.0572	8.53804e-24	7.23059e-23
Mob1b	42.9511	1.23928	0.123281	10.0525	8.9522e-24	7.5774e-23
Snx8	29.8525	1.44685	0.143944	10.0515	9.04886e-24	7.65525e-23
Lif	8.72274	2.93358	0.291857	10.0514	9.05397e-24	7.65561e-23
Pcnp	280.801	-0.406222	0.0404253	-10.0487	9.30706e-24	7.86555e-23
Fam110c	22.5942	3.21795	0.320248	10.0483	9.34595e-24	7.89434e-23
Nde1	206.739	-0.744773	0.074174	-10.0409	1.0076e-23	8.50663e-23
Zcchc12	13.6255	2.49718	0.248735	10.0395	1.02176e-23	8.6217e-23
Unc5c	27.3034	2.78727	0.277645	10.039	1.02724e-23	8.66346e-23
Mrpl40	261.675	-0.437421	0.0435747	-10.0384	1.03303e-23	8.70784e-23
Ccna2	220.149	-0.843532	0.0840462	-10.0365	1.05309e-23	8.8723e-23
Foxd1	9.60044	-2.30383	0.229643	-10.0322	1.10052e-23	9.26717e-23
Mcts2	133.955	-0.579303	0.0577512	-10.031	1.11368e-23	9.37315e-23
Aldh1l1	22.5103	2.4606	0.245325	10.03	1.12573e-23	9.46971e-23
Ttc14	142.071	0.771645	0.0769536	10.0274	1.15509e-23	9.71164e-23
Pafah1b2	400.308	-0.509025	0.0508102	-10.0182	1.26833e-23	1.06582e-22
Wsb1	332.385	0.505287	0.0504434	10.0169	1.28463e-23	1.07897e-22
Nucks1	600.058	-0.448603	0.04481	-10.0112	1.36065e-23	1.14223e-22
Psma1	1273.25	-0.313206	0.0312915	-10.0093	1.38703e-23	1.16378e-22
Pik3r3	43.7887	-1.25196	0.125139	-10.0046	1.45537e-23	1.22049e-22
Cul1	391.68	-0.449582	0.0449672	-9.99799	1.55521e-23	1.30356e-22
2810403A07Rik	115.564	0.680345	0.0680601	9.99625	1.58283e-23	1.32603e-22
Tmem160	20.0828	-1.42681	0.142757	-9.99466	1.60844e-23	1.34679e-22
Arxes2	65.664	-1.08586	0.108673	-9.99202	1.65173e-23	1.38233e-22
AA467197	5.30117	2.81066	0.281394	9.98835	1.71419e-23	1.43387e-22
Svop	7.30504	3.38816	0.339231	9.98776	1.72426e-23	1.44155e-22
Taf12	122.487	-0.711054	0.0711929	-9.98771	1.72528e-23	1.44167e-22
Acta1	59.5884	4.3286	0.433545	9.9842	1.78746e-23	1.49286e-22
Mcm10	116.307	-0.883365	0.0884797	-9.98382	1.79428e-23	1.4978e-22
Clcn3	118.887	0.767251	0.0768561	9.98295	1.81004e-23	1.51018e-22
Susd4	15.4189	2.21198	0.221671	9.97869	1.88951e-23	1.57569e-22
Abracl	216.332	-0.617068	0.0618516	-9.9766	1.92974e-23	1.60841e-22
Zfp981	12.1239	2.58521	0.25914	9.97613	1.93875e-23	1.6151e-22
Efhd1	3.78728	4.43259	0.44441	9.97411	1.97874e-23	1.64758e-22
Pold3	181.408	-0.598014	0.0599618	-9.97325	1.99592e-23	1.66103e-22
Zmat5	52.7413	-0.832341	0.0834729	-9.9714	2.03348e-23	1.69143e-22
Cyld	58.4348	1.07486	0.107801	9.97082	2.04523e-23	1.70034e-22
Ifngr2	33.7741	1.26148	0.126537	9.96926	2.07767e-23	1.72643e-22
Pdk4	11.9242	2.92359	0.293297	9.96804	2.10349e-23	1.74699e-22
Tcea1	234.65	0.396406	0.0397785	9.96534	2.16143e-23	1.79421e-22
Ccdc68	13.7455	2.96197	0.297274	9.96375	2.19619e-23	1.82213e-22
Klf11	35.9802	1.28905	0.129424	9.95992	2.28257e-23	1.89284e-22
Cebpg	100.369	0.771187	0.0774539	9.95672	2.35704e-23	1.9536e-22
Gltscr2	195.125	0.593261	0.0596171	9.95119	2.49173e-23	2.0642e-22
Enpp2	20.8825	-3.06581	0.30815	-9.94911	2.54445e-23	2.1068e-22
Rpl5	1591.46	-0.282763	0.0284287	-9.94637	2.61541e-23	2.16446e-22
Tcf3	49.4198	-0.918965	0.0923932	-9.94624	2.61886e-23	2.16622e-22
Aurkb	165.827	-0.812053	0.0816453	-9.9461	2.62254e-23	2.16817e-22
Cgn	25.8515	1.71976	0.172946	9.94391	2.68095e-23	2.21534e-22
Arih1	97.65	0.755727	0.076001	9.94364	2.68808e-23	2.22011e-22
Osbpl2	31.2665	1.36509	0.13731	9.94162	2.74324e-23	2.26452e-22
Rpl31	894.17	-0.311973	0.0313827	-9.94094	2.76217e-23	2.279e-22
Kmt2c	162.636	0.627729	0.0631577	9.93908	2.81404e-23	2.32063e-22
Tia1	262.124	-0.58496	0.0588816	-9.93452	2.94595e-23	2.42818e-22
Cdk2ap1	38.7606	-0.855877	0.0861811	-9.93114	3.04755e-23	2.51066e-22
Sik1	14.0304	1.50737	0.151796	9.93022	3.07581e-23	2.53267e-22
Hnrnpr	229.486	-0.506132	0.0509733	-9.92936	3.10239e-23	2.55327e-22
Plekha7	18.0606	1.8495	0.186314	9.92682	3.18252e-23	2.6179e-22
Clec4f	3.31533	4.58696	0.462564	9.91639	3.5331e-23	2.90481e-22
Esco1	109.385	0.685727	0.0691531	9.91608	3.54415e-23	2.91244e-22
Rad51ap1	105.553	-0.898486	0.0906114	-9.91582	3.55342e-23	2.91859e-22
Pepd	195.004	0.768182	0.0774708	9.91576	3.5555e-23	2.91883e-22
Plk5	5.10009	3.63173	0.366387	9.91229	3.6811e-23	3.02042e-22
Fkbp7	29.5798	-1.38497	0.139738	-9.91118	3.72233e-23	3.05272e-22
H2afx	109.77	-0.961295	0.0970182	-9.9084	3.82739e-23	3.1373e-22
Slc35a4	124.456	-0.747249	0.0754365	-9.90568	3.93293e-23	3.22221e-22
Hspd1	620.369	-0.374289	0.0378993	-9.87586	5.29771e-23	4.33818e-22
Slc6a8	21.1366	1.59558	0.161705	9.86724	5.77332e-23	4.72528e-22
[truncated: 22,516 more rows]

## Sheet: Figure 2C
RNA-Sequencing Data
Figure 2C
Zcchc18
Tubb3
8430429K09Rik
Fam193b
Cd93
Rell1
Gas2
Megf6
Tulp3
E130307A14Rik
Elmo1
Paip2b
Zfp213
Tbc1d2b
St8sia3
Opn3
Crocc
Zfp446
Itih5
E430018J23Rik
Slc29a2
Stc1
Snn
Cbx2
Slc27a3
Trmt61a
Srrd
Syde1
Pcsk5
Wdr78
Iqgap2
Boc
Mgat4a
Hlf
Nkd2
Fam188b
Hoxa2
Hist1h2bj
Skida1
Tal1
Fmnl3
Ackr1
Etv2
Nfkbie
Cdh5
Chst15
Tmigd3
Slc16a2
Fam105a
Hmgcs2
Kctd2
Crtap
E2f1
Fastkd1
Tiam1
Thbs3
Peg13
Rab38
Fgd5
Sesn3
Tns1
Kbtbd8
Tgfbr2
Vegfd
Sox18
Chrdl1
6330415B21Rik
Ankrd42
Heyl
Lrrc56
Apod
Zfp697
Pilra
Hist1h1a
Rtkn2
Rftn2
Acvrl1
Zbtb16
Rgma
Mxd3
Vtn
Cldn9
Gimap6
Tapt1
Pcolce2
Mtx3
Bicc1
Sod1
Fscn1
Snrpf
Rps16
Marcks
Mrpl20
Uqcr11
Cope
Polr2k
Zbed5
Timm17b
Ndufb2
Ptk2
Cox5b
Atox1
Ndufa3
Egfl7
Ptn
Gnb2
Kctd9
Dctpp1
Ndufa7
Sec61g
Eef1b2
Snrpd2
Phf5a
Creb3l2
Hist1h2ae
Apopt1
Rnf32
Rab37
Pax3
Proser3
Kcnk5
Pfn1
Tceb2
Dynll1
Ssna1
Naca
Stoml2
Uck2
Smarca2
Txn2
Trim28
2810002D19Rik
Nop10
Nhp2l1
Uqcr10
Frzb
Arv1
Ubqln4
Igfbp2
Ndnl2
Ddx31
Acot7
Phkb
Cd36
Lins1
Dhfr
Nxn
Btbd2
Mms22l
Glrx5
Mnd1
Sdc3
Ruvbl1
Gid4
Mthfs
Ptrhd1
Uqcc2
Prelid1
Ndufb4
Clns1a
Polr2i
Pdcd5
Ube2d2a
Apex1
Efnb1
Telo2
Foxd2os
Rnf144a
Myeov2
Vamp5
Ppp4c
Snrpb
Rabepk
BC002163
Hmbs
Ptov1
Cdk2ap1
Timm13
Stra6
Borcs8
Mgat2
Siva1
Psmg3
Dlc1
Rpl29
Sall1
Bri3bp
Rbp1
Fabp5
Mrpl28
Rpl17
Mrps12
Igfbp4
Cmc2
Tns2
Ppia
Gtf2b
Npm1
Psma7
Rps25
Hspe1
Cdk8
Serf1
Snrpg
Tmem126a
Six2
Fli1
Nkx3-1
Zmynd19
4933404O12Rik
Mrps36
Sarnp
H3f3a
Rpl24
Ndufb7
Rps15
Rpl6
Atp5j2
Rpl7
Snrpa
Eif3g
Maml1
Pfas
Park7
H2afv
Ddah2
Srgap1
Prdx2
Tyms
Rpap1
Ago1
Nxt1
Mfap2
Lama1
Rfc3
Spc24
Chchd6
Elof1
Lsm4
Atp5g1
Atpif1
Trp53rka
Slc9a3r1
2810006K23Rik
Sall2
Hist2h2ac
Kdm8
Pitpnm2
Tyro3
Ddx51
Cenpo
Kcne3
Fhdc1
Xrcc6bp1
Ogg1
B230217C12Rik
Rhog
Flt1
Hist1h2ab
Rnf122
Fignl2
Asf1a
Cdh11
Prex2
Ndufs6
Arhgap42
Hist1h2bh
Rpl27
Rps17
Fau
Rpl5
Rpl38
Rbm15b
Foxc2
Zfp454
Ephb6
A830082N09Rik
Txndc17
Rplp1
Rps11
Uba52
Rpl41
Rplp2
Rpl11
Fbxo36
Tomm5
Zswim6
Hist2h2bb
Anapc11
Mif
Ranbp1
Doc2a
Zbtb3
Phf10
H2afz
Ifitm2
Pif1
Asah2
Rpl28
Rpl37a
Rpl31
Chchd2
Sssca1
Lsm7
Tmem160
Itga8
Gopc
Nkain1
Asap2
Spsb4
Ramp2
Mcat
Fam20b
Gm5141
Fam109a
Rbl1
Hmgn1
Pdlim4
Rhoj
Zfp647
Fndc4
Lmo2
Tfap4
Suv39h2
Hist1h2ai
Angptl1
Axin2
Fam213b
Dclre1b
Depdc1b
Bmi1
Meox1
Sptbn2
Crybg3
9530082P21Rik
Mrpl4
Gng11
Ube2s
Phb2
Rnf26
Ier2
Ube2c
Polr2e
Psmb5
Banf1
Polr2f
Tomm7
Rack1
Rpl18
Snrpe
Taf10
Rpl36al
Qtrtd1
Cks2
Ap1ar
Slc25a1
Polr2h
Tpst1
Nop16
Fasn
Eif3i
Id3
Rps8
Rps13
Rps29
Rps9
H2afx
Nhp2
Nme2
Pcnt
Set
Gamt
D8Ertd738e
Hsd17b10
Grk6
Snrpd1
Hmgn3
Nelfe
Rpl7a
Cnksr2
Ndufaf2
Ran
Nkd1
Tmem132c
Ift80
Galnt4
Hebp2
Bgn
Hist1h3c
Ebf1
Csnk1g2
Ldb2
Rnf165
Col26a1
Hdhd3
Ctdspl
Ctla2a
Zfp358
Plce1
Snai1
Zfp646
Sema5a
Mri1
Cdc25b
Ift57
Coil
Cyp26a1
Tomm40
Icam2
Rad51c
Halr1
Rpl22l1
Snrpc
Cdca3
Ndufb10
Fam19a5
Pbx2
Srpx2
Pifo
Ebf3
Donson
Cldn5
Ebf2
B3galt6
Sh2b2
Mycl
Mesdc1
Pdzrn3
Pdzd2
Rpl39
Btf3
Fam117a
Atoh8
Sorcs2
Grap
Tmem255a
Ankrd13b
Egflam
Vars
Nans
Ggh
Cxcl12
Morn2
Vash1
Man2a1
Prex1
Commd1
2810417H13Rik
Smim11
Rxra
Prkcb
Ccdc18
Eif3m
Dis3
2810408I11Rik
Dpy30
Ndufa13
Ost4
Rpl34
Zik1
Unc119
Dut
Mrpl21
Sumo2
Dalrd3
Nudt8
Phldb1
Fgf8
Ticrr
Tgfb3
Igf1
Tctn2
Otx2
Fam149a
Sema3f
Msl2
Nthl1
Cd34
Plch1
Fgf15
Tppp3
Foxd1
Galnt16
Elavl2
Zfp771
Irf2bp1
Chd3os
Cep72
D930016D06Rik
Edn3
Pacs1
Ralgds
Zfp558
Bbs12
Fam174b
Dgat2
Prkar2b
Sapcd2
Stmn1
Ap4s1
Spin4
Pax9
Oaf
Simc1
Six1
Kif7
Ophn1
Cdon
Pgbd1
Rasgrp3
Dna2
Nkx2-6
Irx5
Fam212a
Eva1b
Trib1
Clptm1l
Vasn
Dnajc30
Ucp2
Pdss2
Ankle1
Hist1h1d
Smarcd2
Nedd9
Gbx2
Ets2
Hoxa1
Rfng
Bloc1s5
6-Sep
Emcn
9430038I01Rik
Otor
Phc2
Lrr1
Tsen2
Bend3
Pin1
3110082I17Rik
Osgepl1
Ror1
Sncaip
Mdm1
Serpinf1
Limch1
Eif5a
Pebp1
Ap2s1
Ndufb8
Mir682
Gemin7
Polr2j
Grcc10
Lsm3
Tcf7l1
Rpl15
Coq7
Vps72
Iscu
Pcdh18
Prkar2a
Zfp2
Hist1h4d
Rpl36a
Irx3
Ndufaf8
Gins4
Gldc
Tnfrsf21
Camk4
Ciz1
Cnot4
Gabpb1
Ctr9
Rnf13
Nae1
Sphkap
Cept1
Tgfb2
Nptn
Klhl7
Atp2b1
Bend4
Casz1
Vps35
Id2
Ugdh
Atp1a1
Prkg1
Parva
Pbxip1
Mgrn1
Ndrg2
Hspb2
Psap
Vcam1
Ncstn
Slc38a4
Ctsl
Vcl
Ttn
Mylk3
Ssbp2
Myl3
Cox6a2
Grb14
Ppp1r3b
Prkaa2
Tmem41b
Trim54
D830030K20Rik
Ppp1r12a
Obscn
Trim63
Trappc3
Eya3
Pygm
Rbm20
Clcn3
Prdm6
Rest
Ndc1
Nr4a1
Ccp110
Agtpbp1
Synpo2
Dgke
Akr1b8
Tmem161b
Numb
Uba3
Ndrg4
Bmp2
Nhsl2
Emp2
Cnn1
M6pr
Hcn4
Igf2r
Tmf1
Trip12
Slc7a11
Fermt2
Xirp1
Runx1t1
Spata13
Fam178a
Prpf39
Plagl1
Ptbp3
Fam46a
Sparc
Ptges3l
Dnmt3a
Ggta1
Zfp830
Srpr
Cul4b
Ncoa4
Napg
Arhgap1
Nexn
Tbx5
Gata4
Dr1
Bves
Stam
Prkar1a
Atp1b1
Serpine2
Itga6
Ctnnd1
Mef2c
Plekha2
Capza2
Ccnt2
Rhoa
Supt20
Dhrs7
Sec23a
Slc25a19
Cpeb2
Msantd4
Pttg1ip
Sdha
Acat1
Wars
Afap1
Tgfb1i1
Arl6ip5
Bmp4
Pes1
Kcnmb1
Tspan18
Cd44
Rsu1
Fcho2
Gm2897
Lpp
Sec62
Slu7
Tpp1
Gyg
Myo18b
F11r
Trim6
Malat1
Nfe2l2
Anxa6
Ypel2
Krt8
Stom
Etfa
Lrrfip1
Pmpcb
Ppp1r3c
Ddb1
Ate1
Skiv2l2
Fhl2
Ubac1
Atp6ap1
Aga
Lamp2
Necap1
Pfkp
Cs
Cryab
Slc2a1
Serinc1
Fbxo32
Lpl
Pdia3
Clic1
Slc2a3
Wnt2
Nebl
3632451O06Rik
Acta2
Ghitm
Csrp3
Tnnt2
Ccdc141
Pdlim5
Pgam2
Ldb3
Ctsd
Grb10
Tsc22d1
Tagln
Myadm
Myl4
Myl7
Sh3bgr
Tpm1
Tnni1
Tnnc1
Crip2
Unc45b
Dstn
Itm2a
Tbx20
5430431A17Rik
Cd164
Actn2
Rrad
2-Sep
Myom1
Nrp1
Fam49a
Laptm4a
Phlda2
Ubc
Rnd3
Degs1
Nppb
Pcdh7
Zfp62
Ap3b2
Pam
Fabp3
Mtus1
Aldh3a2
Angpt2
Spon1
Rasl11b
Akap5
Ikbip
Rbm18
Popdc2
Ryr2
Tacc1
Tmem87a
Haus2
Epha7
Tmbim6
Nfe2l1
Ccdc47
Mef2d
Reep5
Serinc3
Lenep
Lrrc2
Rab18
Cdip1
Taf7
Narf
Odf2
Rgs6
Shoc2
Chd2
Neurl1b
Tmem9
2900026A02Rik
Bag3
Sun1
Gpbp1
Lmod1
Tnks2
Map3k8
Csrnp1
Xlr3b
Glipr1
Ero1l
Hand1
Ppargc1a
Klhl30
Tmem56
Jup
Rnf216
Flad1
Gpi1
Gucy1a3
Klhdc8b
Trim55
Fubp3
Pdcl3
C430049B03Rik
Shox2
Tra2a
Rab5b
Prr13
Rassf5
Idh3a
Mfge8
Mov10l1
Slc35a5
Tmem38a
Acta1
Wdr1
Arid5b
Sec24d
Ipo7
Gpbp1l1
Ak1
Sec23ip
C530008M17Rik
Ptgr2
5033428I22Rik
Ctsb
Ctnna1
Rbm38
Smyd1
Acaa2
Pgm2
Gdi1
Tmod1
Ogdh

## Sheet: Figure 3A IPA Analysis
Figure 3A IPA Analysis
Ingenuity Canonical Pathways	AnalysisName	-log(B-H p-value)	Ratio	z-score	Molecules
Actin Cytoskeleton Signaling	diff_first - 2017-08-16 11:37 AM	3.16	0.0793	-3.5	FGFR2	MYH7	MYL4	VCL	PPP1R12A	MYL2	ACTC1	MYL9	ACTA2	MYLK3	MYH6	RHOA	MYL1	ACTN2	MYL3	ACTA1	TTN	MYL7
Factors Promoting Cardiogenesis in Vertebrates	diff_first - 2017-08-16 11:37 AM	2.61	0.109	NaN	BMP10	MYH7	BMP4	TBX5	MYL2	GATA4	TGFB2	BMP2	MEF2C	NPPA
Factors Promoting Cardiogenesis in Vertebrates	diff_second - 2017-08-16 11:35 AM	0.561	0.12	NaN	TGFB3	TGFBR2	FZD10	Tcf7	PRKCB	NOX4	PRKCH	TCF7L1	PRKCZ	DVL1	FZD5
Notch Signaling	diff_first - 2017-08-16 11:37 AM	2.26	0.158	-1.633	APH1B	NUMB	NCSTN	ADAM17	JAG1	PSEN1
Notch Signaling	diff_second - 2017-08-16 11:35 AM	0.25	0.105	NaN	MAML1	HES1	RFNG	DTX4
Regulation of the Epithelial-Mesenchymal Transition Pathway	diff_first - 2017-08-16 11:37 AM	1.77	0.0688	NaN	FGFR2	APH1B	CDH2	JAG1	ID2	TGFB2	ZEB2	RHOA	NCSTN	ADAM17	BRAF	WNT2	PSEN1
Regulation of the Epithelial-Mesenchymal Transition Pathway	diff_second - 2017-08-16 11:35 AM	0.311	0.0847	NaN	TGFB3	SOS2	CLDN3	Tcf7	FGF19	TCF7L1	DVL1	FOXC2	FZD5	SNAI1	TGFBR2	FZD10	MAML1	CDH1	FGF8	DVL2
Axonal Guidance Signaling	diff_first - 2017-08-16 11:37 AM	1.69	0.0509	NaN	BMP10	FGFR2	MYL4	MYL2	PRKAG2	MYL9	DPYSL2	BMP2	EPHA7	ADAM10	RASSF5	PRKAR1A	RHOA	ENPEP	ADAM17	TUBA1A	MYL1	BMP4	WNT2	NRP1	MYL3	PDIA3	MYL7
Axonal Guidance Signaling	diff_second - 2017-08-16 11:35 AM	0.988	0.0907	NaN	ARHGEF15	CXCL12	SOS2	PRKAR2B	TUBB3	GNG11	SEMA3F	GNA12	PLCE1	EFNA5	FZD5	KIF7	PFN1	KLC1	PRKCB	PLCB3	GIT1	PRKCH	PRKCZ	VEGFC	SEMA5A	PRKAR2A	EFNB1	EPHB6	RACK1	PXN	VEGFD	ADAM15	SRGAP1	PTK2	PLCH1	IGF1	GNB2	PLCG2	UNC5C	NFATC3	PLXNA1	FZD10	NGFR	SLIT1	TUBA4A
Transcriptional Regulatory Network in Embryonic Stem Cells	diff_first - 2017-08-16 11:37 AM	1.52	0.125	NaN	SMARCAD1	REST	GATA4	GATA6	HAND1
Transcriptional Regulatory Network in Embryonic Stem Cells	diff_second - 2017-08-16 11:35 AM	0.236	0.1	NaN	CDYL	GBX2	SET	TCF7L1
BMP signaling pathway	diff_first - 2017-08-16 11:37 AM	1.52	0.0921	-2.449	BMP10	BMP4	CAMK4	MAGED1	PRKAG2	BMP2	PRKAR1A
Paxillin Signaling	diff_first - 2017-08-16 11:37 AM	1.26	0.0708	-2.646	FGFR2	VCL	ITGA6	ACTC1	ACTN2	ACTA2	ACTA1	PARVA
Caveolar-mediated Endocytosis Signaling	diff_first - 2017-08-16 11:37 AM	1.22	0.0845	NaN	RAB5B	COPB2	ITGA6	ACTC1	ACTA2	ACTA1
Caveolar-mediated Endocytosis Signaling	diff_second - 2017-08-16 11:35 AM	0.108	0.0704	NaN	SRC	HLA-A	COPE	DYRK3	ITGA8
Netrin Signaling	diff_first - 2017-08-16 11:37 AM	1.04	0.103	NaN	PRKG1	PRKAG2	RYR2	PRKAR1A
Netrin Signaling	diff_second - 2017-08-16 11:35 AM	0.244	0.103	NaN	UNC5C	NFATC3	PRKAR2B	PRKAR2A
HIPPO signaling	diff_first - 2017-08-16 11:37 AM	0.921	0.069	NaN	PPP1R14C	PPP1R3C	LATS2	PPP1R12A	PPP1R3A	CD44
Clathrin-mediated Endocytosis Signaling	diff_first - 2017-08-16 11:37 AM	0.798	0.0503	NaN	FGFR2	NUMB	RAB5B	CTTN	ACTC1	ACTA2	ACTA1	STAM	CSNK2A1	UBC
Clathrin-mediated Endocytosis Signaling	diff_second - 2017-08-16 11:35 AM	0.182	0.0704	NaN	SRC	TF	APOD	FGF19	VEGFD	CBL	IGF1	AP1G2	STON2	MYO6	AP2S1	RPS27A	FGF8	VEGFC
Role of NANOG in Mammalian Embryonic Stem Cell Pluripotency	diff_first - 2017-08-16 11:37 AM	0.767	0.0574	NaN	BMP10	FGFR2	BMP4	WNT2	GATA4	BMP2	GATA6
Sperm Motility	diff_first - 2017-08-16 11:37 AM	0.71	0.0551	-2.646	PRKG1	PDIA3	CAMK4	PRKAG2	GUCY1A3	PRKAR1A	NPPA
Sperm Motility	diff_second - 2017-08-16 11:35 AM	0.477	0.102	3.606	PRKAR2B	PLCE1	PLA2G7	PDE4B	PTK2	PLCH1	PLCG2	PRKCB	PLCB3	LCAT	PRKCH	PRKCZ	PRKAR2A
Ephrin A Signaling	diff_first - 2017-08-16 11:37 AM	0.604	0.0667	NaN	FGFR2	EPHA7	ADAM10	RHOA
autophagy	diff_first - 2017-08-16 11:37 AM	0.574	0.0645	NaN	CTSV	CTSB	LAMP2	CTSD
Chemokine Signaling	diff_first - 2017-08-16 11:37 AM	0.476	0.0563	-1	PPP1R12A	MYL2	CAMK4	RHOA
Chemokine Signaling	diff_second - 2017-08-16 11:35 AM	0.299	0.0986	2.646	CXCL12	SRC	MAPK13	PRKCB	PLCB3	PTK2	PLCG2
Wnt/β-catenin Signaling	diff_first - 2017-08-16 11:37 AM	0.374	0.0407	-0.447	SFRP5	CDH2	WNT2	TGFB2	CD44	CSNK2A1	UBC
Wnt/β-catenin Signaling	diff_second - 2017-08-16 11:35 AM	1.28	0.122	-0.243	SOX18	SOX6	TGFB3	SRC	Tcf7	MAP4K1	CSNK1G2	TCF7L1	DVL1	SOX13	CDH5	FZD5	AXIN2	TGFBR2	FZD10	CDH1	RPS27A	FRZB	DVL2	SOX7	PIN1
Human Embryonic Stem Cell Pluripotency	diff_first - 2017-08-16 11:37 AM	0.361	0.042	NaN	BMP10	FGFR2	BMP4	WNT2	TGFB2	BMP2
Sonic Hedgehog Signaling	diff_first - 2017-08-16 11:37 AM	0.343	0.0667	NaN	PRKAG2	PRKAR1A
Sonic Hedgehog Signaling	diff_second - 2017-08-16 11:35 AM	0.0577	0.0667	NaN	PRKAR2B	PRKAR2A
NF-κB Signaling	diff_first - 2017-08-16 11:37 AM	0.326	0.0387	-2.646	FGFR2	BRAF	BMP4	MAP3K8	BMP2	CSNK2A1	IGF2R
NF-κB Signaling	diff_second - 2017-08-16 11:35 AM	0.193	0.0718	3.051	FLT4	MYD88	TNFRSF1A	DDR1	TIRAP	LTBR	NFKBIE	PLCG2	TGFBR2	NGFR	FLT1	PRKCB	PRKCZ
Relaxin Signaling	diff_first - 2017-08-16 11:37 AM	0.305	0.039	-2.449	FGFR2	BRAF	ADCY6	PRKAG2	GUCY1A3	PRKAR1A
Relaxin Signaling	diff_second - 2017-08-16 11:35 AM	0.167	0.0714	1.342	PRKAR2B	RACK1	GNG11	GNA12	PDE5A	PDE4B	NFKBIE	APEX1	PRKCZ	PRKAR2A	GNB2
Embryonic Stem Cell Differentiation into Cardiac Lineages	diff_first - 2017-08-16 11:37 AM	0.297	0.1	NaN	GATA4
Inhibition of Matrix Metalloproteases	diff_first - 2017-08-16 11:37 AM	0.252	0.0513	NaN	ADAM17	ADAM10
Hematopoiesis from Multipotent Stem Cells	diff_first - 2017-08-16 11:37 AM	0.252	0.0833	NaN	KITLG
Role of Oct4 in Mammalian Embryonic Stem Cell Pluripotency	diff_first - 2017-08-16 11:37 AM	0.189	0.0435	NaN	REST	NR2F1
Ephrin Receptor Signaling	diff_first - 2017-08-16 11:37 AM	0.121	0.0287	NaN	SORBS1	ANGPT1	EPHA7	ADAM10	RHOA
Ephrin Receptor Signaling	diff_second - 2017-08-16 11:35 AM	0.507	0.0977	3	SH2D3C	ARHGEF15	CXCL12	SOS2	EFNB1	SRC	EPHB6	RACK1	GNG11	GNA12	PXN	VEGFD	EFNA5	PTK2	GNB2	CREB3L4	VEGFC
PCP pathway	diff_first - 2017-08-16 11:37 AM	0.11	0.0308	NaN	WNT2	RHOA
PCP pathway	diff_second - 2017-08-16 11:35 AM	0.477	0.123	2.449	EFNB1	PFN1	FZD10	SDC4	DVL2	DVL1	SDC3	FZD5
Mouse Embryonic Stem Cell Pluripotency	diff_first - 2017-08-16 11:37 AM	0.104	0.0283	NaN	FGFR2	ID2	BMP4
Mouse Embryonic Stem Cell Pluripotency	diff_second - 2017-08-16 11:35 AM	0.253	0.0849	3	SOS2	FZD10	Tcf7	MAPK13	ID3	TCF7L1	DVL2	DVL1	FZD5
Reelin Signaling in Neurons	diff_second - 2017-08-16 11:35 AM	0.253	0.087	NaN	DAB1	ARHGEF15	ARHGEF5	SRC	ARHGEF16	ARHGEF1	MAP4K1	MAP3K9
HGF Signaling	diff_second - 2017-08-16 11:35 AM	0.352	0.0957	3	SOS2	PRKCB	PXN	PRKCH	MAP3K4	PRKCZ	ELF3	PTK2	MAP3K9	ETS2	PLCG2
Prolactin Signaling	diff_second - 2017-08-16 11:35 AM	0.131	0.0723	1.633	SOS2	PRKCB	PRKCH	SOCS2	PRKCZ	PLCG2
Ephrin B Signaling	diff_second - 2017-08-16 11:35 AM	0.731	0.137	2	CXCL12	EFNB1	EPHB6	RACK1	GNG11	GNA12	PXN	PTK2	CBL	GNB2
Wnt/Ca+ pathway	diff_second - 2017-08-16 11:35 AM	1.58	0.19	3.162	NFATC3	CREB3L4	FZD10	PLCB3	PLCE1	DVL2	PLCH1	DVL1	ROR1	PLCG2	FZD5
Macropinocytosis Signaling	diff_second - 2017-08-16 11:35 AM	0.0591	0.0617	2.236	SRC	PRKCB	PRKCH	PRKCZ	PLCG2

## Sheet: Figure 2B GO BP Analysis
Figure 2B GO BP Analysis
Analysis Type:	PANTHER Overrepresentation Test (release 20170413)
Annotation Version and Release Date:	GO Ontology database Released 2017-08-14
Analyzed List:	mutualgenessamedirection.txt (Mus musculus)
Reference List:	Mus musculus (all genes in database)
Bonferroni correction:	TRUE
Bonferroni count:	8483
GO biological process complete	Mus musculus - REFLIST (22221)	mutualgenessamedirection.txt (843)	mutualgenessamedirection.txt (expected)	mutualgenessamedirection.txt (over/under)	mutualgenessamedirection.txt (fold Enrichment)	mutualgenessamedirection.txt (P-value)
spliceosomal snRNP assembly (GO:0000387)	31	9	1.18	+	7.65	0.034
cardiac muscle hypertrophy (GO:0003300)	31	9	1.18	+	7.65	0.034
muscle hypertrophy (GO:0014896)	35	10	1.33	+	7.53	0.0115
sarcomere organization (GO:0045214)	37	10	1.4	+	7.12	0.0188
endocardial cushion development (GO:0003197)	41	11	1.56	+	7.07	0.00632
cardiac muscle cell development (GO:0055013)	56	15	2.12	+	7.06	6.6e-05
heart valve morphogenesis (GO:0003179)	38	10	1.44	+	6.94	0.0237
myofibril assembly (GO:0030239)	57	14	2.16	+	6.47	0.000591
heart valve development (GO:0003170)	45	11	1.71	+	6.44	0.0154
cardiac cell development (GO:0055006)	62	15	2.35	+	6.38	0.000247
embryonic cranial skeleton morphogenesis (GO:0048701)	48	11	1.82	+	6.04	0.0282
cardiac muscle cell differentiation (GO:0055007)	93	21	3.53	+	5.95	1.53e-06
ventricular cardiac muscle tissue development (GO:0003229)	59	13	2.24	+	5.81	0.00573
cardiac muscle tissue morphogenesis (GO:0055008)	68	14	2.58	+	5.43	0.00478
cardiac ventricle morphogenesis (GO:0003208)	78	16	2.96	+	5.41	0.000798
muscle organ morphogenesis (GO:0048644)	87	17	3.3	+	5.15	0.000632
cardiocyte differentiation (GO:0035051)	123	24	4.67	+	5.14	1.45e-06
muscle tissue morphogenesis (GO:0060415)	79	15	3	+	5	0.00518
striated muscle cell development (GO:0055002)	132	25	5.01	+	4.99	1.11e-06
cardiac muscle tissue development (GO:0048738)	181	34	6.87	+	4.95	6.79e-10
actomyosin structure organization (GO:0031032)	96	18	3.64	+	4.94	0.000484
muscle cell development (GO:0055001)	149	27	5.65	+	4.78	5.36e-07
cellular component assembly involved in morphogenesis (GO:0010927)	91	16	3.45	+	4.63	0.00598
cardiac chamber morphogenesis (GO:0003206)	131	23	4.97	+	4.63	2.46e-05
mesenchyme development (GO:0060485)	187	31	7.09	+	4.37	1.88e-07
cardiac chamber development (GO:0003205)	176	29	6.68	+	4.34	9.48e-07
striated muscle cell differentiation (GO:0051146)	199	32	7.55	+	4.24	1.92e-07
mesenchymal cell differentiation (GO:0048762)	132	21	5.01	+	4.19	0.000609
cardiac ventricle development (GO:0003231)	134	21	5.08	+	4.13	0.000779
muscle structure development (GO:0061061)	462	71	17.53	+	4.05	1.13e-18
striated muscle tissue development (GO:0014706)	304	46	11.53	+	3.99	6.94e-11
muscle cell differentiation (GO:0042692)	273	41	10.36	+	3.96	2.57e-09
muscle tissue development (GO:0060537)	320	48	12.14	+	3.95	2.47e-11
muscle organ development (GO:0007517)	268	40	10.17	+	3.93	6.06e-09
translation (GO:0006412)	301	42	11.42	+	3.68	1.36e-08
peptide biosynthetic process (GO:0043043)	320	43	12.14	+	3.54	2.45e-08
gastrulation (GO:0007369)	144	19	5.46	+	3.48	0.0374
heart morphogenesis (GO:0003007)	243	32	9.22	+	3.47	2.41e-05
muscle system process (GO:0003012)	228	30	8.65	+	3.47	7.63e-05
connective tissue development (GO:0061448)	200	26	7.59	+	3.43	0.000924
regulation of muscle contraction (GO:0006937)	147	19	5.58	+	3.41	0.0498
regulation of heart contraction (GO:0008016)	163	21	6.18	+	3.4	0.0173
ribonucleoprotein complex assembly (GO:0022618)	187	23	7.09	+	3.24	0.0124
amide biosynthetic process (GO:0043604)	386	47	14.64	+	3.21	6.69e-08
heart development (GO:0007507)	520	63	19.73	+	3.19	2.07e-11
negative regulation of cellular component movement (GO:0051271)	253	30	9.6	+	3.13	0.000715
regulation of muscle system process (GO:0090257)	214	25	8.12	+	3.08	0.0109
ribonucleoprotein complex subunit organization (GO:0071826)	198	23	7.51	+	3.06	0.0313
peptide metabolic process (GO:0006518)	430	49	16.31	+	3	2.31e-07
kidney development (GO:0001822)	247	28	9.37	+	2.99	0.0046
ossification (GO:0001503)	235	26	8.92	+	2.92	0.0178
negative regulation of locomotion (GO:0040013)	272	30	10.32	+	2.91	0.00321
regulation of actin filament-based process (GO:0032970)	336	37	12.75	+	2.9	0.00015
negative regulation of cell motility (GO:2000146)	237	26	8.99	+	2.89	0.0207
cell fate commitment (GO:0045165)	249	27	9.45	+	2.86	0.0165
renal system development (GO:0072001)	268	29	10.17	+	2.85	0.00726
circulatory system development (GO:0072359)	841	89	31.91	+	2.79	1e-13
tube morphogenesis (GO:0035239)	388	41	14.72	+	2.79	7.95e-05
tissue morphogenesis (GO:0048729)	583	61	22.12	+	2.76	2.72e-08
urogenital system development (GO:0001655)	306	32	11.61	+	2.76	0.00415
ribonucleoprotein complex biogenesis (GO:0022613)	380	39	14.42	+	2.71	0.000387
epithelial tube morphogenesis (GO:0060562)	347	35	13.16	+	2.66	0.0028
angiogenesis (GO:0001525)	288	29	10.93	+	2.65	0.0289
cellular amide metabolic process (GO:0043603)	560	55	21.24	+	2.59	3.17e-06
embryonic organ morphogenesis (GO:0048562)	309	30	11.72	+	2.56	0.0399
regulation of binding (GO:0051098)	351	34	13.32	+	2.55	0.00994
anatomical structure formation involved in morphogenesis (GO:0048646)	851	82	32.28	+	2.54	3.23e-10
morphogenesis of an epithelium (GO:0002009)	481	46	18.25	+	2.52	0.000194
embryonic organ development (GO:0048568)	464	44	17.6	+	2.5	0.000495
regionalization (GO:0003002)	339	32	12.86	+	2.49	0.0343
blood vessel morphogenesis (GO:0048514)	393	37	14.91	+	2.48	0.00658
actin cytoskeleton organization (GO:0030036)	407	38	15.44	+	2.46	0.0057
pattern specification process (GO:0007389)	430	40	16.31	+	2.45	0.00319
cellular macromolecular complex assembly (GO:0034622)	656	61	24.89	+	2.45	2.76e-06
mitochondrion organization (GO:0007005)	367	34	13.92	+	2.44	0.0257
embryonic morphogenesis (GO:0048598)	598	55	22.69	+	2.42	3.05e-05
cardiovascular system development (GO:0072358)	536	49	20.33	+	2.41	0.000265
tube development (GO:0035295)	627	57	23.79	+	2.4	2.37e-05
vasculature development (GO:0001944)	522	47	19.8	+	2.37	0.000784
animal organ morphogenesis (GO:0009887)	928	83	35.21	+	2.36	1.05e-08
embryo development (GO:0009790)	1056	94	40.06	+	2.35	3.85e-10
blood vessel development (GO:0001568)	494	43	18.74	+	2.29	0.00661
regulation of cellular component movement (GO:0051270)	853	74	32.36	+	2.29	7.4e-07
tissue development (GO:0009888)	1522	132	57.74	+	2.29	9.9e-15
actin filament-based process (GO:0030029)	460	39	17.45	+	2.23	0.0392
chordate embryonic development (GO:0043009)	698	58	26.48	+	2.19	0.000376
embryo development ending in birth or egg hatching (GO:0009792)	707	58	26.82	+	2.16	0.000575
negative regulation of cell proliferation (GO:0008285)	638	52	24.2	+	2.15	0.00336
regulation of cell migration (GO:0030334)	737	60	27.96	+	2.15	0.000441
regulation of cell motility (GO:2000145)	775	63	29.4	+	2.14	0.000213
regulation of locomotion (GO:0040012)	851	69	32.28	+	2.14	4.95e-05
sensory organ development (GO:0007423)	544	44	20.64	+	2.13	0.0318
anatomical structure morphogenesis (GO:0009653)	2031	160	77.05	+	2.08	8.65e-15
cellular component morphogenesis (GO:0032989)	735	57	27.88	+	2.04	0.00444
organonitrogen compound biosynthetic process (GO:1901566)	1034	80	39.23	+	2.04	2.25e-05
positive regulation of cell death (GO:0010942)	642	49	24.36	+	2.01	0.0428
regulation of anatomical structure morphogenesis (GO:0022603)	944	72	35.81	+	2.01	0.000257
epithelium development (GO:0060429)	987	73	37.44	+	1.95	0.000675
cellular nitrogen compound biosynthetic process (GO:0044271)	2579	190	97.84	+	1.94	2.39e-15
positive regulation of transcription from RNA polymerase II promoter (GO:0045944)	1117	82	42.38	+	1.94	0.000139
macromolecular complex assembly (GO:0065003)	1248	91	47.35	+	1.92	2.92e-05
macromolecular complex subunit organization (GO:0043933)	1409	101	53.45	+	1.89	8.88e-06
positive regulation of molecular function (GO:0044093)	1333	94	50.57	+	1.86	7.83e-05
positive regulation of nucleic acid-templated transcription (GO:1903508)	1404	99	53.26	+	1.86	3.03e-05
positive regulation of transcription	DNA-templated (GO:0045893)	1404	99	53.26	+	1.86	3.03e-05
positive regulation of RNA biosynthetic process (GO:1902680)	1405	99	53.3	+	1.86	3.14e-05
positive regulation of gene expression (GO:0010628)	1760	123	66.77	+	1.84	4.94e-07
gene expression (GO:0010467)	2965	205	112.48	+	1.82	6.27e-14
intracellular transport (GO:0046907)	1177	81	44.65	+	1.81	0.0024
positive regulation of catalytic activity (GO:0043085)	1003	69	38.05	+	1.81	0.0193
cellular protein localization (GO:0034613)	1167	80	44.27	+	1.81	0.00332
positive regulation of RNA metabolic process (GO:0051254)	1477	101	56.03	+	1.8	9.61e-05
positive regulation of cell differentiation (GO:0045597)	981	67	37.22	+	1.8	0.0344
cellular macromolecule localization (GO:0070727)	1176	80	44.61	+	1.79	0.00446
cellular macromolecule biosynthetic process (GO:0034645)	2677	182	101.56	+	1.79	4e-11
macromolecule biosynthetic process (GO:0009059)	2712	184	102.89	+	1.79	3.26e-11
cellular component biogenesis (GO:0044085)	2183	148	82.82	+	1.79	3.4e-08
negative regulation of signal transduction (GO:0009968)	1067	72	40.48	+	1.78	0.0225
organelle organization (GO:0006996)	2753	184	104.44	+	1.76	1.31e-10
cellular biosynthetic process (GO:0044249)	3395	226	128.8	+	1.75	5.28e-14
negative regulation of gene expression (GO:0010629)	1488	99	56.45	+	1.75	0.000503
nucleobase-containing compound biosynthetic process (GO:0034654)	2139	142	81.15	+	1.75	4.42e-07
animal organ development (GO:0048513)	2807	186	106.49	+	1.75	1.99e-10
cellular component assembly (GO:0022607)	1981	131	75.15	+	1.74	3.67e-06
positive regulation of nucleobase-containing compound metabolic process (GO:0045935)	1727	114	65.52	+	1.74	6.63e-05
aromatic compound biosynthetic process (GO:0019438)	2213	146	83.95	+	1.74	3.43e-07
heterocycle biosynthetic process (GO:0018130)	2205	145	83.65	+	1.73	5.1e-07
positive regulation of macromolecule biosynthetic process (GO:0010557)	1646	108	62.44	+	1.73	0.000236
organic substance biosynthetic process (GO:1901576)	3479	228	131.98	+	1.73	2.15e-13
biosynthetic process (GO:0009058)	3545	230	134.49	+	1.71	4.66e-13
cellular nitrogen compound metabolic process (GO:0034641)	4092	265	155.24	+	1.71	6.16e-16
positive regulation of cellular biosynthetic process (GO:0031328)	1780	115	67.53	+	1.7	0.000178
positive regulation of biosynthetic process (GO:0009891)	1814	117	68.82	+	1.7	0.000144
transcription	DNA-templated (GO:0006351)	1903	122	72.19	+	1.69	9.5e-05
nucleic acid-templated transcription (GO:0097659)	1904	122	72.23	+	1.69	9.78e-05
RNA biosynthetic process (GO:0032774)	1907	122	72.35	+	1.69	0.000107
regulation of transcription from RNA polymerase II promoter (GO:0006357)	1837	117	69.69	+	1.68	0.000282
cell development (GO:0048468)	1539	98	58.39	+	1.68	0.00426
organic cyclic compound biosynthetic process (GO:1901362)	2317	147	87.9	+	1.67	4.29e-06
cellular localization (GO:0051641)	1877	119	71.21	+	1.67	0.00027
regulation of cell differentiation (GO:0045595)	1673	106	63.47	+	1.67	0.00175
negative regulation of nucleobase-containing compound metabolic process (GO:0045934)	1344	85	50.99	+	1.67	0.0336
nucleobase-containing compound metabolic process (GO:0006139)	3544	223	134.45	+	1.66	4.85e-11
establishment of localization in cell (GO:0051649)	1354	85	51.37	+	1.65	0.0443
RNA metabolic process (GO:0016070)	2662	167	100.99	+	1.65	4.78e-07
cellular component organization or biogenesis (GO:0071840)	4802	300	182.17	+	1.65	1.01e-16
positive regulation of nitrogen compound metabolic process (GO:0051173)	2788	173	105.77	+	1.64	4.58e-07
negative regulation of biosynthetic process (GO:0009890)	1435	89	54.44	+	1.63	0.0418
cellular component organization (GO:0016043)	4629	287	175.61	+	1.63	3.66e-15
heterocycle metabolic process (GO:0046483)	3671	227	139.27	+	1.63	1.61e-10
regulation of localization (GO:0032879)	2572	159	97.57	+	1.63	4.5e-06
cellular aromatic compound metabolic process (GO:0006725)	3725	230	141.32	+	1.63	1.16e-10
regulation of cell proliferation (GO:0042127)	1555	96	58.99	+	1.63	0.0207
system development (GO:0048731)	3943	243	149.59	+	1.62	1.72e-11
regulation of developmental process (GO:0050793)	2357	145	89.42	+	1.62	4.28e-05
positive regulation of macromolecule metabolic process (GO:0010604)	2862	176	108.58	+	1.62	6.02e-07
nucleic acid metabolic process (GO:0090304)	3085	189	117.04	+	1.61	1.27e-07
positive regulation of cellular metabolic process (GO:0031325)	2909	178	110.36	+	1.61	6.73e-07
multicellular organism development (GO:0007275)	4506	275	170.94	+	1.61	2.69e-13
regulation of gene expression (GO:0010468)	3837	233	145.56	+	1.6	4.34e-10
cell differentiation (GO:0030154)	3427	208	130.01	+	1.6	1.88e-08
regulation of transcription	DNA-templated (GO:0006355)	3094	187	117.38	+	1.59	5.24e-07
anatomical structure development (GO:0048856)	4795	289	181.91	+	1.59	1.35e-13
positive regulation of metabolic process (GO:0009893)	3106	187	117.83	+	1.59	7.2e-07
regulation of molecular function (GO:0065009)	2293	138	86.99	+	1.59	0.000402
regulation of nucleic acid-templated transcription (GO:1903506)	3109	187	117.95	+	1.59	7.79e-07
developmental process (GO:0032502)	5122	308	194.31	+	1.59	7.14e-15
regulation of cellular macromolecule biosynthetic process (GO:2000112)	3478	209	131.95	+	1.58	4.14e-08
cellular developmental process (GO:0048869)	3496	210	132.63	+	1.58	3.73e-08
regulation of RNA biosynthetic process (GO:2001141)	3115	187	118.17	+	1.58	9.12e-07
negative regulation of macromolecule metabolic process (GO:0010605)	2276	136	86.34	+	1.58	0.000772
nervous system development (GO:0007399)	2093	125	79.4	+	1.57	0.0029
negative regulation of cellular metabolic process (GO:0031324)	2316	138	87.86	+	1.57	0.000716
organic cyclic compound metabolic process (GO:1901360)	3913	233	148.45	+	1.57	3.45e-09
negative regulation of cellular process (GO:0048523)	4219	251	160.06	+	1.57	2.79e-10
regulation of RNA metabolic process (GO:0051252)	3273	193	124.17	+	1.55	1.81e-06
negative regulation of nitrogen compound metabolic process (GO:0051172)	2154	127	81.72	+	1.55	0.00449
regulation of multicellular organismal development (GO:2000026)	1841	108	69.84	+	1.55	0.0448
regulation of nucleobase-containing compound metabolic process (GO:0019219)	3634	213	137.86	+	1.55	2.41e-07
regulation of cellular component organization (GO:0051128)	2306	135	87.48	+	1.54	0.00271
regulation of macromolecule biosynthetic process (GO:0010556)	3580	209	135.81	+	1.54	5.72e-07
regulation of cellular biosynthetic process (GO:0031326)	3770	220	143.02	+	1.54	1.48e-07
cellular macromolecule metabolic process (GO:0044260)	5408	315	205.16	+	1.54	2.47e-13
regulation of multicellular organismal process (GO:0051239)	2747	160	104.21	+	1.54	0.000229
regulation of biosynthetic process (GO:0009889)	3826	222	145.15	+	1.53	1.96e-07
regulation of biological quality (GO:0065008)	3281	190	124.47	+	1.53	1.12e-05
negative regulation of metabolic process (GO:0009892)	2522	146	95.68	+	1.53	0.00155
positive regulation of cellular process (GO:0048522)	4836	278	183.46	+	1.52	3.43e-10
regulation of macromolecule metabolic process (GO:0060255)	5312	303	201.52	+	1.5	2.85e-11
negative regulation of biological process (GO:0048519)	4650	265	176.41	+	1.5	5.38e-09
positive regulation of biological process (GO:0048518)	5342	303	202.66	+	1.5	6.07e-11
cellular protein metabolic process (GO:0044267)	2715	153	103	+	1.49	0.00368
regulation of nitrogen compound metabolic process (GO:0051171)	5169	291	196.1	+	1.48	8.02e-10
cellular metabolic process (GO:0044237)	7124	397	270.26	+	1.47	6.87e-16
regulation of primary metabolic process (GO:0080090)	5294	295	200.84	+	1.47	1.74e-09
regulation of cellular metabolic process (GO:0031323)	5423	300	205.73	+	1.46	2.32e-09
regulation of metabolic process (GO:0019222)	5756	315	218.37	+	1.44	1.49e-09
nitrogen compound metabolic process (GO:0006807)	6797	364	257.86	+	1.41	7.62e-11
macromolecule metabolic process (GO:0043170)	6122	327	232.25	+	1.41	9.1e-09
primary metabolic process (GO:0044238)	7346	386	278.69	+	1.39	1e-10
organic substance metabolic process (GO:0071704)	7702	400	292.19	+	1.37	1.25e-10
metabolic process (GO:0008152)	8173	422	310.06	+	1.36	2.27e-11
localization (GO:0051179)	4577	229	173.64	+	1.32	0.026
cellular process (GO:0009987)	13735	665	521.07	+	1.28	1.16e-22
regulation of cellular process (GO:0050794)	10275	486	389.8	+	1.25	1.72e-07
regulation of biological process (GO:0050789)	10867	512	412.26	+	1.24	2.98e-08
biological regulation (GO:0065007)	11376	531	431.57	+	1.23	2.91e-08
biological_process (GO:0008150)	20543	817	779.34	+	1.05	0.000252
Unclassified (UNCLASSIFIED)	1678	26	63.66	-	0.41	0
nervous system process (GO:0050877)	2121	27	80.46	-	0.34	5.87e-09
G-protein coupled receptor signaling pathway (GO:0007186)	1805	15	68.48	-	0.22	8.39e-12
sensory perception (GO:0007600)	1766	14	67	-	0.21	6.08e-12
sensory perception of chemical stimulus (GO:0007606)	1393	2	52.85	-	< 0.2	2.77e-17
sensory perception of smell (GO:0007608)	1106	1	41.96	-	< 0.2	7.8e-14

## Sheet: Figure S2C GO BP Analysis
Figure S2C GO BP Analysis
Analysis Type:	PANTHER Overrepresentation Test (release 20170413)
Annotation Version and Release Date:	GO Ontology database Released 2017-08-14
Analyzed List:	mutual_diff_worst.txt (Mus musculus)	There are duplicate IDs in the file. The unique set of IDs will be used.
Reference List:	Mus musculus (all genes in database)
Bonferroni correction:	TRUE
Bonferroni count:	8483
GO biological process complete	Mus musculus - REFLIST (22221)	mutual_diff_worst.txt (569)	mutual_diff_worst.txt (expected)	mutual_diff_worst.txt (over/under)	mutual_diff_worst.txt (fold Enrichment)	mutual_diff_worst.txt (P-value)
regulation of cell-substrate adhesion (GO:0010810)	183	19	4.69	+	4.05	0.00391
peptide metabolic process (GO:0006518)	430	34	11.01	+	3.09	0.000114
peptide biosynthetic process (GO:0043043)	320	25	8.19	+	3.05	0.0118
translation (GO:0006412)	301	23	7.71	+	2.98	0.0441
positive regulation of cell adhesion (GO:0045785)	370	26	9.47	+	2.74	0.0477
cellular amide metabolic process (GO:0043603)	560	38	14.34	+	2.65	0.00081
regulation of cell adhesion (GO:0030155)	640	39	16.39	+	2.38	0.00781
regulation of cell migration (GO:0030334)	737	42	18.87	+	2.23	0.016
regulation of cell motility (GO:2000145)	775	44	19.84	+	2.22	0.00996
regulation of locomotion (GO:0040012)	851	46	21.79	+	2.11	0.0207
regulation of cellular component movement (GO:0051270)	853	45	21.84	+	2.06	0.0492
organonitrogen compound biosynthetic process (GO:1901566)	1034	52	26.48	+	1.96	0.0349
small molecule metabolic process (GO:0044281)	1471	73	37.67	+	1.94	0.000559
intracellular signal transduction (GO:0035556)	1260	62	32.26	+	1.92	0.00796
phosphate-containing compound metabolic process (GO:0006796)	1629	76	41.71	+	1.82	0.00327
regulation of programmed cell death (GO:0043067)	1465	68	37.51	+	1.81	0.0171
regulation of apoptotic process (GO:0042981)	1448	67	37.08	+	1.81	0.0227
phosphorus metabolic process (GO:0006793)	1691	78	43.3	+	1.8	0.0035
regulation of cell death (GO:0010941)	1600	72	40.97	+	1.76	0.0246
regulation of cellular component organization (GO:0051128)	2306	102	59.05	+	1.73	0.000328
cellular localization (GO:0051641)	1877	83	48.06	+	1.73	0.00771
organic substance biosynthetic process (GO:1901576)	3479	135	89.08	+	1.52	0.00307
cellular developmental process (GO:0048869)	3496	135	89.52	+	1.51	0.00404
biosynthetic process (GO:0009058)	3545	135	90.77	+	1.49	0.00868
organonitrogen compound metabolic process (GO:1901564)	4293	163	109.93	+	1.48	0.000452
cell differentiation (GO:0030154)	3427	130	87.75	+	1.48	0.0181
cellular component organization (GO:0016043)	4629	175	118.53	+	1.48	0.000149
localization (GO:0051179)	4577	173	117.2	+	1.48	0.000192
cellular component organization or biogenesis (GO:0071840)	4802	180	122.96	+	1.46	0.000156
positive regulation of biological process (GO:0048518)	5342	194	136.79	+	1.42	0.000363
cellular metabolic process (GO:0044237)	7124	256	182.42	+	1.4	7.02e-07
anatomical structure development (GO:0048856)	4795	169	122.78	+	1.38	0.0302
developmental process (GO:0032502)	5122	178	131.16	+	1.36	0.0348
organic substance metabolic process (GO:0071704)	7702	266	197.22	+	1.35	1.6e-05
metabolic process (GO:0008152)	8173	279	209.28	+	1.33	1.38e-05
primary metabolic process (GO:0044238)	7346	250	188.1	+	1.33	0.000363
nitrogen compound metabolic process (GO:0006807)	6797	230	174.05	+	1.32	0.00355
cellular process (GO:0009987)	13735	439	351.7	+	1.25	3.48e-11
biological_process (GO:0008150)	20543	552	526.03	+	1.05	0.0257
nervous system process (GO:0050877)	2121	22	54.31	-	0.41	0.00172
Unclassified (UNCLASSIFIED)	1678	17	42.97	-	0.4	0
sensory perception (GO:0007600)	1766	10	45.22	-	0.22	7.61e-07
G-protein coupled receptor signaling pathway (GO:0007186)	1805	9	46.22	-	< 0.2	6.39e-08
