# Supplementary material for: Precardiac organoids form two heart fields via Bmp/Wnt signaling
Source: Nat Commun. 2018 Aug 7;9:3140. doi: 10.1038/s41467-018-05604-8 (PMC6081372; doi:10.1038/s41467-018-05604-8)
Supplement: Supplementary file 5 — Supplementary Data 2 [file 41467_2018_5604_MOESM5_ESM.xlsx]

## Sheet: Sheet1
qPCR Primer List
Human Sybr primers
Human aSMA For	AAAAGACAGCTACGTGGGTGA
Human aSMA Rev	GCCATGTTCTATCGGGTACTTC
Human Tnnt2 For	GGAGGAGTCCAAACCAAAGCC
Human Tnnt2 Rev	TCAAAGTCCACTCTCTCTCCATC
Human Fsp1 For	GATGAGCAACTTGGACAGCAA
Human Fsp1 Rev	CTGGGCTGCTTATCTGGGAAG
Human PECAM For	AACAGTGTTGACATGAAGAGCC
Human PECAM Rev	TGTAAAACAGCACGTCATCCTT
Human GAPDH For	GGAGCGAGATCCCTCCAAAAT
Human GAPDH Rev	GGCTGTTGTCATACTTCTCATGG
Mouse Taqman probes
Mesp1	Mm00801883_g1
Tbx5	Mm00803518_m1
Tbx1	Mm00448949_m1
Wnt3a	Mm00437337_m1
Dkk1	Mm00438422_m1
Isl1	Mm00517585_m1
actc1	Mm01333821_m1
Bmp4	Mm00432087_m1
Brachyury/T	Mm00436877_m1
Mouse Sybr primers
Hcn4	CCATCAATGGCATGGTGA	CCTTGAAGAGGGCGTAGGA
Tbx5	GGATGTCTCGGATGCAAAGT	GGTTGGAGGTGACTTTGTGC
Tx1	GCTGTGGGACGAGTTCAATC	ACGTGGGGAACATTCGTCT
Fgf10	ATCACCTCCAAGGAGATGTCC	CGGCAACAACTCCGATTTCCAC
nkx2.5	GACGTAGCCTGGTGTCTCG	GTGTGGAATCCGTCGAAAGT
gata4	TGTGTAGCAGGCAGAAAGCA	GGTTGCTCCAGAAATCGTGC
