# Supplementary material for: Precardiac organoids form two heart fields via Bmp/Wnt signaling
Source: Nat Commun. 2018 Aug 7;9:3140. doi: 10.1038/s41467-018-05604-8 (PMC6081372; doi:10.1038/s41467-018-05604-8)
Supplement: Supplementary file 6 — Supplementary Data 3 [file 41467_2018_5604_MOESM6_ESM.xlsx]

## Sheet: PAnd032712-ANOVA
Microarray dataset
Column #	Transcript ID	Name	Sample Class T Grand P-Value)	Mean (Islet+_Cxcr4+)	Mean (Islet+_Cxcr4-)	Mean (Neg)	Islet+_Cxcr4+ vs. Neg T (p-val)	Islet+_Cxcr4+ vs Neg T Paired (p-val)	Max -Log10 (Islet+_Cxcr4+ vs. Neg p-val & Paired p-vals)	Islet+_Cxcr4+ vs. Neg T (ratio)	Islet+_Cxcr4+ vs. Neg T Lin(FC)	Islet+_Cxcr4+ vs. Neg (Description)	Islet+_Cxcr4- vs. Neg T (p-val)	Islet+_Cxcr4- vs Neg T Paired (p-val)	Max -Log10 (Islet+_Cxcr4- vs. Neg p-val & Paired p-vals)	Islet+_Cxcr4- vs. Neg T (ratio)	Islet+_Cxcr4- vs. Neg T Lin(FC)	Islet+_Cxcr4- vs. Neg (Description)	Islet+_Cxcr4+ vs. Islet+_Cxcr4- T (p-val)	Islet+_Cxcr4+ vs Islet+_Cxcr4- T Paired (p-val)	Max -Log10 (Islet+_Cxcr4+ vs. Islet+_Cxcr4- & Paired p-vals)	Islet+_Cxcr4+ vs. Islet+_Cxcr4- T (ratio)	Islet+_Cxcr4+ vs. Islet+_Cxcr4- T Lin(FC)	Islet+_Cxcr4+ vs. Islet+_Cxcr4- (Description)	strand	total probes	GoldenPath Lookup TRANSCRIPT	Unique Gene AccID	Unique Gene Symbol	Unique Gene Title	Unique Gene CytoLoc	Unique Gene EntrezID	RefSeq	Unique GmRNA AccID	Unique GmRNA Name		Abs (Islet+_Cxcr4+ vs. Neg Lin(FC))	Abs (Islet+_Cxcr4- vs. Neg Lin(FC))	Abs (Islet+_Cxcr4+ vs. Islet+_Cxcr4- Lin(FC))	S.D. Gene Islet+_Cxcr4+ vs. Neg T Log2(FC)	S.D. Gene Islet+_Cxcr4- vs. Neg T Log2(FC)	S.D Gene Islet+_Cxcr4+ vs. Islet+_Cxcr4- T Log2(FC)	Annotation Level
24020	10453394	Six2	0.00284563	11.0173	7.92613	9.56295	0.0297762	0.0149725	1.82471	2.7404	2.7404	Islet+_Cxcr4+ up vs Neg	0.0188315	0.00710322	2.14854	0.321564	-3.1098	Islet+_Cxcr4- down vs Neg	0.000943847	0.000215228	3.6671	8.52211	8.52211	Islet+_Cxcr4+ up vs Islet+_Cxcr4-	-	28	chr17:86083608-86087594	NM_011380	Six2	sine oculis-related homeobox 2 homolog (Drosophila)	17 E4|17 45.5 cM	20472	NM_011380	NM_011380	Mus musculus sine oculis-related homeobox 2 homolog (Drosophila) (Six2), mRNA.		1.16889	1.14697	1.01911	-1s	-1s	-0.5s	Gene
15983	10499062	Fhdc1	0.000908956	11.0559	8.25891	9.64369	0.00922113	0.0144265	2.03522	2.66138	2.66138	Islet+_Cxcr4+ up vs Neg	0.0100531	0.00250255	2.60162	0.382949	-2.61132	Islet+_Cxcr4- down vs Neg	0.000295036	0.00134899	3.53012	6.94972	6.94972	Islet+_Cxcr4+ up vs Islet+_Cxcr4-	-	32	chr3:84247957-84284351	NM_001033301	Fhdc1	FH2 domain containing 1	3 F1|3	229474	NM_001033301	NM_001033301	Mus musculus FH2 domain containing 1 (Fhdc1), mRNA.		1.08753	1.14619	1.05394	-0.5s	-1s	+0.5s	Gene
22787	10512721	Igfbpl1	0.000229659	11.1509	8.39603	8.95981	0.000358002	0.00726868	3.44611	4.56641	4.56641	Islet+_Cxcr4+ up vs Neg	0.112593	0.0865745	1.06261	0.676528	-1.47813	Islet+_Cxcr4- down vs Neg	0.000100327	0.00223026	3.99858	6.74977	6.74977	Islet+_Cxcr4+ up vs Islet+_Cxcr4-	-	25	chr4:45822340-45839687	NM_018741	Igfbpl1	insulin-like growth factor binding protein-like 1	4|4 B2	75426	NM_018741	NM_018741	Mus musculus insulin-like growth factor binding protein-like 1 (Igfbpl1), mRNA.		1.19407	1.00996	1.20596	-1s	+0.5s	-1s	Gene
5873	10416126	Ebf2	0.0100867	9.07392	6.42977	8.25094	0.205728	0.126198	0.898948	1.76906	1.76906	Islet+_Cxcr4+ up vs Neg	0.0200714	0.017681	1.75249	0.282991	-3.53369	Islet+_Cxcr4- down vs Neg	0.003856	0.0125425	2.41386	6.25129	6.25129	Islet+_Cxcr4+ up vs Islet+_Cxcr4-	+	49	chr14:67852129-68048630	NM_010095	Ebf2	early B-cell factor 2	14|14 D-E1	13592	NM_010095	NM_010095	Mus musculus early B-cell factor 2 (Ebf2), mRNA.		1.08977	1.11615	1.21634	-0.5s	+1s	-1s	Gene
7357	10357472	Cxcr4	0.000106913	10.7854	8.20285	9.77394	0.00529419	0.061729	2.2762	2.016	2.016	Islet+_Cxcr4+ up vs Neg	0.000570469	0.0244057	3.24377	0.336553	-2.9713	Islet+_Cxcr4- down vs Neg	3.55754e-05	0.00161468	4.44885	5.99014	5.99014	Islet+_Cxcr4+ up vs Islet+_Cxcr4-	-	25	chr1:130484776-130488876	NM_009911	Cxcr4	chemokine (C-X-C motif) receptor 4	1 E4|1 67.4 cM	12767	NM_009911	NM_009911	Mus musculus chemokine (C-X-C motif) receptor 4 (Cxcr4), mRNA.		2.15477	1.95983	1.09947	-6s	-6s	-0.5s	Gene
28564	10591131	Fat3	0.000883993	7.89989	5.48659	6.28474	0.00260918	0.0458441	2.5835	3.06342	3.06342	Islet+_Cxcr4+ up vs Neg	0.0504573	0.0123946	1.90677	0.575083	-1.73888	Islet+_Cxcr4- down vs Neg	0.000317868	0.0184093	3.49775	5.32692	5.32692	Islet+_Cxcr4+ up vs Islet+_Cxcr4-	-	24	chr9:15981185-16051479	NM_001080814	Fat3	FAT tumor suppressor homolog 3 (Drosophila)	9 A2|9	270120	NM_001080814	NM_001080814	Mus musculus FAT tumor suppressor homolog 3 (Drosophila) (Fat3), mRNA.		1.039	1.18379	1.22996	+0.5s	-1s	+2s	Gene
2918	10573910	Irx5	9.30353e-05	10.38	7.99912	9.55995	0.00884635	0.0532963	2.05324	1.7655	1.7655	Islet+_Cxcr4+ up vs Neg	0.000348629	0.00304795	3.45764	0.338957	-2.95022	Islet+_Cxcr4- down vs Neg	3.24135e-05	0.00768082	4.48927	5.20861	5.20861	Islet+_Cxcr4+ up vs Islet+_Cxcr4-	+	25	chr8:94881648-94885355	NM_018826	Irx5	Iroquois related homeobox 5 (Drosophila)	8 C5|8 43.3 cM	54352	NM_018826	NM_018826	Mus musculus Iroquois related homeobox 5 (Drosophila) (Irx5), mRNA.		1.02758	1.01985	1.00759	+0.5s	+0.5s	+0.5s	Gene
28549	10591123	Fat3	0.00155462	9.62006	7.3139	8.62488	0.0269403	0.159664	1.5696	1.99334	1.99334	Islet+_Cxcr4+ up vs Neg	0.00860978	0.0144022	2.06501	0.403048	-2.4811	Islet+_Cxcr4- down vs Neg	0.000517127	0.0323703	3.2864	4.94566	4.94566	Islet+_Cxcr4+ up vs Islet+_Cxcr4-	-	25	chr9:15825760-15825899	NM_001080814	Fat3	FAT tumor suppressor homolog 3 (Drosophila)	9 A2|9	270120	NM_001080814	NM_001080814	Mus musculus FAT tumor suppressor homolog 3 (Drosophila) (Fat3), mRNA.		1.0085	1.00677	1.01532	---	---	---	mRNA Only
2592	10438347	Tbx1	0.00158922	11.088	8.80484	10.0643	0.0235126	0.0364566	1.6287	2.03309	2.03309	Islet+_Cxcr4+ up vs Neg	0.00995849	0.0110863	2.00181	0.417697	-2.39408	Islet+_Cxcr4- down vs Neg	0.000525013	0.00141794	3.27983	4.86737	4.86737	Islet+_Cxcr4+ up vs Islet+_Cxcr4-	-	37	chr16:18581797-18590764	NM_011532	Tbx1	T-box 1	16 A3|16 11.35 cM	21380	NM_011532	NM_011532	Mus musculus T-box 1 (Tbx1), mRNA.		1.08211	1.05256	1.13898	+0.5s	-0.5s	+1s	Gene
26409	10368970	Prdm1	0.000593103	11.2446	8.96178	9.4889	0.00101661	0.00849915	2.99285	3.37685	3.37685	Islet+_Cxcr4+ up vs Neg	0.124778	0.107812	0.967333	0.693936	-1.44105	Islet+_Cxcr4- down vs Neg	0.000247178	0.014573	3.60699	4.86622	4.86622	Islet+_Cxcr4+ up vs Islet+_Cxcr4-	-	32	chr10:44156983-44178554	NM_007548	Prdm1	PR domain containing 1, with ZNF domain	10 B2|10 27.0 cM	12142	NM_007548	NM_007548	Mus musculus PR domain containing 1, with ZNF domain (Prdm1), mRNA.		1.30605	1.44658	1.1076	+2s	+2s	-1s	Gene
2841	10413981	Gm626	0.00111661	9.55922	7.29419	7.99208	0.00281329	0.0356269	2.55079	2.96317	2.96317	Islet+_Cxcr4+ up vs Neg	0.07349	0.1454	1.13377	0.616475	-1.62213	Islet+_Cxcr4- down vs Neg	0.000414051	0.000174773	3.75753	4.80663	4.80663	Islet+_Cxcr4+ up vs Islet+_Cxcr4-	+	25	chr14:34329728-34329883	XM_985917	Gm626	predicted gene 626	14 B|14	268729	XM_985917	XM_985917	PREDICTED: Mus musculus predicted gene 626 (Gm626), mRNA.		1.1091	1.11679	1.00693	-1s	-1s	+0.5s	Gene
7085	10417176	Zic2	1.43445e-05	10.1454	7.9012	10.6388	0.0393706	0.0845604	1.40483	0.710378	-1.4077	Islet+_Cxcr4+ down vs Neg	6.58114e-06	0.00306515	5.1817	0.149936	-6.66951	Islet+_Cxcr4- down vs Neg	2.09347e-05	2.52019e-05	4.67913	4.73788	4.73788	Islet+_Cxcr4+ up vs Islet+_Cxcr4-	+	25	chr14:122874606-122879550	NM_009574	Zic2	zinc finger protein of the cerebellum 2	14 E5|14 62.0 cM	22772	NM_009574	NM_009574	Mus musculus zinc finger protein of the cerebellum 2 (Zic2), mRNA.		1.22841	1.10413	1.11256	---	---	---	mRNA Only
28540	10591118	Fat3	0.00224103	9.64949	7.4566	8.7052	0.035123	0.152265	1.45441	1.92424	1.92424	Islet+_Cxcr4+ up vs Neg	0.0116032	0.0318353	1.93542	0.420856	-2.37611	Islet+_Cxcr4- down vs Neg	0.000750295	0.0494266	3.12477	4.57221	4.57221	Islet+_Cxcr4+ up vs Islet+_Cxcr4-	-	24	chr9:15808288-15808498	NM_001080814	Fat3	FAT tumor suppressor homolog 3 (Drosophila)	9 A2|9	270120	NM_001080814	NM_001080814	Mus musculus FAT tumor suppressor homolog 3 (Drosophila) (Fat3), mRNA.		1.24622	1.04143	1.29785	+2s	-0.5s	+2s	Gene
24545	10368243	Eya4	0.00340395	9.29134	7.11394	7.94824	0.0119491	0.062942	1.92266	2.53696	2.53696	Islet+_Cxcr4+ up vs Neg	0.0691004	0.0732639	1.16052	0.560853	-1.783	Islet+_Cxcr4- down vs Neg	0.00118405	0.0239284	2.92663	4.5234	4.5234	Islet+_Cxcr4+ up vs Islet+_Cxcr4-	-	46	chr10:22823974-23070592	NM_010167	Eya4	eyes absent 4 homolog (Drosophila)	10 A3|10 18.0 cM	14051	NM_010167	NM_010167	Mus musculus eyes absent 4 homolog (Drosophila) (Eya4), mRNA.		1.00039	1.02058	1.02098	+0.5s	+0.5s	-0.5s	Gene
28559	10591127	Fat3	0.000812975	9.52851	7.3602	8.59358	0.01679	0.118567	1.77495	1.9118	1.9118	Islet+_Cxcr4+ up vs Neg	0.00493366	0.00225514	2.64683	0.42532	-2.35117	Islet+_Cxcr4- down vs Neg	0.000268086	0.0276135	3.57173	4.49497	4.49497	Islet+_Cxcr4+ up vs Islet+_Cxcr4-	-	25	chr9:15835550-15835864	NM_001080814	Fat3	FAT tumor suppressor homolog 3 (Drosophila)	9 A2|9	270120	NM_001080814	NM_001080814	Mus musculus FAT tumor suppressor homolog 3 (Drosophila) (Fat3), mRNA.		1.03789	1.0333	1.00444	+0.5s	+0.5s	+0.5s	Gene
10191	10580582	4933436C20Rik	3.37543e-06	10.7898	8.6647	9.96345	0.000259571	0.0149429	3.58574	1.77316	1.77316	Islet+_Cxcr4+ up vs Neg	1.99953e-05	0.00599666	4.69907	0.406477	-2.46016	Islet+_Cxcr4- down vs Neg	1.11338e-06	0.00271592	5.95336	4.36226	4.36226	Islet+_Cxcr4+ up vs Islet+_Cxcr4-	-	27	chr8:94849937-94880019	NR_033641	4933436C20Rik	RIKEN cDNA 4933436C20 gene	8 C5|8	71296	NR_033641	NR_033641	Mus musculus RIKEN cDNA 4933436C20 gene (4933436C20Rik), non-coding RNA.		1.03542	1.00035	1.03506	-0.5s	+0.5s	-0.5s	Gene
28530	10591112	Fat3	0.00455226	8.105	5.98362	6.88716	0.0199785	0.179639	1.69944	2.326	2.326	Islet+_Cxcr4+ up vs Neg	0.0584648	0.0172782	1.7625	0.534577	-1.87064	Islet+_Cxcr4- down vs Neg	0.00154962	0.047781	2.80977	4.3511	4.3511	Islet+_Cxcr4+ up vs Islet+_Cxcr4-	-	25	chr9:15794940-15795093	NM_001080814	Fat3	FAT tumor suppressor homolog 3 (Drosophila)	9 A2|9	270120	NM_001080814	NM_001080814	Mus musculus FAT tumor suppressor homolog 3 (Drosophila) (Fat3), mRNA.		1.01038	1.04361	1.03288	+0.5s	+0.5s	-0.5s	Gene
32682	10568735	Ebf3	0.00425099	11.1125	9.03372	9.67964	0.00949185	0.00441714	2.35486	2.6999	2.6999	Islet+_Cxcr4+ up vs Neg	0.141763	0.0328706	1.48319	0.639084	-1.56474	Islet+_Cxcr4- down vs Neg	0.00159824	0.00815349	2.79636	4.22465	4.22465	Islet+_Cxcr4+ up vs Islet+_Cxcr4-	-	43	chr7:144385404-144506128	NM_001113415	Ebf3	early B-cell factor 3	7|7 F3-F4	13593	NM_001113415	NM_001113415	Mus musculus early B-cell factor 3 (Ebf3), transcript variant 1, mRNA.		1.2047	1.04667	1.15099	-1s	-0.5s	-1s	Gene
2837	10413979	Gm626	0.000786296	9.08096	7.01228	7.44603	0.00119784	0.0266385	2.9216	3.10572	3.10572	Islet+_Cxcr4+ up vs Neg	0.177589	0.204802	0.750584	0.740333	-1.35074	Islet+_Cxcr4- down vs Neg	0.000341226	0.00166025	3.46696	4.19504	4.19504	Islet+_Cxcr4+ up vs Islet+_Cxcr4-	+	25	chr14:34324911-34325049	XM_985917	Gm626	predicted gene 626	14 B|14	268729	XM_985917	XM_985917	PREDICTED: Mus musculus predicted gene 626 (Gm626), mRNA.		1.01627	1.07498	1.05777	+0.5s	+0.5s	-0.5s	Gene
19124	10400967	Six1	0.0078199	8.76266	6.70172	8.70822	0.912897	0.871209	0.0598776	1.03846	1.03846	Islet+_Cxcr4+ up vs Neg	0.00565682	0.0213545	2.24743	0.248877	-4.01806	Islet+_Cxcr4- down vs Neg	0.00498985	0.0155064	2.30191	4.17257	4.17257	Islet+_Cxcr4+ up vs Islet+_Cxcr4-	-	25	chr12:74142817-74147684	NM_009189	Six1	sine oculis-related homeobox 1 homolog (Drosophila)	12 C3|12 31.0 cM	20471	NM_009189	NM_009189	Mus musculus sine oculis-related homeobox 1 homolog (Drosophila) (Six1), mRNA.		1.03996	1.02414	1.06506	-0.5s	+0.5s	-0.5s	Gene
460	10461856	Gna14	0.00523307	9.39038	7.35012	7.46884	0.00417719	0.0126074	2.37912	3.78827	3.78827	Islet+_Cxcr4+ up vs Neg	0.791078	0.564329	0.248468	0.921005	-1.08577	Islet+_Cxcr4- down vs Neg	0.0031251	0.00311596	2.50641	4.11319	4.11319	Islet+_Cxcr4+ up vs Islet+_Cxcr4-	+	30	chr19:16510252-16685310	NM_008137	Gna14	guanine nucleotide binding protein, alpha 14	19 A-B|19 9.0 cM	14675	NM_008137	NM_008137	Mus musculus guanine nucleotide binding protein, alpha 14 (Gna14), mRNA.		1.08217	1.02056	1.06038	+0.5s	+0.5s	+0.5s	Gene
8078	10578045	Nrg1	5.95064e-06	10.9364	8.89777	9.0918	6.03166e-06	0.00470026	5.21956	3.59159	3.59159	Islet+_Cxcr4+ up vs Neg	0.171042	0.149764	0.824593	0.874162	-1.14395	Islet+_Cxcr4- down vs Neg	3.3525e-06	0.00523792	5.47463	4.10861	4.10861	Islet+_Cxcr4+ up vs Islet+_Cxcr4-	-	51	chr8:32928500-33994616	NM_178591	Nrg1	neuregulin 1	8 A3|8	211323	NM_178591	NM_178591	Mus musculus neuregulin 1 (Nrg1), mRNA.		1.14584	2.38785	2.08394	+1s	+6s	-6s	Gene
1744	10353192	Eya1	8.6756e-05	10.9359	8.9539	10.2323	0.00724104	0.0209673	2.1402	1.62861	1.62861	Islet+_Cxcr4+ up vs Neg	0.000352486	0.0084522	3.45286	0.412264	-2.42563	Islet+_Cxcr4- down vs Neg	2.98602e-05	0.00550225	4.52491	3.95041	3.95041	Islet+_Cxcr4+ up vs Islet+_Cxcr4-	-	40	chr1:14159039-14300280	NM_010164	Eya1	eyes absent 1 homolog (Drosophila)	1 A3|1 10.4 cM	14048	NM_010164	NM_010164	Mus musculus eyes absent 1 homolog (Drosophila) (Eya1), mRNA.		1.0901	1.0602	1.15573	-0.5s	+0.5s	-1s	Gene
27225	10344952	Rdh10	0.000723115	10.9593	9.00562	9.54917	0.00158109	0.0076786	2.80104	2.65767	2.65767	Islet+_Cxcr4+ up vs Neg	0.080217	0.0164311	1.78433	0.686081	-1.45755	Islet+_Cxcr4- down vs Neg	0.000278807	0.00979768	3.5547	3.8737	3.8737	Islet+_Cxcr4+ up vs Islet+_Cxcr4-	+	28	chr1:16095855-16122631	NM_133832	Rdh10	retinol dehydrogenase 10 (all-trans)	1 A3|1 12.0 cM	98711	NM_133832	NM_133832	Mus musculus retinol dehydrogenase 10 (all-trans) (Rdh10), mRNA.		1.04605	1.04536	1.00065	-0.5s	-0.5s	-0.5s	Gene
28536	10591116	Fat3	0.00106021	9.56152	7.6411	8.62756	0.0122956	0.118677	1.91025	1.91052	1.91052	Islet+_Cxcr4+ up vs Neg	0.00969641	0.0213247	2.01339	0.504715	-1.98132	Islet+_Cxcr4- down vs Neg	0.000345055	0.0250972	3.46211	3.78534	3.78534	Islet+_Cxcr4+ up vs Islet+_Cxcr4-	-	25	chr9:15800268-15804341	NM_001080814	Fat3	FAT tumor suppressor homolog 3 (Drosophila)	9 A2|9	270120	NM_001080814	NM_001080814	Mus musculus FAT tumor suppressor homolog 3 (Drosophila) (Fat3), mRNA.		1.01144	1.08475	1.07248	+0.5s	+0.5s	-0.5s	Gene
31173	10483228	Scn3a	0.0120203	7.7537	5.85161	5.97367	0.00943844	0.0375393	2.0251	3.43433	3.43433	Islet+_Cxcr4+ up vs Neg	0.805331	0.00316125	2.50014	0.918873	-1.08829	Islet+_Cxcr4- down vs Neg	0.00700657	0.0342498	2.15449	3.73755	3.73755	Islet+_Cxcr4+ up vs Islet+_Cxcr4-	-	34	chr2:65331182-65374733	NM_018732	Scn3a	sodium channel, voltage-gated, type III, alpha	2 C1.3|2 36.0 cM	20269	NM_018732	NM_018732	Mus musculus sodium channel, voltage-gated, type III, alpha (Scn3a), mRNA.		1.13855	1.07484	1.05927	---	---	---	mRNA Only
28576	10591135	Fat3	0.000429329	9.89248	8.00961	8.96651	0.00557984	0.0688562	2.25338	1.89996	1.89996	Islet+_Cxcr4+ up vs Neg	0.00478167	0.000644094	3.19105	0.515163	-1.94113	Islet+_Cxcr4- down vs Neg	0.000138177	0.0172045	3.85956	3.68808	3.68808	Islet+_Cxcr4+ up vs Islet+_Cxcr4-	-	25	chr9:16179391-16271898	NM_001080814	Fat3	FAT tumor suppressor homolog 3 (Drosophila)	9 A2|9	270120	NM_001080814	NM_001080814	Mus musculus FAT tumor suppressor homolog 3 (Drosophila) (Fat3), mRNA.		1.08828	1.05673	1.02986	-0.5s	-0.5s	-0.5s	Gene
8498	10358583	Hmcn1	0.00437128	10.8342	8.96751	9.75754	0.019002	0.0286081	1.7212	2.10915	2.10915	Islet+_Cxcr4+ up vs Neg	0.0581886	0.0128943	1.8896	0.578332	-1.72911	Islet+_Cxcr4- down vs Neg	0.00148869	0.00310039	2.8272	3.64695	3.64695	Islet+_Cxcr4+ up vs Islet+_Cxcr4-	-	25	chr1:152523106-152523279	NM_001024720	Hmcn1	hemicentin 1	1 G1|1	545370	NM_001024720	NM_001024720	Mus musculus hemicentin 1 (Hmcn1), mRNA.		1.13435	1.07168	1.05848	-1s	-0.5s	-0.5s	Gene
30707	10372891	Srgap1	0.000337494	11.0705	9.21166	9.27083	0.000265092	0.00294977	3.5766	3.48137	3.48137	Islet+_Cxcr4+ up vs Neg	0.810382	0.0325035	1.48807	0.959816	-1.04187	Islet+_Cxcr4- down vs Neg	0.000221725	0.00219088	3.65419	3.62712	3.62712	Islet+_Cxcr4+ up vs Islet+_Cxcr4-	-	25	chr10:121222221-121484364	NM_001081037	Srgap1	SLIT-ROBO Rho GTPase activating protein 1	10|10 D3	117600	NM_001081037	NM_001081037	Mus musculus SLIT-ROBO Rho GTPase activating protein 1 (Srgap1), mRNA.		1.67071	1.28852	1.2966	-3s	-2s	-2s	Gene
6159	10501734	Palmd	0.000125345	9.58878	7.74383	7.28266	5.52232e-05	0.0117127	4.25788	4.9455	4.9455	Islet+_Cxcr4+ up vs Neg	0.0903314	0.0347278	1.45932	1.37666	1.37666	Islet+_Cxcr4- up vs Neg	0.000194207	0.010797	3.71174	3.5924	3.5924	Islet+_Cxcr4+ up vs Islet+_Cxcr4-	-	28	chr3:116621174-116671870	NM_023245	Palmd	palmdelphin	3 G1|3 52.0 cM	114301	NM_023245	NM_023245	Mus musculus palmdelphin (Palmd), mRNA.		1.28423	1.22748	1.04623	+2s	+2s	+0.5s	Gene
24407	10368175	Pde7b	0.0117571	8.38192	6.53791	7.39958	0.0530333	0.0934355	1.27545	1.97568	1.97568	Islet+_Cxcr4+ up vs Neg	0.0795563	0.0704458	1.15214	0.550317	-1.81714	Islet+_Cxcr4- down vs Neg	0.00405212	0.0395087	2.39232	3.59007	3.59007	Islet+_Cxcr4+ up vs Islet+_Cxcr4-	-	33	chr10:20117810-20444884	NM_013875	Pde7b	phosphodiesterase 7B	10 A3|10	29863	NM_013875	NM_013875	Mus musculus phosphodiesterase 7B (Pde7b), mRNA.		1.15394	1.11318	1.03662	-1s	-1s	-0.5s	Gene
19396	10509965	Epha2	0.00642595	10.4026	8.56041	8.87244	0.00730381	0.00486233	2.31316	2.88818	2.88818	Islet+_Cxcr4+ up vs Neg	0.448288	0.0992592	1.00323	0.80551	-1.24145	Islet+_Cxcr4- down vs Neg	0.00303592	0.00049061	3.30926	3.58553	3.58553	Islet+_Cxcr4+ up vs Islet+_Cxcr4-	+	38	chr4:140857155-140885299	NM_010139	Epha2	Eph receptor A2	4 D-E|4 73.2 cM	13836	NM_010139	NM_010139	Mus musculus Eph receptor A2 (Epha2), mRNA.		2.24931	2.09593	1.07318	-6s	-6s	-0.5s	Gene
8505	10358587	Hmcn1	0.0102743	7.97679	6.14441	6.81949	0.0272637	0.0506393	1.56442	2.2304	2.2304	Islet+_Cxcr4+ up vs Neg	0.141438	0.0583641	1.23385	0.626296	-1.59669	Islet+_Cxcr4- down vs Neg	0.00371229	0.0444205	2.43036	3.56126	3.56126	Islet+_Cxcr4+ up vs Islet+_Cxcr4-	-	25	chr1:152526639-152526725	NM_001024720	Hmcn1	hemicentin 1	1 G1|1	545370	NM_001024720	NM_001024720	Mus musculus hemicentin 1 (Hmcn1), mRNA.		1.25752	1.32505	1.0537	-2s	-2s	+0.5s	Gene
8487	10358577	Hmcn1	0.00481666	11.555	9.75345	10.4965	0.0191628	0.028181	1.71754	2.0827	2.0827	Islet+_Cxcr4+ up vs Neg	0.0672649	0.0445895	1.35077	0.597458	-1.67376	Islet+_Cxcr4- down vs Neg	0.00165384	0.000118104	3.92774	3.48593	3.48593	Islet+_Cxcr4+ up vs Islet+_Cxcr4-	-	25	chr1:152519042-152519192	NM_001024720	Hmcn1	hemicentin 1	1 G1|1	545370	NM_001024720	NM_001024720	Mus musculus hemicentin 1 (Hmcn1), mRNA.		1.06488	1.13875	1.06937	-0.5s	-1s	+0.5s	Gene
2201	10463482	Tlx1	0.00566141	10.5513	8.75225	8.78126	0.00402785	0.0101975	2.39493	3.41067	3.41067	Islet+_Cxcr4+ up vs Neg	0.943383	0.62101	0.206901	0.980092	-1.02031	Islet+_Cxcr4- down vs Neg	0.00372462	0.0123648	2.42892	3.47995	3.47995	Islet+_Cxcr4+ up vs Islet+_Cxcr4-	+	26	chr19:45225205-45231433	NM_021901	Tlx1	T-cell leukemia, homeobox 1	19 C3|19 43.0 cM	21908	NM_021901	NM_021901	Mus musculus T-cell leukemia, homeobox 1 (Tlx1), mRNA.		1.18822	1.00202	1.19062	+1s	+0.5s	+1s	Gene
28556	10591125	Fat3	0.00168186	9.08829	7.30938	8.31959	0.0283428	0.136815	1.54756	1.70373	1.70373	Islet+_Cxcr4+ up vs Neg	0.00923807	0.00613801	2.21197	0.496476	-2.0142	Islet+_Cxcr4- down vs Neg	0.000559981	0.0368495	3.25183	3.43166	3.43166	Islet+_Cxcr4+ up vs Islet+_Cxcr4-	-	25	chr9:15834258-15834468	NM_001080814	Fat3	FAT tumor suppressor homolog 3 (Drosophila)	9 A2|9	270120	NM_001080814	NM_001080814	Mus musculus FAT tumor suppressor homolog 3 (Drosophila) (Fat3), mRNA.		1.03981	1.06544	1.10786	---	---	---	mRNA Only
24539	10368240	Tcf21	0.00227809	10.0701	8.31287	8.40383	0.00183098	0.009481	2.73732	3.17386	3.17386	Islet+_Cxcr4+ up vs Neg	0.782099	0.545318	0.26335	0.938899	-1.06508	Islet+_Cxcr4- down vs Neg	0.00139541	0.0255454	2.8553	3.38041	3.38041	Islet+_Cxcr4+ up vs Islet+_Cxcr4-	-	26	chr10:22537069-22539946	NM_011545	Tcf21	transcription factor 21	10 A3|10 16.0 cM	21412	NM_011545	NM_011545	Mus musculus transcription factor 21 (Tcf21), mRNA.		1.08078	1.05488	1.02455	---	---	---	mRNA Only
8493	10358581	Hmcn1	0.00558858	10.4798	8.73861	9.20224	0.00967102	0.0233726	2.01453	2.42436	2.42436	Islet+_Cxcr4+ up vs Neg	0.224013	0.109487	0.960637	0.725161	-1.379	Islet+_Cxcr4- down vs Neg	0.0022403	0.00312564	2.64969	3.3432	3.3432	Islet+_Cxcr4+ up vs Islet+_Cxcr4-	-	25	chr1:152522643-152522756	NM_001024720	Hmcn1	hemicentin 1	1 G1|1	545370	NM_001024720	NM_001024720	Mus musculus hemicentin 1 (Hmcn1), mRNA.		1.12577	1.0533	1.18577	+1s	-0.5s	+1s	Gene
9559	10530269	Rbm47	0.00649592	7.9371	6.20079	7.82559	0.7791	0.814954	0.108407	1.08036	1.08036	Islet+_Cxcr4+ up vs Neg	0.00523328	0.0192565	2.28123	0.324256	-3.08398	Islet+_Cxcr4- down vs Neg	0.00381623	0.0164902	2.41837	3.3318	3.3318	Islet+_Cxcr4+ up vs Islet+_Cxcr4-	-	33	chr5:66409841-66542168	NM_178446	Rbm47	RNA binding motif protein 47	5 C3.1|5	245945	NM_178446	NM_178446	Mus musculus RNA binding motif protein 47 (Rbm47), transcript variant 1, mRNA.		1.2117	1.06769	1.13488	-1s	-0.5s	-1s	Gene
29244	10456248	Onecut2	0.00171238	9.8609	8.13269	8.77454	0.00613624	0.0218543	2.2121	2.12338	2.12338	Islet+_Cxcr4+ up vs Neg	0.0504014	0.0419299	1.37748	0.640891	-1.56033	Islet+_Cxcr4- down vs Neg	0.000594803	0.0240043	3.22563	3.31317	3.31317	Islet+_Cxcr4+ up vs Islet+_Cxcr4-	+	29	chr18:64500018-64546411	NM_194268	Onecut2	one cut domain, family member 2	18 E1|18	225631	NM_194268	NM_194268	Mus musculus one cut domain, family member 2 (Onecut2), mRNA.		1.50729	1.28997	1.16846	+3s	+2s	+1s	Gene
2832	10413977	Gm626	0.00146481	8.53327	6.81489	7.29978	0.00311378	0.0378535	2.50671	2.35136	2.35136	Islet+_Cxcr4+ up vs Neg	0.110265	0.0945666	1.02426	0.714554	-1.39948	Islet+_Cxcr4- down vs Neg	0.000564664	0.00285612	3.24821	3.29067	3.29067	Islet+_Cxcr4+ up vs Islet+_Cxcr4-	+	25	chr14:34324170-34324317	XM_985917	Gm626	predicted gene 626	14 B|14	268729	XM_985917	XM_985917	PREDICTED: Mus musculus predicted gene 626 (Gm626), mRNA.		1.08115	1.00898	1.09086	+0.5s	-0.5s	+0.5s	Gene
26997	10404783	Edn1	0.0292826	7.84548	6.12772	6.31594	0.0246743	0.03682	1.60776	2.88695	2.88695	Islet+_Cxcr4+ up vs Neg	0.726524	0.603082	0.219624	0.877688	-1.13936	Islet+_Cxcr4- down vs Neg	0.0155079	0.0628707	1.80945	3.28927	3.28927	Islet+_Cxcr4+ up vs Islet+_Cxcr4-	+	28	chr13:42396845-42403359	NM_010104	Edn1	endothelin 1	13 A4|13 26.0 cM	13614	NM_010104	NM_010104	Mus musculus endothelin 1 (Edn1), mRNA.		1.01825	1.01277	1.03126	---	---	---	mRNA Only
32606	10484307	Frzb	0.00014024	10.9227	9.21702	10.0157	0.0014323	0.0802262	2.84397	1.87517	1.87517	Islet+_Cxcr4+ up vs Neg	0.00272147	0.0389419	2.5652	0.574879	-1.7395	Islet+_Cxcr4- down vs Neg	4.48787e-05	0.00604966	4.34796	3.26185	3.26185	Islet+_Cxcr4+ up vs Islet+_Cxcr4-	-	34	chr2:80252124-80287782	NM_011356	Frzb	frizzled-related protein	2 C3|2 49.75 cM	20378	NM_011356	NM_011356	Mus musculus frizzled-related protein (Frzb), mRNA.		1.32134	1.0301	1.28273	-2s	-0.5s	-2s	Gene
2864	10413991	Gm626	0.000329233	9.43954	7.74883	8.14995	0.000598624	0.0133064	3.22285	2.4446	2.4446	Islet+_Cxcr4+ up vs Neg	0.0872166	0.0959958	1.0594	0.757273	-1.32053	Islet+_Cxcr4- down vs Neg	0.00013534	0.000139425	3.86857	3.22816	3.22816	Islet+_Cxcr4+ up vs Islet+_Cxcr4-	+	28	chr14:34351473-34351565	XM_985917	Gm626	predicted gene 626	14 B|14	268729	XM_985917	XM_985917	PREDICTED: Mus musculus predicted gene 626 (Gm626), mRNA.		1.09779	1.03291	1.06282	+1s	+0.5s	+0.5s	Gene
28562	10591129	Fat3	0.0016504	9.31356	7.63659	8.35385	0.00880169	0.0797237	2.05543	1.94491	1.94491	Islet+_Cxcr4+ up vs Neg	0.0291063	0.00834538	2.07855	0.608253	-1.64405	Islet+_Cxcr4- down vs Neg	0.000550553	0.0366822	3.2592	3.19754	3.19754	Islet+_Cxcr4+ up vs Islet+_Cxcr4-	-	25	chr9:15889703-15889764	NM_001080814	Fat3	FAT tumor suppressor homolog 3 (Drosophila)	9 A2|9	270120	NM_001080814	NM_001080814	Mus musculus FAT tumor suppressor homolog 3 (Drosophila) (Fat3), mRNA.		1.1827	1.00629	1.1753	-1s	+0.5s	-1s	Gene
2869	10413993	Gm626	0.00190447	7.91521	6.24855	6.52427	0.00228915	0.0162939	2.64033	2.62248	2.62248	Islet+_Cxcr4+ up vs Neg	0.353723	0.133191	0.875525	0.826035	-1.2106	Islet+_Cxcr4- down vs Neg	0.00090404	0.00248395	3.04381	3.17478	3.17478	Islet+_Cxcr4+ up vs Islet+_Cxcr4-	+	25	chr14:34352695-34352802	XM_985917	Gm626	predicted gene 626	14 B|14	268729	XM_985917	XM_985917	PREDICTED: Mus musculus predicted gene 626 (Gm626), mRNA.		1.12682	1.04919	1.074	+1s	+0.5s	+0.5s	Gene
1932	10523190	Parm1	0.000826989	10.8384	9.17725	9.89557	0.0050562	0.0086185	2.29618	1.92233	1.92233	Islet+_Cxcr4+ up vs Neg	0.0168017	0.0868873	1.77465	0.607806	-1.64526	Islet+_Cxcr4- down vs Neg	0.000272596	0.00860231	3.56448	3.16273	3.16273	Islet+_Cxcr4+ up vs Islet+_Cxcr4-	+	27	chr5:91946726-92053037	NM_145562	Parm1	prostate androgen-regulated mucin-like protein 1	5 E2|5	231440	NM_145562	NM_145562	Mus musculus prostate androgen-regulated mucin-like protein 1 (Parm1), mRNA.		1.03727	1.05555	1.09489	+0.5s	-0.5s	+0.5s	Gene
12230	10387100	Shisa6	0.0646838	10.1994	8.57368	8.10345	0.0291722	0.000501928	3.29936	4.27515	4.27515	Islet+_Cxcr4+ up vs Neg	0.546155	0.267397	0.572843	1.38533	1.38533	Islet+_Cxcr4- up vs Neg	0.0690672	0.037381	1.42735	3.08602	3.08602	Islet+_Cxcr4+ up vs Islet+_Cxcr4-	-	29	chr11:66025231-66339628	NM_001034874	Shisa6	shisa homolog 6 (Xenopus laevis)	11 B3|11	380702	NM_001034874	NM_001034874	Mus musculus shisa homolog 6 (Xenopus laevis) (Shisa6), mRNA.		1.04224	1.02666	1.01518	+0.5s	+0.5s	+0.5s	Gene
30628	10407350	Fgf10	0.00179845	10.9173	9.30421	9.02934	0.000889821	0.0149803	3.0507	3.70116	3.70116	Islet+_Cxcr4+ up vs Neg	0.40921	0.261259	0.582929	1.20988	1.20988	Islet+_Cxcr4- up vs Neg	0.00200372	0.00341923	2.69816	3.05911	3.05911	Islet+_Cxcr4+ up vs Islet+_Cxcr4-	+	26	chr13:119503841-119580927	NM_008002	Fgf10	fibroblast growth factor 10	13 A3-A4|13 75.0 cM	14165	NM_008002	NM_008002	Mus musculus fibroblast growth factor 10 (Fgf10), mRNA.		1.09977	1.30363	1.18537	-0.5s	-2s	+1s	Gene
12185	10386951	Hs3st3b1	0.00141878	10.6929	9.08076	9.74611	0.00693706	0.024022	2.15882	1.92753	1.92753	Islet+_Cxcr4+ up vs Neg	0.0300741	0.0389172	1.52181	0.630538	-1.58595	Islet+_Cxcr4- down vs Neg	0.000476252	0.00232547	3.32216	3.05696	3.05696	Islet+_Cxcr4+ up vs Islet+_Cxcr4-	-	22	chr11:63698195-63735786	NM_018805	Hs3st3b1	heparan sulfate (glucosamine) 3-O-sulfotransferase 3B1	11 B3|11 33.0 cM	54710	NM_018805	NM_018805	Mus musculus heparan sulfate (glucosamine) 3-O-sulfotransferase 3B1 (Hs3st3b1), mRNA.		1.00821	1.0068	1.00139	-0.5s	+0.5s	-0.5s	Gene
7624	10467599	Slit1	0.0233107	9.1103	7.50686	8.64776	0.31939	0.552698	0.495679	1.37797	1.37797	Islet+_Cxcr4+ up vs Neg	0.0366633	0.080996	1.43577	0.453477	-2.20518	Islet+_Cxcr4- down vs Neg	0.00936696	0.0406594	2.0284	3.03867	3.03867	Islet+_Cxcr4+ up vs Islet+_Cxcr4-	-	37	chr19:41674747-41818346	NM_015748	Slit1	slit homolog 1 (Drosophila)	19 C3|19	20562	NM_015748	NM_015748	Mus musculus slit homolog 1 (Drosophila) (Slit1), mRNA.		1.14975	1.09366	1.05128	+1s	+1s	+0.5s	Gene
5971	10416195	Nkx3-1	0.00413567	9.28385	7.68924	7.72039	0.00299242	0.00896238	2.52398	2.95562	2.95562	Islet+_Cxcr4+ up vs Neg	0.92689	0.56096	0.251068	0.978642	-1.02182	Islet+_Cxcr4- down vs Neg	0.00271527	0.0143845	2.56619	3.02012	3.02012	Islet+_Cxcr4+ up vs Islet+_Cxcr4-	+	25	chr14:69808749-69812718	NM_010921	Nkx3-1	NK-3 transcription factor, locus 1 (Drosophila)	14 D2|14 30.0 cM	18095	NM_010921	NM_010921	Mus musculus NK-3 transcription factor, locus 1 (Drosophila) (Nkx3-1), mRNA.		1.02332	1.06749	1.04316	-0.5s	-0.5s	+0.5s	Gene
32163	10593767	Chrnb4	0.000863192	9.40897	7.81726	9.18102	0.355989	0.597084	0.448563	1.17117	1.17117	Islet+_Cxcr4+ up vs Neg	0.000980073	0.00640304	3.00874	0.38857	-2.57354	Islet+_Cxcr4- down vs Neg	0.000429576	0.0251541	3.36696	3.01405	3.01405	Islet+_Cxcr4+ up vs Islet+_Cxcr4-	-	32	chr9:54875963-54896397	NM_148944	Chrnb4	cholinergic receptor, nicotinic, beta polypeptide 4	9 B|9	108015	NM_148944	NM_148944	Mus musculus cholinergic receptor, nicotinic, beta polypeptide 4 (Chrnb4), mRNA.		1.01781	1.02142	1.00355	---	---	---	mRNA Only
8445	10358561	Hmcn1	0.0266844	8.3007	6.71466	7.24331	0.0493594	0.070943	1.30663	2.08116	2.08116	Islet+_Cxcr4+ up vs Neg	0.265395	0.080351	1.09501	0.693203	-1.44258	Islet+_Cxcr4- down vs Neg	0.0102755	0.0401719	1.9882	3.00224	3.00224	Islet+_Cxcr4+ up vs Islet+_Cxcr4-	-	25	chr1:152503823-152503904	NM_001024720	Hmcn1	hemicentin 1	1 G1|1	545370	NM_001024720	NM_001024720	Mus musculus hemicentin 1 (Hmcn1), mRNA.		1.00157	1.03182	1.03344	+0.5s	+0.5s	-0.5s	Gene
1625	10462922	Plce1	0.000692487	9.48112	7.9049	8.67433	0.00692695	0.0976126	2.15946	1.74931	1.74931	Islet+_Cxcr4+ up vs Neg	0.00858199	0.0679339	2.06641	0.586652	-1.70459	Islet+_Cxcr4- down vs Neg	0.000224104	0.0159444	3.64955	2.98186	2.98186	Islet+_Cxcr4+ up vs Islet+_Cxcr4-	+	34	chr19:38598687-38857790	NM_019588	Plce1	phospholipase C, epsilon 1	19 D1|19	74055	NM_019588	NM_019588	Mus musculus phospholipase C, epsilon 1 (Plce1), mRNA.		1.0242	1.05488	1.02995	---	---	---	mRNA Only
2847	10413983	Gm626	0.00296206	8.84953	7.27772	7.69679	0.0054661	0.0272385	2.26232	2.22335	2.22335	Islet+_Cxcr4+ up vs Neg	0.174523	0.144812	0.839195	0.747904	-1.33707	Islet+_Cxcr4- down vs Neg	0.00117709	0.00117794	2.92919	2.97278	2.97278	Islet+_Cxcr4+ up vs Islet+_Cxcr4-	+	25	chr14:34336015-34336200	XM_985917	Gm626	predicted gene 626	14 B|14	268729	XM_985917	XM_985917	PREDICTED: Mus musculus predicted gene 626 (Gm626), mRNA.		1.04925	1.01488	1.03386	-0.5s	-0.5s	-0.5s	Gene
28522	10591094	Fat3	0.000541922	8.67718	7.10791	7.91153	0.00703094	0.0933434	2.15299	1.70014	1.70014	Islet+_Cxcr4+ up vs Neg	0.00562447	0.024851	2.24992	0.572912	-1.74547	Islet+_Cxcr4- down vs Neg	0.000174892	0.00998756	3.75723	2.96754	2.96754	Islet+_Cxcr4+ up vs Islet+_Cxcr4-	-	29	chr9:15726820-15774559	NM_001080814	Fat3	FAT tumor suppressor homolog 3 (Drosophila)	9 A2|9	270120	NM_001080814	NM_001080814	Mus musculus FAT tumor suppressor homolog 3 (Drosophila) (Fat3), mRNA.		1.06062	1.12415	1.05989	+0.5s	+1s	-0.5s	Gene
8389	10358533	Hmcn1	0.0174466	10.1951	8.63678	9.2585	0.0483839	0.0525642	1.3153	1.91406	1.91406	Islet+_Cxcr4+ up vs Neg	0.152055	0.00476644	2.32181	0.649895	-1.53871	Islet+_Cxcr4- down vs Neg	0.00627637	0.0162513	2.20229	2.94518	2.94518	Islet+_Cxcr4+ up vs Islet+_Cxcr4-	-	25	chr1:152477346-152477502	NM_001024720	Hmcn1	hemicentin 1	1 G1|1	545370	NM_001024720	NM_001024720	Mus musculus hemicentin 1 (Hmcn1), mRNA.		1.09362	1.06258	1.02922	+1s	+0.5s	+0.5s	Gene
8491	10358579	Hmcn1	0.00538037	10.2257	8.67268	9.21625	0.0144331	0.0325823	1.84064	2.01313	2.01313	Islet+_Cxcr4+ up vs Neg	0.116543	0.0173665	1.76029	0.686072	-1.45757	Islet+_Cxcr4- down vs Neg	0.00194536	0.0105053	2.711	2.93428	2.93428	Islet+_Cxcr4+ up vs Islet+_Cxcr4-	-	25	chr1:152521426-152521571	NM_001024720	Hmcn1	hemicentin 1	1 G1|1	545370	NM_001024720	NM_001024720	Mus musculus hemicentin 1 (Hmcn1), mRNA.		1.00497	1.05902	1.06428	---	---	---	mRNA Only
8509	10358589	Hmcn1	0.0102194	10.1861	8.64112	9.16289	0.023135	0.0426657	1.63573	2.03243	2.03243	Islet+_Cxcr4+ up vs Neg	0.173424	0.175334	0.760891	0.696516	-1.43572	Islet+_Cxcr4- down vs Neg	0.00379752	0.0243144	2.4205	2.91799	2.91799	Islet+_Cxcr4+ up vs Islet+_Cxcr4-	-	25	chr1:152527741-152527854	NM_001024720	Hmcn1	hemicentin 1	1 G1|1	545370	NM_001024720	NM_001024720	Mus musculus hemicentin 1 (Hmcn1), mRNA.		1.00082	1.03889	1.03803	---	---	---	mRNA Only
3700	10574451	Bean1	0.00982384	9.27728	7.73678	8.09095	0.0136426	0.101175	1.8651	2.27573	2.27573	Islet+_Cxcr4+ up vs Neg	0.342815	0.120663	0.918426	0.782319	-1.27825	Islet+_Cxcr4- down vs Neg	0.00419585	0.04239	2.37718	2.90896	2.90896	Islet+_Cxcr4+ up vs Islet+_Cxcr4-	+	25	chr8:106694340-106742156	NM_001141922	Bean1	brain expressed, associated with Nedd4, 1	8 D1|8	65115	NM_001141922	NM_001141922	Mus musculus brain expressed, associated with Nedd4, 1 (Bean1), transcript variant 1, mRNA.		1.11859	1.05337	1.06192	---	---	---	mRNA Only
28534	10591114	Fat3	0.003536	8.49401	6.95721	7.57588	0.0139672	0.137381	1.85489	1.88967	1.88967	Islet+_Cxcr4+ up vs Neg	0.0601545	0.0440437	1.35612	0.651274	-1.53545	Islet+_Cxcr4- down vs Neg	0.00121358	0.0334962	2.91593	2.90149	2.90149	Islet+_Cxcr4+ up vs Islet+_Cxcr4-	-	25	chr9:15796564-15796760	NM_001080814	Fat3	FAT tumor suppressor homolog 3 (Drosophila)	9 A2|9	270120	NM_001080814	NM_001080814	Mus musculus FAT tumor suppressor homolog 3 (Drosophila) (Fat3), mRNA.		1.07827	1.01346	1.06395	---	---	---	mRNA Only
20109	10585803	Stra6	0.000160972	9.90911	8.37327	8.8661	0.000498632	0.00151113	3.30222	2.06052	2.06052	Islet+_Cxcr4+ up vs Neg	0.0183857	0.0432759	1.73552	0.710629	-1.4072	Islet+_Cxcr4- down vs Neg	5.78873e-05	0.00856805	4.23742	2.89957	2.89957	Islet+_Cxcr4+ up vs Islet+_Cxcr4-	+	37	chr9:57976895-58001762	NM_009291	Stra6	stimulated by retinoic acid gene 6	9|9 C	20897	NM_009291	NM_009291	Mus musculus stimulated by retinoic acid gene 6 (Stra6), transcript variant 2, mRNA.		1.15726	1.21231	1.04757	-1s	-1s	+0.5s	Gene
8517	10358595	Hmcn1	0.00765283	9.27693	7.75788	8.37752	0.0269415	0.0449089	1.56958	1.8653	1.8653	Islet+_Cxcr4+ up vs Neg	0.0917169	0.126167	1.03755	0.650836	-1.53649	Islet+_Cxcr4- down vs Neg	0.00266573	0.010753	2.57418	2.86601	2.86601	Islet+_Cxcr4+ up vs Islet+_Cxcr4-	-	25	chr1:152536646-152536807	NM_001024720	Hmcn1	hemicentin 1	1 G1|1	545370	NM_001024720	NM_001024720	Mus musculus hemicentin 1 (Hmcn1), mRNA.		1.02391	1.02143	1.04585	+0.5s	-0.5s	+0.5s	Gene
8425	10358549	Hmcn1	0.028772	9.17216	7.65515	8.33461	0.0885488	0.126124	1.05282	1.78701	1.78701	Islet+_Cxcr4+ up vs Neg	0.150531	0.0344168	1.46323	0.624398	-1.60154	Islet+_Cxcr4- down vs Neg	0.0103485	0.0266539	1.98512	2.86197	2.86197	Islet+_Cxcr4+ up vs Islet+_Cxcr4-	-	25	chr1:152496017-152496114	NM_001024720	Hmcn1	hemicentin 1	1 G1|1	545370	NM_001024720	NM_001024720	Mus musculus hemicentin 1 (Hmcn1), mRNA.		2.24741	2.34437	1.04314	---	---	---	mRNA Only
8393	10358535	Hmcn1	0.0422676	9.06907	7.56168	8.17293	0.0950241	0.0860659	1.06517	1.86109	1.86109	Islet+_Cxcr4+ up vs Neg	0.225553	0.071692	1.14453	0.654628	-1.52759	Islet+_Cxcr4- down vs Neg	0.0157961	0.0376541	1.80145	2.84297	2.84297	Islet+_Cxcr4+ up vs Islet+_Cxcr4-	-	25	chr1:152477784-152477911	NM_001024720	Hmcn1	hemicentin 1	1 G1|1	545370	NM_001024720	NM_001024720	Mus musculus hemicentin 1 (Hmcn1), mRNA.		1.35509	1.18171	1.14673	+2s	+1s	+1s	Gene
15896	10499045	Trim2	0.00712054	9.03693	7.53988	7.98583	0.0139453	0.00312109	2.50569	2.07212	2.07212	Islet+_Cxcr4+ up vs Neg	0.19568	0.0811546	1.09069	0.734103	-1.36221	Islet+_Cxcr4- down vs Neg	0.00274568	0.0134228	2.56135	2.82265	2.82265	Islet+_Cxcr4+ up vs Islet+_Cxcr4-	-	31	chr3:83964367-84108609	NM_030706	Trim2	tripartite motif-containing 2	3 F1|3	80890	NM_030706	NM_030706	Mus musculus tripartite motif-containing 2 (Trim2), mRNA.		1.01515	1.07618	1.06012	-0.5s	-0.5s	+0.5s	Gene
26279	10368918	Sobp	0.000596989	8.89191	7.39508	8.32261	0.0226994	0.0238896	1.64399	1.48381	1.48381	Islet+_Cxcr4+ up vs Neg	0.00255575	0.00283551	2.59248	0.525758	-1.90202	Islet+_Cxcr4- down vs Neg	0.000203158	0.00827817	3.69217	2.82223	2.82223	Islet+_Cxcr4+ up vs Islet+_Cxcr4-	-	36	chr10:42722438-42894336	NM_175407	Sobp	sine oculis-binding protein homolog (Drosophila)	10 B2|10 32.0 cM	109205	NM_175407	NM_175407	Mus musculus sine oculis-binding protein homolog (Drosophila) (Sobp), mRNA.		1.02657	1.01107	1.03793	+0.5s	-0.5s	+0.5s	Gene
8513	10358593	Hmcn1	0.0099413	9.07909	7.58593	8.14477	0.0274002	0.025828	1.58791	1.91099	1.91099	Islet+_Cxcr4+ up vs Neg	0.13371	0.092909	1.03194	0.678846	-1.47309	Islet+_Cxcr4- down vs Neg	0.00357157	0.0132699	2.44714	2.81505	2.81505	Islet+_Cxcr4+ up vs Islet+_Cxcr4-	-	25	chr1:152533795-152534076	NM_001024720	Hmcn1	hemicentin 1	1 G1|1	545370	NM_001024720	NM_001024720	Mus musculus hemicentin 1 (Hmcn1), mRNA.		1.09417	1.14121	1.24867	-0.5s	+1s	-2s	Gene
17901	10509568	Camk2n1	0.000638033	9.70297	8.21253	8.54502	0.00104771	0.00365478	2.97976	2.2314	2.2314	Islet+_Cxcr4+ up vs Neg	0.140855	0.0341251	1.46693	0.794168	-1.25918	Islet+_Cxcr4- down vs Neg	0.000269811	0.00369253	3.56894	2.80974	2.80974	Islet+_Cxcr4+ up vs Islet+_Cxcr4-	+	26	chr4:138011101-138014058	NM_025451	Camk2n1	calcium/calmodulin-dependent protein kinase II inhibitor 1	4 D3|4	66259	NM_025451	NM_025451	Mus musculus calcium/calmodulin-dependent protein kinase II inhibitor 1 (Camk2n1), mRNA.		1.0276	1.06459	1.03599	-0.5s	-0.5s	+0.5s	Gene
10683	10579894	Hhip	0.00381242	8.59601	7.11246	7.86018	0.0302121	0.181868	1.51982	1.66536	1.66536	Islet+_Cxcr4+ up vs Neg	0.028459	0.0248765	1.60421	0.595546	-1.67913	Islet+_Cxcr4- down vs Neg	0.00126859	0.0263983	2.89668	2.79636	2.79636	Islet+_Cxcr4+ up vs Islet+_Cxcr4-	-	30	chr8:82494244-82581905	NM_020259	Hhip	Hedgehog-interacting protein	8 C3|8 40.0 cM	15245	NM_020259	NM_020259	Mus musculus Hedgehog-interacting protein (Hhip), mRNA.		1.06612	1.1399	1.0692	+0.5s	+1s	-0.5s	Gene
34085	10409616	Spock1	0.071491	9.4335	7.95182	7.94523	0.0450434	0.0505287	1.34637	2.80552	2.80552	Islet+_Cxcr4+ up vs Neg	0.991449	0.912197	0.0399114	1.00458	1.00458	Islet+_Cxcr4- up vs Neg	0.0457283	0.0385427	1.41406	2.79274	2.79274	Islet+_Cxcr4+ up vs Islet+_Cxcr4-	-	36	chr13:57522556-58009636	NM_009262	Spock1	sparc/osteonectin, cwcv and kazal-like domains proteoglycan 1	13 B2|13	20745	NM_009262	NM_009262	Mus musculus sparc/osteonectin, cwcv and kazal-like domains proteoglycan 1 (Spock1), transcript variant 1, mRNA.		1.32631	1.19431	1.11052	-2s	-1s	-1s	Gene
8380	10358527	Hmcn1	0.00728606	9.61247	8.1449	8.64381	0.0176429	0.0247182	1.75343	1.95702	1.95702	Islet+_Cxcr4+ up vs Neg	0.145998	0.0183491	1.73639	0.707641	-1.41315	Islet+_Cxcr4- down vs Neg	0.00267888	0.00971029	2.57205	2.76555	2.76555	Islet+_Cxcr4+ up vs Islet+_Cxcr4-	-	25	chr1:152471617-152471724	NM_001024720	Hmcn1	hemicentin 1	1 G1|1	545370	NM_001024720	NM_001024720	Mus musculus hemicentin 1 (Hmcn1), mRNA.		1.0363	1.11842	1.07924	-0.5s	-1s	+0.5s	Gene
8483	10358575	Hmcn1	0.00563918	9.8523	8.38671	8.79335	0.0102853	0.01846	1.98778	2.08341	2.08341	Islet+_Cxcr4+ up vs Neg	0.206924	0.0289519	1.53832	0.754373	-1.3256	Islet+_Cxcr4- down vs Neg	0.0022251	0.00558385	2.65265	2.76177	2.76177	Islet+_Cxcr4+ up vs Islet+_Cxcr4-	-	25	chr1:152516503-152516697	NM_001024720	Hmcn1	hemicentin 1	1 G1|1	545370	NM_001024720	NM_001024720	Mus musculus hemicentin 1 (Hmcn1), mRNA.		1.40881	1.08031	1.30409	+2s	+0.5s	+2s	Gene
8375	10358525	Hmcn1	0.0310265	7.81217	6.3572	6.76063	0.0445088	0.0708871	1.35155	2.07274	2.07274	Islet+_Cxcr4+ up vs Neg	0.368707	0.0116998	1.93182	0.756058	-1.32265	Islet+_Cxcr4- down vs Neg	0.0127551	0.0493261	1.89432	2.74152	2.74152	Islet+_Cxcr4+ up vs Islet+_Cxcr4-	-	25	chr1:152470294-152470431	NM_001024720	Hmcn1	hemicentin 1	1 G1|1	545370	NM_001024720	NM_001024720	Mus musculus hemicentin 1 (Hmcn1), mRNA.		1.07615	1.03417	1.04059	+0.5s	+0.5s	+0.5s	Gene
20787	10366391	Kcnc2	0.0114831	7.80718	6.35869	6.75732	0.0189859	0.0228251	1.72157	2.07033	2.07033	Islet+_Cxcr4+ up vs Neg	0.272194	0.132979	0.876217	0.758581	-1.31825	Islet+_Cxcr4- down vs Neg	0.00460511	0.00536025	2.33676	2.72921	2.72921	Islet+_Cxcr4+ up vs Islet+_Cxcr4-	+	26	chr10:111708177-111903360	NM_001025581	Kcnc2	potassium voltage gated channel, Shaw-related subfamily, member 2	10 D2|10 62.0 cM	268345	NM_001025581	NM_001025581	Mus musculus potassium voltage gated channel, Shaw-related subfamily, member 2 (Kcnc2), mRNA.		1.07031	1.09386	1.022	-0.5s	-0.5s	+0.5s	Gene
2875	10413995	Gm626	0.000337687	6.80819	5.36658	5.50971	0.000332232	0.00628497	3.47856	2.45969	2.45969	Islet+_Cxcr4+ up vs Neg	0.4506	0.420101	0.376646	0.905553	-1.1043	Islet+_Cxcr4- down vs Neg	0.000186595	0.00190332	3.7291	2.71623	2.71623	Islet+_Cxcr4+ up vs Islet+_Cxcr4-	+	25	chr14:34352926-34353042	XM_985917	Gm626	predicted gene 626	14 B|14	268729	XM_985917	XM_985917	PREDICTED: Mus musculus predicted gene 626 (Gm626), mRNA.		1.29718	1.10441	1.17455	-2s	-0.5s	-1s	Gene
5676	10355916	Pax3	0.00296525	8.18685	6.74854	7.91852	0.334544	0.542613	0.475547	1.20442	1.20442	Islet+_Cxcr4+ up vs Neg	0.00379363	0.008502	2.42095	0.444428	-2.25008	Islet+_Cxcr4- down vs Neg	0.00135163	0.0312326	2.86914	2.71003	2.71003	Islet+_Cxcr4+ up vs Islet+_Cxcr4-	-	38	chr1:78099149-78193711	NM_008781	Pax3	paired box gene 3	1 C4|1 44.0 cM	18505	NM_008781	NM_008781	Mus musculus paired box gene 3 (Pax3), transcript variant 1, mRNA.		1.34625	1.87999	2.53094	-2s	+6s	-6s	Gene
28543	10591120	Fat3	0.008399	7.69419	6.25974	6.87745	0.0331886	0.135295	1.47901	1.76142	1.76142	Islet+_Cxcr4+ up vs Neg	0.0825488	0.0247702	1.60607	0.651705	-1.53444	Islet+_Cxcr4- down vs Neg	0.00289852	0.0622359	2.53782	2.70279	2.70279	Islet+_Cxcr4+ up vs Islet+_Cxcr4-	-	25	chr9:15810806-15811249	NM_001080814	Fat3	FAT tumor suppressor homolog 3 (Drosophila)	9 A2|9	270120	NM_001080814	NM_001080814	Mus musculus FAT tumor suppressor homolog 3 (Drosophila) (Fat3), mRNA.		1.05119	1.05756	1.00606	+0.5s	+0.5s	-0.5s	Gene
8579	10358633	Hmcn1	0.00381664	9.12927	7.69497	7.98111	0.00506885	0.0106973	2.29509	2.2163	2.2163	Islet+_Cxcr4+ up vs Neg	0.324635	0.0230886	1.6366	0.820091	-1.21938	Islet+_Cxcr4- down vs Neg	0.00170043	0.0087359	2.76944	2.70251	2.70251	Islet+_Cxcr4+ up vs Islet+_Cxcr4-	-	25	chr1:152589394-152589489	NM_001024720	Hmcn1	hemicentin 1	1 G1|1	545370	NM_001024720	NM_001024720	Mus musculus hemicentin 1 (Hmcn1), mRNA.		1.07182	1.54096	1.65164	-0.5s	+3s	-3s	Gene
31154	10483215	Scn3a	0.0330867	8.00171	6.57117	6.97084	0.0473179	0.0648175	1.32497	2.04326	2.04326	Islet+_Cxcr4+ up vs Neg	0.372075	0.0138222	1.85942	0.758031	-1.31921	Islet+_Cxcr4- down vs Neg	0.0135997	0.0426161	1.86647	2.69548	2.69548	Islet+_Cxcr4+ up vs Islet+_Cxcr4-	-	32	chr2:65298609-66189224	NM_018732	Scn3a	sodium channel, voltage-gated, type III, alpha	2 C1.3|2 36.0 cM	20269	NM_018732	NM_018732	Mus musculus sodium channel, voltage-gated, type III, alpha (Scn3a), mRNA.		1.10961	1.12424	1.01318	-1s	-1s	+0.5s	Gene
8523	10358597	Hmcn1	0.0397285	7.55043	6.12062	6.46615	0.0482397	0.0511	1.3166	2.12031	2.12031	Islet+_Cxcr4+ up vs Neg	0.460589	0.256293	0.591263	0.78702	-1.27062	Islet+_Cxcr4- down vs Neg	0.0172163	0.0647675	1.76406	2.6941	2.6941	Islet+_Cxcr4+ up vs Islet+_Cxcr4-	-	25	chr1:152537684-152537806	NM_001024720	Hmcn1	hemicentin 1	1 G1|1	545370	NM_001024720	NM_001024720	Mus musculus hemicentin 1 (Hmcn1), mRNA.		1.09025	1.07596	1.17306	---	---	---	mRNA Only
34475	10375360	Ebf1	0.0983067	8.9545	7.52733	8.27534	0.254927	0.0692516	1.15957	1.60121	1.60121	Islet+_Cxcr4+ up vs Neg	0.215004	0.244171	0.667553	0.595425	-1.67947	Islet+_Cxcr4- down vs Neg	0.0382937	0.0807874	1.41687	2.68919	2.68919	Islet+_Cxcr4+ up vs Islet+_Cxcr4-	+	38	chr11:44431636-44819912	NM_007897	Ebf1	early B-cell factor 1	11 B1.1|11 20.0 cM	13591	NM_007897	NM_007897	Mus musculus early B-cell factor 1 (Ebf1), mRNA.		1.0035	1.02687	1.02329	+0.5s	-0.5s	+0.5s	Gene
2850	10413985	Gm626	0.00216179	8.51091	7.08838	7.24371	0.00209251	0.0342156	2.67933	2.40694	2.40694	Islet+_Cxcr4+ up vs Neg	0.550289	0.622699	0.259409	0.897922	-1.11368	Islet+_Cxcr4- down vs Neg	0.00115792	0.00246556	2.93632	2.68057	2.68057	Islet+_Cxcr4+ up vs Islet+_Cxcr4-	+	25	chr14:34339535-34339691	XM_985917	Gm626	predicted gene 626	14 B|14	268729	XM_985917	XM_985917	PREDICTED: Mus musculus predicted gene 626 (Gm626), mRNA.		1.0702	1.19177	1.11359	+0.5s	+1s	-1s	Gene
8557	10358623	Hmcn1	0.00962359	8.84741	7.43293	7.7456	0.0129193	0.031816	1.88876	2.14625	2.14625	Islet+_Cxcr4+ up vs Neg	0.35972	0.171215	0.766458	0.805154	-1.242	Islet+_Cxcr4- down vs Neg	0.00416751	0.0187537	2.38012	2.66563	2.66563	Islet+_Cxcr4+ up vs Islet+_Cxcr4-	-	25	chr1:152579933-152580087	NM_001024720	Hmcn1	hemicentin 1	1 G1|1	545370	NM_001024720	NM_001024720	Mus musculus hemicentin 1 (Hmcn1), mRNA.		1.01687	1.03324	1.0161	---	---	---	mRNA Only
8384	10358529	Hmcn1	0.0314002	9.76254	8.34964	8.79279	0.0517911	0.0321305	1.49308	1.9585	1.9585	Islet+_Cxcr4+ up vs Neg	0.310955	0.0605742	1.21771	0.735528	-1.35957	Islet+_Cxcr4- down vs Neg	0.0124074	0.0084557	2.07285	2.66272	2.66272	Islet+_Cxcr4+ up vs Islet+_Cxcr4-	-	25	chr1:152474160-152474324	NM_001024720	Hmcn1	hemicentin 1	1 G1|1	545370	NM_001024720	NM_001024720	Mus musculus hemicentin 1 (Hmcn1), mRNA.		1.02931	1.02832	1.00096	+0.5s	+0.5s	+0.5s	Gene
1610	10462912	Lgi1	0.023432	6.43317	5.02455	7.11227	0.263485	0.0778794	1.10858	0.624558	-1.60113	Islet+_Cxcr4+ down vs Neg	0.00904809	0.0327244	2.04344	0.235253	-4.25074	Islet+_Cxcr4- down vs Neg	0.0429783	0.139018	1.36675	2.65484	2.65484	Islet+_Cxcr4+ up vs Islet+_Cxcr4-	+	13	chr19:38339271-38383429	NM_020278	Lgi1	leucine-rich repeat LGI family, member 1	19 C3|19	56839	NM_020278	NM_020278	Mus musculus leucine-rich repeat LGI family, member 1 (Lgi1), mRNA.		1.08797	1.13223	1.04069	+1s	+1s	-0.5s	Gene
6659	10382328	Sox9	0.0448237	10.104	8.7011	10.3473	0.667292	0.424925	0.371688	0.844817	-1.18369	Islet+_Cxcr4+ down vs Neg	0.0223116	0.016268	1.78867	0.319485	-3.13003	Islet+_Cxcr4- down vs Neg	0.0403809	0.047951	1.39382	2.6443	2.6443	Islet+_Cxcr4+ up vs Islet+_Cxcr4-	+	25	chr11:112643538-112649063	NM_011448	Sox9	SRY-box containing gene 9	11 E2|11 69.5 cM	20682	NM_011448	NM_011448	Mus musculus SRY-box containing gene 9 (Sox9), mRNA.		1.06014	1.07334	1.01245	-0.5s	-0.5s	+0.5s	Gene
7165	10492628	Serpini1	0.00169636	7.29184	5.89059	6.45284	0.00745255	0.0102123	2.1277	1.78881	1.78881	Islet+_Cxcr4+ up vs Neg	0.0378393	0.113218	1.42206	0.677242	-1.47658	Islet+_Cxcr4- down vs Neg	0.000575277	0.0390006	3.24012	2.64131	2.64131	Islet+_Cxcr4+ up vs Islet+_Cxcr4-	+	32	chr3:75361469-75447417	NM_009250	Serpini1	serine (or cysteine) peptidase inhibitor, clade I, member 1	3 E3|3	20713	NM_009250	NM_009250	Mus musculus serine (or cysteine) peptidase inhibitor, clade I, member 1 (Serpini1), mRNA.		1.07404	1.00852	1.06497	-0.5s	+0.5s	-0.5s	Gene
10181	10580577	Irx3	0.000616622	10.6349	9.23833	10.243	0.0716283	0.104145	1.14492	1.3121	1.3121	Islet+_Cxcr4+ up vs Neg	0.00138033	0.0078148	2.86002	0.498371	-2.00654	Islet+_Cxcr4- down vs Neg	0.000236629	0.00846906	3.62593	2.63277	2.63277	Islet+_Cxcr4+ up vs Islet+_Cxcr4-	-	26	chr8:94322424-94325553	NM_008393	Irx3	Iroquois related homeobox 3 (Drosophila)	8 C5|8 42.1 cM	16373	NM_008393	NM_008393	Mus musculus Iroquois related homeobox 3 (Drosophila) (Irx3), mRNA.		1.25758	1.16033	1.08381	---	---	---	mRNA Only
29224	10456237	St8sia3	0.00194215	7.79432	6.40819	7.53602	0.299017	0.203132	0.692222	1.19607	1.19607	Islet+_Cxcr4+ up vs Neg	0.00254396	0.0158376	2.59449	0.457604	-2.18529	Islet+_Cxcr4- down vs Neg	0.00088429	0.00710305	3.05341	2.61376	2.61376	Islet+_Cxcr4+ up vs Islet+_Cxcr4-	+	36	chr18:64414030-64435800	NM_009182	St8sia3	ST8 alpha-N-acetyl-neuraminide alpha-2,8-sialyltransferase 3	18 E1|18	20451	NM_009182	NM_009182	Mus musculus ST8 alpha-N-acetyl-neuraminide alpha-2,8-sialyltransferase 3 (St8sia3), mRNA.		1.15128	1.01932	1.12946	+1s	+0.5s	+1s	Gene
25620	10514083	Cer1	0.000906014	8.08879	6.70366	9.26039	0.0140505	0.0205788	1.85231	0.44393	-2.25261	Islet+_Cxcr4+ down vs Neg	0.000295923	0.00314317	3.52882	0.169961	-5.88372	Islet+_Cxcr4- down vs Neg	0.00672842	0.0401397	2.17209	2.61196	2.61196	Islet+_Cxcr4+ up vs Islet+_Cxcr4-	-	25	chr4:82527655-82531055	NM_009887	Cer1	cerberus 1 homolog (Xenopus laevis)	4 C3|4 42.6 cM	12622	NM_009887	NM_009887	Mus musculus cerberus 1 homolog (Xenopus laevis) (Cer1), mRNA.		1.0656	1.01824	1.04652	-0.5s	-0.5s	-0.5s	Gene
35527	10485948	Grem1	0.00204952	9.05685	7.67224	8.45717	0.0322981	0.0408516	1.49082	1.51538	1.51538	Islet+_Cxcr4+ up vs Neg	0.0109718	0.020817	1.95972	0.58038	-1.72301	Islet+_Cxcr4- down vs Neg	0.000684296	5.2333e-05	4.28122	2.61101	2.61101	Islet+_Cxcr4+ up vs Islet+_Cxcr4-	-	31	chr2:113588727-113598803	NM_011824	Grem1	gremlin 1	2 E4|2 64.5 cM	23892	NM_011824	NM_011824	Mus musculus gremlin 1 (Grem1), mRNA.		1.02796	1.07199	1.04283	+0.5s	+0.5s	-0.5s	Gene
4381	10599348	Gria3	0.00289524	10.3277	8.94631	9.932	0.14577	0.0916258	1.03798	1.31557	1.31557	Islet+_Cxcr4+ up vs Neg	0.00592822	0.0220871	2.22708	0.504983	-1.98027	Islet+_Cxcr4- down vs Neg	0.00111756	0.00312892	2.95173	2.60518	2.60518	Islet+_Cxcr4+ up vs Islet+_Cxcr4-	+	38	chrX:38754533-39031778	NM_016886	Gria3	glutamate receptor, ionotropic, AMPA3 (alpha 3)	X A3.3-A4|X 13.3 cM	53623	NM_016886	NM_016886	Mus musculus glutamate receptor, ionotropic, AMPA3 (alpha 3) (Gria3), mRNA.		1.02214	1.06496	1.08854	+0.5s	-0.5s	+0.5s	Gene
8430	10358555	Hmcn1	0.0165728	9.31569	7.9347	8.37859	0.0318773	0.0290321	1.53712	1.91468	1.91468	Islet+_Cxcr4+ up vs Neg	0.235527	0.140861	0.851209	0.735149	-1.36027	Islet+_Cxcr4- down vs Neg	0.00635005	0.023447	2.19722	2.60449	2.60449	Islet+_Cxcr4+ up vs Islet+_Cxcr4-	-	25	chr1:152499642-152499801	NM_001024720	Hmcn1	hemicentin 1	1 G1|1	545370	NM_001024720	NM_001024720	Mus musculus hemicentin 1 (Hmcn1), mRNA.		1.10761	1.16662	1.05327	+1s	+1s	-0.5s	Gene
10462	10420891	Scara3	0.031447	9.70252	8.32323	8.91596	0.0862332	0.0348583	1.45769	1.72495	1.72495	Islet+_Cxcr4+ up vs Neg	0.173322	0.000963398	3.01619	0.663085	-1.5081	Islet+_Cxcr4- down vs Neg	0.0114352	0.0147142	1.94176	2.6014	2.6014	Islet+_Cxcr4+ up vs Islet+_Cxcr4-	-	28	chr14:66538231-66572581	NM_172604	Scara3	scavenger receptor class A, member 3	14 D1|14	219151	NM_172604	NM_172604	Mus musculus scavenger receptor class A, member 3 (Scara3), mRNA.		1.05678	1.45981	1.5427	-0.5s	+2s	-3s	Gene
24605	10368268	ncrna:snRNA chromosome:NCBIM37:10:22886671:22886777:-1 gene:ENSMUSG00000064516	0.00529686	5.07987	3.70688	3.80897	0.00442947	0.0592566	2.35365	2.41312	2.41312	Islet+_Cxcr4+ up vs Neg	0.734209	0.456557	0.340505	0.931684	-1.07333	Islet+_Cxcr4- down vs Neg	0.00304905	0.0846778	2.51584	2.59007	2.59007	Islet+_Cxcr4+ up vs Islet+_Cxcr4-	-	25	chr10:22886671-22886773	---	---	---	---	---	---	ENSMUST00000082582	ncrna:snRNA chromosome:NCBIM37:10:22886671:22886777:-1 gene:ENSMUSG00000064516		1.3564	1.38547	1.02143	+2s	+2s	-0.5s	Gene
28608	10455721	Sncaip	0.00756734	8.04048	6.6747	7.13148	0.0176923	0.0470781	1.75222	1.87774	1.87774	Islet+_Cxcr4+ up vs Neg	0.154643	0.124784	0.903841	0.728609	-1.37248	Islet+_Cxcr4- down vs Neg	0.00280066	0.0448171	2.55274	2.57715	2.57715	Islet+_Cxcr4+ up vs Islet+_Cxcr4-	+	43	chr18:52927363-53075589	NM_026408	Sncaip	synuclein, alpha interacting protein (synphilin)	18 D1|18	67847	NM_026408	NM_026408	Mus musculus synuclein, alpha interacting protein (synphilin) (Sncaip), mRNA.		1.09951	1.43014	1.57246	-0.5s	+2s	-3s	Gene
565	10546417	Trh	0.00827776	9.41312	8.04772	10.9451	0.0423062	0.0302811	1.51883	0.345808	-2.89178	Islet+_Cxcr4+ down vs Neg	0.00281844	0.00601399	2.54999	0.134217	-7.4506	Islet+_Cxcr4- down vs Neg	0.061856	0.00303094	2.51842	2.57648	2.57648	Islet+_Cxcr4+ up vs Islet+_Cxcr4-	-	29	chr6:92192055-92194642	NM_009426	Trh	thyrotropin releasing hormone	6 D1|6 40.0 cM	22044	NM_009426	NM_009426	Mus musculus thyrotropin releasing hormone (Trh), mRNA.		1.04314	1.07929	1.03466	-0.5s	-0.5s	+0.5s	Gene
1676	10607403	Kctd12b	0.022863	8.22797	6.86947	7.93745	0.459547	0.502736	0.33767	1.22308	1.22308	Islet+_Cxcr4+ up vs Neg	0.0271753	0.0041913	2.37765	0.476986	-2.0965	Islet+_Cxcr4- down vs Neg	0.0101534	0.0468769	1.99339	2.56419	2.56419	Islet+_Cxcr4+ up vs Islet+_Cxcr4-	-	27	chrX:150119697-150130823	NM_175429	Kctd12b	potassium channel tetramerisation domain containing 12b	X F3|X	207474	NM_175429	NM_175429	Mus musculus potassium channel tetramerisation domain containing 12b (Kctd12b), mRNA.		1.06744	1.06696	1.00046	+0.5s	+0.5s	-0.5s	Gene
21588	10366712	Ppm1h	0.000234135	9.00078	7.64524	8.38188	0.0047795	0.093632	2.32062	1.53571	1.53571	Islet+_Cxcr4+ up vs Neg	0.00203966	0.00740317	2.69044	0.600134	-1.6663	Islet+_Cxcr4- down vs Neg	7.54596e-05	0.0111638	4.12229	2.55894	2.55894	Islet+_Cxcr4+ up vs Islet+_Cxcr4-	+	34	chr10:122115861-122379595	NM_001110218	Ppm1h	protein phosphatase 1H (PP2C domain containing)	10 D2|10	319468	NM_001110218	NM_001110218	Mus musculus protein phosphatase 1H (PP2C domain containing) (Ppm1h), transcript variant 1, mRNA.		1.11408	1.16988	1.05009	-1s	-1s	+0.5s	Gene
1466	10522749	Lphn3	0.00460776	8.30494	6.96183	6.70317	0.00220795	0.00566401	2.65601	3.03516	3.03516	Islet+_Cxcr4+ up vs Neg	0.441156	0.338652	0.470246	1.19637	1.19637	Islet+_Cxcr4- up vs Neg	0.00519639	0.0448567	2.2843	2.53698	2.53698	Islet+_Cxcr4+ up vs Islet+_Cxcr4-	+	32	chr5:81450254-82254158	NM_198702	Lphn3	latrophilin 3	5 D-E1|5	319387	NM_198702	NM_198702	Mus musculus latrophilin 3 (Lphn3), mRNA.		1.01155	1.02665	1.03851	+0.5s	-0.5s	+0.5s	Gene
5664	10355893	Epha4	0.00553708	11.1405	9.80912	10.3127	0.0174005	0.0445718	1.75944	1.77497	1.77497	Islet+_Cxcr4+ up vs Neg	0.0951567	0.00973982	2.01145	0.705347	-1.41774	Islet+_Cxcr4- down vs Neg	0.0019534	0.0226814	2.70921	2.51645	2.51645	Islet+_Cxcr4+ up vs Islet+_Cxcr4-	-	40	chr1:77363760-77511663	NM_007936	Epha4	Eph receptor A4	1 C1-C5|1 43.0 cM	13838	NM_007936	NM_007936	Mus musculus Eph receptor A4 (Epha4), mRNA.		1.19058	1.08411	1.29072	+1s	-0.5s	+2s	Gene
26498	10394534	Osr1	0.0229792	9.03219	7.70341	8.49643	0.170404	0.254325	0.76852	1.44971	1.44971	Islet+_Cxcr4+ up vs Neg	0.0606771	0.0744394	1.21698	0.577136	-1.73269	Islet+_Cxcr4- down vs Neg	0.00833919	0.0218208	2.07888	2.5119	2.5119	Islet+_Cxcr4+ up vs Islet+_Cxcr4-	+	27	chr12:9581303-9587727	NM_011859	Osr1	odd-skipped related 1 (Drosophila)	12 A1.1|12 1.0 cM	23967	NM_011859	NM_011859	Mus musculus odd-skipped related 1 (Drosophila) (Osr1), mRNA.		1.42151	1.02186	1.3911	-2s	-0.5s	-2s	Gene
13471	10508012	Rspo1	0.00418119	9.38001	8.05212	9.05592	0.238655	0.323087	0.622229	1.25188	1.25188	Islet+_Cxcr4+ up vs Neg	0.00671001	0.0699175	2.17328	0.498686	-2.00527	Islet+_Cxcr4- down vs Neg	0.00172744	0.00600807	2.7626	2.51035	2.51035	Islet+_Cxcr4+ up vs Islet+_Cxcr4-	+	26	chr4:124663674-124686343	NM_138683	Rspo1	R-spondin homolog (Xenopus laevis)	4 D2.2|4	192199	NM_138683	NM_138683	Mus musculus R-spondin homolog (Xenopus laevis) (Rspo1), mRNA.		1.00317	1.00168	1.00486	+0.5s	+0.5s	-0.5s	Gene
11792	10506488	Ppap2b	0.00470229	11.3455	10.0184	10.889	0.114027	0.0230165	1.63796	1.3722	1.3722	Islet+_Cxcr4+ up vs Neg	0.01244	0.0262784	1.90518	0.546933	-1.82838	Islet+_Cxcr4- down vs Neg	0.00170582	0.0105477	2.76807	2.50891	2.50891	Islet+_Cxcr4+ up vs Islet+_Cxcr4-	+	28	chr4:104829952-104905372	NM_080555	Ppap2b	phosphatidic acid phosphatase type 2B	4 C6|4 52.7 cM	67916	NM_080555	NM_080555	Mus musculus phosphatidic acid phosphatase type 2B (Ppap2b), mRNA.		1.12923	1.38457	1.22612	+1s	+2s	-2s	Gene
4650	10490559	Chrna4	0.0681698	9.17987	7.8539	9.01748	0.751961	0.680256	0.167328	1.11914	1.11914	Islet+_Cxcr4+ up vs Neg	0.0554444	0.0272654	1.56439	0.446405	-2.24012	Islet+_Cxcr4- down vs Neg	0.0354852	0.0891258	1.44995	2.50702	2.50702	Islet+_Cxcr4+ up vs Islet+_Cxcr4-	-	26	chr2:180757016-180773882	NM_015730	Chrna4	cholinergic receptor, nicotinic, alpha polypeptide 4	2 H4|2 108.0 cM	11438	NM_015730	NM_015730	Mus musculus cholinergic receptor, nicotinic, alpha polypeptide 4 (Chrna4), mRNA.		1.12792	1.17101	1.0382	---	---	---	mRNA Only
8511	10358591	Hmcn1	0.0101566	9.44471	8.11909	8.56961	0.0232678	0.0599405	1.63324	1.83414	1.83414	Islet+_Cxcr4+ up vs Neg	0.170486	0.0585695	1.23233	0.73178	-1.36653	Islet+_Cxcr4- down vs Neg	0.0037655	0.0147426	2.42418	2.50641	2.50641	Islet+_Cxcr4+ up vs Islet+_Cxcr4-	-	25	chr1:152530720-152530887	NM_001024720	Hmcn1	hemicentin 1	1 G1|1	545370	NM_001024720	NM_001024720	Mus musculus hemicentin 1 (Hmcn1), mRNA.		1.07465	1.0165	1.05721	+0.5s	+0.5s	+0.5s	Gene
8386	10358531	Hmcn1	0.0300021	9.73472	8.41049	8.98854	0.0862196	0.0293227	1.5328	1.67735	1.67735	Islet+_Cxcr4+ up vs Neg	0.16333	0.0123546	1.90817	0.669867	-1.49283	Islet+_Cxcr4- down vs Neg	0.0108552	0.00339959	2.46857	2.504	2.504	Islet+_Cxcr4+ up vs Islet+_Cxcr4-	-	25	chr1:152474503-152474624	NM_001024720	Hmcn1	hemicentin 1	1 G1|1	545370	NM_001024720	NM_001024720	Mus musculus hemicentin 1 (Hmcn1), mRNA.		1.04	1.04627	1.00603	---	---	---	mRNA Only
4363	10549382	Gm5887	0.0030011	9.04841	7.72505	8.2886	0.0142647	0.0145037	1.84574	1.69326	1.69326	Islet+_Cxcr4+ up vs Neg	0.0445912	0.0231612	1.63524	0.676636	-1.4779	Islet+_Cxcr4- down vs Neg	0.00101264	0.00378736	2.99454	2.50248	2.50248	Islet+_Cxcr4+ up vs Islet+_Cxcr4-	-	25	chr6:147023584-147035554	NM_001034903	Gm5887	predicted gene 5887	6 G3|6	545893	NM_001034903	NM_001034903	Mus musculus predicted gene 5887 (Gm5887), mRNA.		1.08697	1.08278	1.00387	-0.5s	-0.5s	-0.5s	Gene
2704	10414001	Gm626	0.000713296	7.68728	6.36406	6.4286	0.000583174	0.011966	3.2342	2.39277	2.39277	Islet+_Cxcr4+ up vs Neg	0.746691	0.575652	0.23984	0.95625	-1.04575	Islet+_Cxcr4- down vs Neg	0.000445413	0.0250681	3.35124	2.50224	2.50224	Islet+_Cxcr4+ up vs Islet+_Cxcr4-	+	25	chr14:34360714-34360807	XM_985917	Gm626	predicted gene 626	14 B|14	268729	XM_985917	XM_985917	PREDICTED: Mus musculus predicted gene 626 (Gm626), mRNA.		1.1348	1.03384	1.09765	+1s	+0.5s	+0.5s	Gene
8399	10358539	Hmcn1	0.0514912	9.06225	7.74149	8.29459	0.115119	0.0618217	1.20886	1.70251	1.70251	Islet+_Cxcr4+ up vs Neg	0.232809	0.0608663	1.21562	0.681555	-1.46723	Islet+_Cxcr4- down vs Neg	0.0193554	0.0326414	1.7132	2.49798	2.49798	Islet+_Cxcr4+ up vs Islet+_Cxcr4-	-	25	chr1:152479536-152479677	NM_001024720	Hmcn1	hemicentin 1	1 G1|1	545370	NM_001024720	NM_001024720	Mus musculus hemicentin 1 (Hmcn1), mRNA.		1.05129	1.28059	1.34626	+0.5s	-2s	+2s	Gene
8503	10358585	Hmcn1	0.00956094	9.41361	8.09332	8.60683	0.0287932	0.0420187	1.54071	1.74931	1.74931	Islet+_Cxcr4+ up vs Neg	0.118539	0.0433021	1.36349	0.700518	-1.42752	Islet+_Cxcr4- down vs Neg	0.0033934	0.0055056	2.46936	2.49716	2.49716	Islet+_Cxcr4+ up vs Islet+_Cxcr4-	-	25	chr1:152524366-152524557	NM_001024720	Hmcn1	hemicentin 1	1 G1|1	545370	NM_001024720	NM_001024720	Mus musculus hemicentin 1 (Hmcn1), mRNA.		1.0186	1.16585	1.14456	-0.5s	-1s	+1s	Gene
8597	10358652	Hmcn1	0.00915734	7.37198	6.06111	6.54281	0.0247134	0.0853182	1.60707	1.77666	1.77666	Islet+_Cxcr4+ up vs Neg	0.134387	0.0290991	1.53612	0.716131	-1.39639	Islet+_Cxcr4- down vs Neg	0.00330067	0.0186653	2.4814	2.48092	2.48092	Islet+_Cxcr4+ up vs Islet+_Cxcr4-	-	25	chr1:152620894-152621035	NM_001024720	Hmcn1	hemicentin 1	1 G1|1	545370	NM_001024720	NM_001024720	Mus musculus hemicentin 1 (Hmcn1), mRNA.		1.20496	1.13314	1.06338	+2s	+1s	+0.5s	Gene
9165	10530059	Sel1l3	0.0102301	8.0451	6.73616	7.95728	0.789497	0.752771	0.123337	1.06276	1.06276	Islet+_Cxcr4+ up vs Neg	0.00815437	0.0191565	2.08861	0.428949	-2.33128	Islet+_Cxcr4- down vs Neg	0.00593853	0.0134187	2.22632	2.47759	2.47759	Islet+_Cxcr4+ up vs Islet+_Cxcr4-	-	27	chr5:53498322-53604691	NM_172710	Sel1l3	sel-1 suppressor of lin-12-like 3 (C. elegans)	5 C1|5	231238	NM_172710	NM_172710	Mus musculus sel-1 suppressor of lin-12-like 3 (C. elegans) (Sel1l3), mRNA.		1.92233	1.64526	3.16273	+6s	-3s	+6s	Gene
8428	10358553	Hmcn1	0.0264623	8.29789	6.99018	7.4707	0.0569999	0.08909	1.24413	1.77422	1.77422	Islet+_Cxcr4+ up vs Neg	0.221051	0.0411729	1.38539	0.716719	-1.39525	Islet+_Cxcr4- down vs Neg	0.00989534	0.0279035	2.00457	2.47548	2.47548	Islet+_Cxcr4+ up vs Islet+_Cxcr4-	-	25	chr1:152497092-152497216	NM_001024720	Hmcn1	hemicentin 1	1 G1|1	545370	NM_001024720	NM_001024720	Mus musculus hemicentin 1 (Hmcn1), mRNA.		1.14175	1.03651	1.18343	+1s	-0.5s	+1s	Gene
1356	10607124	Chrdl1	0.214825	7.82571	6.52642	6.98148	0.246679	0.0543878	1.2645	1.79531	1.79531	Islet+_Cxcr4+ up vs Neg	0.514927	0.335234	0.474652	0.729479	-1.37084	Islet+_Cxcr4- down vs Neg	0.0956544	0.124289	1.0193	2.46108	2.46108	Islet+_Cxcr4+ up vs Islet+_Cxcr4-	-	36	chrX:139720218-139828727	NM_001114385	Chrdl1	chordin-like 1	X F3|X	83453	NM_001114385	NM_001114385	Mus musculus chordin-like 1 (Chrdl1), transcript variant 1, mRNA.		1.03208	1.11863	1.08387	-0.5s	-1s	+0.5s	Gene
8419	10358547	Hmcn1	0.022027	8.63344	7.33598	7.67238	0.0311222	0.0497561	1.50693	1.94674	1.94674	Islet+_Cxcr4+ up vs Neg	0.364736	0.197198	0.705097	0.792017	-1.2626	Islet+_Cxcr4- down vs Neg	0.00916475	0.0379185	2.03788	2.45795	2.45795	Islet+_Cxcr4+ up vs Islet+_Cxcr4-	-	25	chr1:152493708-152493986	NM_001024720	Hmcn1	hemicentin 1	1 G1|1	545370	NM_001024720	NM_001024720	Mus musculus hemicentin 1 (Hmcn1), mRNA.		1.06954	1.02433	1.04413	---	---	---	mRNA Only
11747	10421970	ncrna:snRNA chromosome:NCBIM37:14:98367048:98367210:-1 gene:ENSMUSG00000089549	0.00534814	9.80589	8.51339	7.31881	0.00179636	0.007615	2.74561	5.60641	5.60641	Islet+_Cxcr4+ up vs Neg	0.0432017	0.0684751	1.3645	2.28878	2.28878	Islet+_Cxcr4- up vs Neg	0.0326649	0.129994	1.48592	2.44951	2.44951	Islet+_Cxcr4+ up vs Islet+_Cxcr4-	-	25	chr14:98367048-98367210	---	---	---	---	---	---	ENSMUST00000158924	ncrna:snRNA chromosome:NCBIM37:14:98367048:98367210:-1 gene:ENSMUSG00000089549		1.15243	1.1482	1.00368	-1s	-1s	-0.5s	Gene
21314	10512022	Mobkl2b	0.00771433	9.22578	7.93925	9.04558	0.546759	0.313224	0.504145	1.13304	1.13304	Islet+_Cxcr4+ up vs Neg	0.00780453	0.0532022	2.10765	0.464476	-2.15296	Islet+_Cxcr4- down vs Neg	0.00385836	0.0836304	2.4136	2.4394	2.4394	Islet+_Cxcr4+ up vs Islet+_Cxcr4-	-	25	chr4:34898971-34899261	ENSMUST00000102975	Mobkl2b	MOB1, Mps One Binder kinase activator-like 2B (yeast)	4 A5|4 42.6 cM	214944	ENSMUST00000102975	ENSMUST00000102975	Mps one binder kinase activator-like 2B gene:ENSMUSG00000073910		1.04538	1.02421	1.07069	+0.5s	-0.5s	+0.5s	Gene
8361	10358515	Hmcn1	0.0105227	8.4428	7.16345	7.43665	0.0135906	0.0343703	1.86676	2.00855	2.00855	Islet+_Cxcr4+ up vs Neg	0.384711	0.0205866	1.68642	0.827485	-1.20848	Islet+_Cxcr4- down vs Neg	0.00461803	0.0145286	2.33554	2.4273	2.4273	Islet+_Cxcr4+ up vs Islet+_Cxcr4-	-	25	chr1:152457748-152457882	NM_001024720	Hmcn1	hemicentin 1	1 G1|1	545370	NM_001024720	NM_001024720	Mus musculus hemicentin 1 (Hmcn1), mRNA.		1.05446	1.01179	1.06689	+0.5s	-0.5s	+0.5s	Gene
8436	10358557	Hmcn1	0.0234065	8.35834	7.08342	7.55342	0.0521787	0.041658	1.3803	1.74704	1.74704	Islet+_Cxcr4+ up vs Neg	0.208077	0.0625808	1.20356	0.721962	-1.38512	Islet+_Cxcr4- down vs Neg	0.00869935	0.0445505	2.06051	2.41986	2.41986	Islet+_Cxcr4+ up vs Islet+_Cxcr4-	-	25	chr1:152502923-152503072	NM_001024720	Hmcn1	hemicentin 1	1 G1|1	545370	NM_001024720	NM_001024720	Mus musculus hemicentin 1 (Hmcn1), mRNA.		1.03087	1.03197	1.06382	-0.5s	+0.5s	-0.5s	Gene
10172	10445241	Tnfrsf21	0.00109065	10.5013	9.23164	9.90679	0.0147911	0.0391255	1.83	1.50995	1.50995	Islet+_Cxcr4+ up vs Neg	0.00853271	0.0548299	2.06891	0.626267	-1.59676	Islet+_Cxcr4- down vs Neg	0.000356164	0.0471905	3.44835	2.41104	2.41104	Islet+_Cxcr4+ up vs Islet+_Cxcr4-	+	26	chr17:43153504-43226137	NM_178589	Tnfrsf21	tumor necrosis factor receptor superfamily, member 21	17|17 C	94185	NM_178589	NM_178589	Mus musculus tumor necrosis factor receptor superfamily, member 21 (Tnfrsf21), mRNA.		1.38199	1.21967	1.13308	+2s	+2s	+1s	Gene
8543	10358617	Hmcn1	0.00203345	7.55535	6.2869	6.7054	0.0055089	0.0567268	2.25894	1.80245	1.80245	Islet+_Cxcr4+ up vs Neg	0.082502	0.139963	1.08354	0.748203	-1.33654	Islet+_Cxcr4- down vs Neg	0.000738937	0.0354505	3.13139	2.40904	2.40904	Islet+_Cxcr4+ up vs Islet+_Cxcr4-	-	25	chr1:152568743-152568851	NM_001024720	Hmcn1	hemicentin 1	1 G1|1	545370	NM_001024720	NM_001024720	Mus musculus hemicentin 1 (Hmcn1), mRNA.		1.88359	1.16195	1.62105	+6s	+1s	+3s	Gene
8452	10358563	Hmcn1	0.0490377	9.05483	7.80151	8.34972	0.120452	0.15258	0.919186	1.63027	1.63027	Islet+_Cxcr4+ up vs Neg	0.20923	0.112594	0.948485	0.683871	-1.46226	Islet+_Cxcr4- down vs Neg	0.0182442	0.0275529	1.73888	2.38389	2.38389	Islet+_Cxcr4+ up vs Islet+_Cxcr4-	-	25	chr1:152504201-152504403	NM_001024720	Hmcn1	hemicentin 1	1 G1|1	545370	NM_001024720	NM_001024720	Mus musculus hemicentin 1 (Hmcn1), mRNA.		1.01352	1.01299	1.00052	---	---	---	mRNA Only
33828	10544837	1200009O22Rik	0.0829973	9.09898	7.84917	7.76032	0.0471568	0.00582645	2.2346	2.52916	2.52916	Islet+_Cxcr4+ up vs Neg	0.874163	0.571855	0.242714	1.06352	1.06352	Islet+_Cxcr4- up vs Neg	0.0590579	0.00947472	2.02343	2.3781	2.3781	Islet+_Cxcr4+ up vs Islet+_Cxcr4-	-	26	chr6:53765462-53770688	NM_025817	1200009O22Rik	RIKEN cDNA 1200009O22 gene	6 B3|6	66873	NM_025817	NM_025817	Mus musculus RIKEN cDNA 1200009O22 gene (1200009O22Rik), mRNA.		1.01684	1.87714	1.84605	+0.5s	+6s	-6s	Gene
5949	10576051	Foxc2	0.015833	10.42	9.17349	9.81506	0.0859202	0.0982835	1.0659	1.52095	1.52095	Islet+_Cxcr4+ up vs Neg	0.0723728	0.067723	1.16926	0.641017	-1.56002	Islet+_Cxcr4- down vs Neg	0.00550274	0.0224207	2.25942	2.37271	2.37271	Islet+_Cxcr4+ up vs Islet+_Cxcr4-	+	33	chr8:123640071-123642795	NM_013519	Foxc2	forkhead box C2	8 E1|8 65.5 cM	14234	NM_013519	NM_013519	Mus musculus forkhead box C2 (Foxc2), mRNA.		1.02977	1.04642	1.01617	-0.5s	-0.5s	+0.5s	Gene
8360	10358513	Hmcn1	0.00796074	7.51823	6.27772	6.34367	0.00617185	0.0440078	2.20958	2.25724	2.25724	Islet+_Cxcr4+ up vs Neg	0.82447	0.197172	0.705155	0.955314	-1.04678	Islet+_Cxcr4- down vs Neg	0.00478035	0.0503683	2.32054	2.36282	2.36282	Islet+_Cxcr4+ up vs Islet+_Cxcr4-	-	25	chr1:152456753-152456943	NM_001024720	Hmcn1	hemicentin 1	1 G1|1	545370	NM_001024720	NM_001024720	Mus musculus hemicentin 1 (Hmcn1), mRNA.		1.01473	1.05925	1.04387	---	---	---	mRNA Only
7952	10503448	Mmp16	0.00117703	8.70746	7.47099	7.80369	0.00236831	0.00359531	2.62556	1.87095	1.87095	Islet+_Cxcr4+ up vs Neg	0.113238	0.0355804	1.44879	0.794052	-1.25936	Islet+_Cxcr4- down vs Neg	0.000461929	0.00573256	3.33542	2.3562	2.3562	Islet+_Cxcr4+ up vs Islet+_Cxcr4-	+	30	chr4:17780629-18045881	NM_019724	Mmp16	matrix metallopeptidase 16	4 A3|4 3.6 cM	17389	NM_019724	NM_019724	Mus musculus matrix metallopeptidase 16 (Mmp16), mRNA.		1.10495	1.08633	1.20034	-0.5s	+0.5s	-1s	Gene
2817	10413967	Gm626	0.00346192	8.49094	7.25506	7.51185	0.00479566	0.0129802	2.31915	1.97122	1.97122	Islet+_Cxcr4+ up vs Neg	0.296873	0.255043	0.593387	0.836947	-1.19482	Islet+_Cxcr4- down vs Neg	0.00151853	0.00164455	2.81858	2.35525	2.35525	Islet+_Cxcr4+ up vs Islet+_Cxcr4-	+	27	chr14:34308745-34320811	ENSMUST00000096028	Gm626	predicted gene 626	14 B|14	268729	ENSMUST00000096028	ENSMUST00000096028	Uncharacterized protein gene:ENSMUSG00000071536		1.02779	1.16168	1.13026	-0.5s	-1s	+1s	Gene
2070	10413416	Il17rd	0.00666152	9.7794	8.54418	8.46085	0.00392125	0.0339165	2.40658	2.49415	2.49415	Islet+_Cxcr4+ up vs Neg	0.783694	0.59614	0.224652	1.05946	1.05946	Islet+_Cxcr4- up vs Neg	0.00534597	0.00967801	2.27197	2.35418	2.35418	Islet+_Cxcr4+ up vs Islet+_Cxcr4-	+	25	chr14:27919447-27920472	NM_134437	Il17rd	interleukin 17 receptor D	14 A3|14	171463	NM_134437	NM_134437	Mus musculus interleukin 17 receptor D (Il17rd), mRNA.		1.01161	1.0154	1.02719	---	---	---	mRNA Only
33626	10544751	Hoxa2	0.00817807	8.31699	7.08215	6.61989	0.0032703	0.00911544	2.48541	3.24249	3.24249	Islet+_Cxcr4+ up vs Neg	0.246281	0.143786	0.842283	1.3777	1.3777	Islet+_Cxcr4- up vs Neg	0.0139419	0.0172154	1.85568	2.35356	2.35356	Islet+_Cxcr4+ up vs Islet+_Cxcr4-	-	25	chr6:52112510-52114830	NM_010451	Hoxa2	homeobox A2	6 B3|6 26.29 cM	15399	NM_010451	NM_010451	Mus musculus homeobox A2 (Hoxa2), mRNA.		1.00003	1.02176	1.02179	+0.5s	+0.5s	-0.5s	Gene
9545	10419356	Otx2	6.27519e-05	9.81274	8.58221	10.3351	0.0129138	0.13153	1.88895	0.696233	-1.4363	Islet+_Cxcr4+ down vs Neg	2.32069e-05	0.0101352	4.63438	0.296707	-3.37033	Islet+_Cxcr4- down vs Neg	0.000173572	0.00530417	3.76052	2.34654	2.34654	Islet+_Cxcr4+ up vs Islet+_Cxcr4-	-	33	chr14:49277354-49287181	NM_144841	Otx2	orthodenticle homolog 2 (Drosophila)	14 C1|14 19.0 cM	18424	NM_144841	NM_144841	Mus musculus orthodenticle homolog 2 (Drosophila) (Otx2), mRNA.		1.23258	1.30489	1.05867	-2s	-2s	+0.5s	Gene
3143	10438708	Masp1	0.0305445	9.6156	8.38785	8.72235	0.0431412	0.00749368	2.1253	1.85735	1.85735	Islet+_Cxcr4+ up vs Neg	0.375442	0.0171837	1.76488	0.793056	-1.26095	Islet+_Cxcr4- down vs Neg	0.0126229	0.00403723	2.39392	2.34202	2.34202	Islet+_Cxcr4+ up vs Islet+_Cxcr4-	-	34	chr16:23449490-23520676	NM_008555	Masp1	mannan-binding lectin serine peptidase 1	16|16 B2-B3	17174	NM_008555	NM_008555	Mus musculus mannan-binding lectin serine peptidase 1 (Masp1), mRNA.		1.17712	1.71442	2.01808	-1s	+3s	-6s	Gene
35213	10435765	Mus musculus adult male corpora quadrigemina cDNA, RIKEN full-length enriched library, clone:B230304F11 product:Hypothetical phenylalanine-rich region containing protein homolog [Mus musculus], full insert sequence.	0.0444238	7.76872	6.5422	6.99763	0.0854172	0.0140731	1.85161	1.70656	1.70656	Islet+_Cxcr4+ up vs Neg	0.270042	0.0658891	1.18119	0.729293	-1.37119	Islet+_Cxcr4- down vs Neg	0.0169951	0.00140473	2.85241	2.34002	2.34002	Islet+_Cxcr4+ up vs Islet+_Cxcr4-	+	25	chr16:41540558-41541217	---	---	---	---	---	---	AK163487	Mus musculus adult male corpora quadrigemina cDNA, RIKEN full-length enriched library, clone:B230304F11 product:Hypothetical phenylalanine-rich region containing protein homolog [Mus musculus], full insert sequence.		1.04194	1.03234	1.00929	---	---	---	mRNA Only
8088	10577954	Rab11fip1	0.00273172	11.3291	10.1052	10.6088	0.0119624	0.0432917	1.92218	1.64748	1.64748	Islet+_Cxcr4+ up vs Neg	0.0473394	0.000631172	3.19985	0.705363	-1.41771	Islet+_Cxcr4- down vs Neg	0.000927591	0.0180205	3.03264	2.33565	2.33565	Islet+_Cxcr4+ up vs Islet+_Cxcr4-	-	28	chr8:28252430-28285118	NM_001080813	Rab11fip1	RAB11 family interacting protein 1 (class I)	8|8 A3	75767	NM_001080813	NM_001080813	Mus musculus RAB11 family interacting protein 1 (class I) (Rab11fip1), transcript variant 1, mRNA.		1.05563	1.05075	1.00464	+0.5s	+0.5s	+0.5s	Gene
6907	10467006	Dkk1	0.00120442	10.6072	9.38707	10.4013	0.305971	0.421391	0.51432	1.1534	1.1534	Islet+_Cxcr4+ up vs Neg	0.00149879	0.0228785	2.82426	0.495095	-2.01981	Islet+_Cxcr4- down vs Neg	0.000567543	0.0301736	3.246	2.32966	2.32966	Islet+_Cxcr4+ up vs Islet+_Cxcr4-	-	25	chr19:30620366-30623986	NM_010051	Dkk1	dickkopf homolog 1 (Xenopus laevis)	19|19 C2	13380	NM_010051	NM_010051	Mus musculus dickkopf homolog 1 (Xenopus laevis) (Dkk1), mRNA.		1.02077	1.02581	1.04712	-0.5s	+0.5s	-0.5s	Gene
28527	10591110	Fat3	0.00429661	8.70427	7.4867	7.98619	0.0172207	0.110701	1.76395	1.645	1.645	Islet+_Cxcr4+ up vs Neg	0.0638007	0.0135969	1.86656	0.70736	-1.41371	Islet+_Cxcr4- down vs Neg	0.00147347	0.0587554	2.83166	2.32554	2.32554	Islet+_Cxcr4+ up vs Islet+_Cxcr4-	-	25	chr9:15792714-15792947	NM_001080814	Fat3	FAT tumor suppressor homolog 3 (Drosophila)	9 A2|9	270120	NM_001080814	NM_001080814	Mus musculus FAT tumor suppressor homolog 3 (Drosophila) (Fat3), mRNA.		1.13279	1.06225	1.0664	-1s	-0.5s	-0.5s	Gene
12124	10472374	Scn3a	0.00601977	5.88111	4.66643	4.86332	0.00668976	0.0369374	2.17459	2.02481	2.02481	Islet+_Cxcr4+ up vs Neg	0.46263	0.169248	0.771476	0.872425	-1.14623	Islet+_Cxcr4- down vs Neg	0.0028831	0.0539737	2.54014	2.3209	2.3209	Islet+_Cxcr4+ up vs Islet+_Cxcr4-	+	25	chr2:65520747-65520838	ENSMUST00000100069	Scn3a	sodium channel, voltage-gated, type III, alpha	2 C1.3|2 36.0 cM	20269	ENSMUST00000100069	ENSMUST00000100069	sodium channel, voltage-gated, type III, alpha gene:ENSMUSG00000057182		1.01479	1.05229	1.06786	---	---	---	mRNA Only
8456	10358565	Hmcn1	0.0514847	8.4496	7.24022	7.51398	0.0572385	0.0638861	1.24231	1.91271	1.91271	Islet+_Cxcr4+ up vs Neg	0.51777	0.334458	0.475658	0.827156	-1.20896	Islet+_Cxcr4- down vs Neg	0.0229604	0.0763226	1.63902	2.3124	2.3124	Islet+_Cxcr4+ up vs Islet+_Cxcr4-	-	25	chr1:152504508-152504621	NM_001024720	Hmcn1	hemicentin 1	1 G1|1	545370	NM_001024720	NM_001024720	Mus musculus hemicentin 1 (Hmcn1), mRNA.		1.08289	1.02686	1.05456	+0.5s	+0.5s	+0.5s	Gene
6628	10502214	Cyp2u1	0.0221304	8.05206	6.84513	7.17593	0.0331231	0.0171188	1.76653	1.83544	1.83544	Islet+_Cxcr4+ up vs Neg	0.338516	0.23772	0.623934	0.795094	-1.25771	Islet+_Cxcr4- down vs Neg	0.00903505	0.0571578	2.04407	2.30845	2.30845	Islet+_Cxcr4+ up vs Islet+_Cxcr4-	-	35	chr3:130994057-131006145	NM_027816	Cyp2u1	cytochrome P450, family 2, subfamily u, polypeptide 1	3|3 H1	71519	NM_027816	NM_027816	Mus musculus cytochrome P450, family 2, subfamily u, polypeptide 1 (Cyp2u1), mRNA.		1.26518	1.00804	1.27535	+2s	+0.5s	+2s	Gene
26187	10404407	Foxc1	0.00163439	8.71516	7.51745	8.02892	0.00868659	0.0445681	2.06115	1.60908	1.60908	Islet+_Cxcr4+ up vs Neg	0.0290843	0.0418688	1.53634	0.701508	-1.4255	Islet+_Cxcr4- down vs Neg	0.000545319	0.0401639	3.26335	2.29375	2.29375	Islet+_Cxcr4+ up vs Islet+_Cxcr4-	+	25	chr13:31898515-31902504	NM_008592	Foxc1	forkhead box C1	13 A3.2|13 20.0 cM	17300	NM_008592	NM_008592	Mus musculus forkhead box C1 (Foxc1), mRNA.		1.03244	1.04306	1.01029	+0.5s	+0.5s	-0.5s	Gene
8415	10358545	Hmcn1	0.0283198	7.94709	6.75097	6.91659	0.0259129	0.082495	1.58648	2.04273	2.04273	Islet+_Cxcr4+ up vs Neg	0.653145	0.43	0.366532	0.891545	-1.12165	Islet+_Cxcr4- down vs Neg	0.0142534	0.0572077	1.84608	2.29123	2.29123	Islet+_Cxcr4+ up vs Islet+_Cxcr4-	-	25	chr1:152485983-152486179	NM_001024720	Hmcn1	hemicentin 1	1 G1|1	545370	NM_001024720	NM_001024720	Mus musculus hemicentin 1 (Hmcn1), mRNA.		1.11654	1.10067	1.01442	+1s	+1s	+0.5s	Gene
9802	10469457	Plxdc2	0.0124296	11.0033	9.80835	10.3902	0.0620671	0.0433764	1.36275	1.5295	1.5295	Islet+_Cxcr4+ up vs Neg	0.0728508	0.020626	1.68558	0.6681	-1.49678	Islet+_Cxcr4- down vs Neg	0.00428002	0.00195412	2.70905	2.28933	2.28933	Islet+_Cxcr4+ up vs Islet+_Cxcr4-	+	34	chr2:16277931-16673932	NM_026162	Plxdc2	plexin domain containing 2	2 A2-A3|2	67448	NM_026162	NM_026162	Mus musculus plexin domain containing 2 (Plxdc2), mRNA.		1.24202	1.01338	1.22562	-2s	-0.5s	-2s	Gene
8562	10358625	Hmcn1	0.00196693	8.82268	7.62928	8.05283	0.00623268	0.0411586	2.20533	1.70509	1.70509	Islet+_Cxcr4+ up vs Neg	0.064067	0.0144635	1.83973	0.745585	-1.34123	Islet+_Cxcr4- down vs Neg	0.000695394	0.0143142	3.15777	2.28692	2.28692	Islet+_Cxcr4+ up vs Islet+_Cxcr4-	-	25	chr1:152581575-152581701	NM_001024720	Hmcn1	hemicentin 1	1 G1|1	545370	NM_001024720	NM_001024720	Mus musculus hemicentin 1 (Hmcn1), mRNA.		1.08594	1.03459	1.04964	+0.5s	+0.5s	+0.5s	Gene
11445	10506201	Ror1	0.00120488	11.7065	10.5167	10.9317	0.00387602	0.0512828	2.41161	1.71096	1.71096	Islet+_Cxcr4+ up vs Neg	0.0505674	0.048031	1.31848	0.750066	-1.33322	Islet+_Cxcr4- down vs Neg	0.000425967	0.0196801	3.37062	2.28107	2.28107	Islet+_Cxcr4+ up vs Islet+_Cxcr4-	+	31	chr4:99768396-100115150	NM_013845	Ror1	receptor tyrosine kinase-like orphan receptor 1	4 C6|4 49.6 cM	26563	NM_013845	NM_013845	Mus musculus receptor tyrosine kinase-like orphan receptor 1 (Ror1), mRNA.		1.00719	1.01803	1.01076	+0.5s	-0.5s	+0.5s	Gene
28515	10591092	Fat3	0.0179658	7.72639	6.53695	6.93239	0.0358147	0.079563	1.44594	1.73387	1.73387	Islet+_Cxcr4+ up vs Neg	0.228086	0.119939	0.92104	0.760257	-1.31534	Islet+_Cxcr4- down vs Neg	0.00682451	0.0831817	2.16593	2.28064	2.28064	Islet+_Cxcr4+ up vs Islet+_Cxcr4-	-	25	chr9:15723608-15723721	NM_001080814	Fat3	FAT tumor suppressor homolog 3 (Drosophila)	9 A2|9	270120	NM_001080814	NM_001080814	Mus musculus FAT tumor suppressor homolog 3 (Drosophila) (Fat3), mRNA.		1.0013	1.05775	1.05912	+0.5s	+0.5s	-0.5s	Gene
14526	10474048	Syt13	0.00429666	9.03561	7.84974	8.63711	0.116087	0.0959035	1.01817	1.31814	1.31814	Islet+_Cxcr4+ up vs Neg	0.0110074	0.0588795	1.95832	0.579399	-1.72593	Islet+_Cxcr4- down vs Neg	0.00156909	0.00958443	2.80435	2.27501	2.27501	Islet+_Cxcr4+ up vs Islet+_Cxcr4-	+	32	chr2:92755258-92796208	NM_030725	Syt13	synaptotagmin XIII	2 E1|2	80976	NM_030725	NM_030725	Mus musculus synaptotagmin XIII (Syt13), mRNA.		1.27256	1.11861	1.4235	+2s	-1s	+2s	Gene
8404	10358541	Hmcn1	0.037308	8.65508	7.47099	7.86978	0.0651214	0.0756	1.18628	1.72344	1.72344	Islet+_Cxcr4+ up vs Neg	0.296044	0.0538887	1.2685	0.758494	-1.3184	Islet+_Cxcr4- down vs Neg	0.0145321	0.0332362	1.83767	2.27219	2.27219	Islet+_Cxcr4+ up vs Islet+_Cxcr4-	-	25	chr1:152480740-152480876	NM_001024720	Hmcn1	hemicentin 1	1 G1|1	545370	NM_001024720	NM_001024720	Mus musculus hemicentin 1 (Hmcn1), mRNA.		1.02001	1.04945	1.07045	+0.5s	-0.5s	+0.5s	Gene
10492	10529824	Prom1	0.0025016	9.32792	8.15155	8.8375	0.0426314	0.107011	1.37027	1.40485	1.40485	Islet+_Cxcr4+ up vs Neg	0.0115392	0.00197762	2.70386	0.621594	-1.60877	Islet+_Cxcr4- down vs Neg	0.000845347	0.0282527	3.07296	2.26008	2.26008	Islet+_Cxcr4+ up vs Islet+_Cxcr4-	-	33	chr5:44384860-44493271	NM_001163577	Prom1	prominin 1	5 B3|5	19126	NM_001163577	NM_001163577	Mus musculus prominin 1 (Prom1), transcript variant 2, mRNA.		1.45641	1.057	1.37788	---	---	---	mRNA Only
8617	10358660	Hmcn1	0.0215495	7.89368	6.71832	7.14751	0.048163	0.140223	1.31729	1.67734	1.67734	Islet+_Cxcr4+ up vs Neg	0.204505	8.84081e-05	4.05351	0.74268	-1.34648	Islet+_Cxcr4- down vs Neg	0.00800431	0.0657682	2.09668	2.25849	2.25849	Islet+_Cxcr4+ up vs Islet+_Cxcr4-	-	25	chr1:152655663-152655926	NM_001024720	Hmcn1	hemicentin 1	1 G1|1	545370	NM_001024720	NM_001024720	Mus musculus hemicentin 1 (Hmcn1), mRNA.		1.38783	1.01611	1.36582	+2s	+0.5s	+2s	Gene
28510	10591090	Fat3	0.000746731	8.37154	7.19849	7.63171	0.00289253	0.041499	2.53872	1.66998	1.66998	Islet+_Cxcr4+ up vs Neg	0.0298852	0.0651917	1.52454	0.740603	-1.35025	Islet+_Cxcr4- down vs Neg	0.000257247	0.00452796	3.58965	2.25489	2.25489	Islet+_Cxcr4+ up vs Islet+_Cxcr4-	-	25	chr9:15719453-15720065	NM_001080814	Fat3	FAT tumor suppressor homolog 3 (Drosophila)	9 A2|9	270120	NM_001080814	NM_001080814	Mus musculus FAT tumor suppressor homolog 3 (Drosophila) (Fat3), mRNA.		1.01811	1.01478	1.00328	-0.5s	-0.5s	-0.5s	Gene
14464	10498448	Plch1	0.00958971	7.68283	6.51896	7.49665	0.508855	0.116353	0.934222	1.13775	1.13775	Islet+_Cxcr4+ up vs Neg	0.010238	0.0205259	1.98978	0.507789	-1.96932	Islet+_Cxcr4- down vs Neg	0.00461897	0.0285378	2.33545	2.24059	2.24059	Islet+_Cxcr4+ up vs Islet+_Cxcr4-	-	28	chr3:63500159-63655132	NM_183191	Plch1	phospholipase C, eta 1	3 E1|3	269437	NM_183191	NM_183191	Mus musculus phospholipase C, eta 1 (Plch1), transcript variant 1, mRNA.		1.20306	1.17196	1.02654	+2s	+1s	+0.5s	Gene
8605	10358654	Hmcn1	0.00802692	8.90054	7.7463	8.18785	0.0241526	0.0379375	1.61704	1.63886	1.63886	Islet+_Cxcr4+ up vs Neg	0.112882	0.0255019	1.59343	0.736343	-1.35806	Islet+_Cxcr4- down vs Neg	0.00284835	0.00414906	2.54541	2.22567	2.22567	Islet+_Cxcr4+ up vs Islet+_Cxcr4-	-	25	chr1:152645852-152646127	NM_001024720	Hmcn1	hemicentin 1	1 G1|1	545370	NM_001024720	NM_001024720	Mus musculus hemicentin 1 (Hmcn1), mRNA.		1.04504	1.206	1.15401	-0.5s	-1s	+1s	Gene
19693	10425726	Sept3	0.0502842	9.67317	8.51981	8.89968	0.0796824	0.0117097	1.93145	1.7094	1.7094	Islet+_Cxcr4+ up vs Neg	0.340628	0.0418165	1.37865	0.768507	-1.30122	Islet+_Cxcr4- down vs Neg	0.0200157	0.0144664	1.83964	2.22431	2.22431	Islet+_Cxcr4+ up vs Islet+_Cxcr4-	+	26	chr15:82105323-82124872	NM_011889	Sept3	septin 3	15 E2|15	24050	NM_011889	NM_011889	Mus musculus septin 3 (Sept3), mRNA.		1.10655	1.03472	1.06942	+1s	+0.5s	+0.5s	Gene
8576	10358631	Hmcn1	0.0197575	8.80888	7.6558	7.94219	0.0271711	0.0172378	1.76352	1.82348	1.82348	Islet+_Cxcr4+ up vs Neg	0.374225	0.201315	0.696124	0.819952	-1.21958	Islet+_Cxcr4- down vs Neg	0.00831984	0.0332001	2.07989	2.22389	2.22389	Islet+_Cxcr4+ up vs Islet+_Cxcr4-	-	25	chr1:152585718-152585912	NM_001024720	Hmcn1	hemicentin 1	1 G1|1	545370	NM_001024720	NM_001024720	Mus musculus hemicentin 1 (Hmcn1), mRNA.		1.01231	1.02913	1.0418	+0.5s	-0.5s	+0.5s	Gene
21310	10536444	Foxp2	0.00799424	8.20121	7.05202	7.61061	0.045425	0.00956993	2.01909	1.50587	1.50587	Islet+_Cxcr4+ up vs Neg	0.0546687	0.00325385	2.4876	0.678961	-1.47284	Islet+_Cxcr4- down vs Neg	0.0027134	0.00583409	2.56649	2.2179	2.2179	Islet+_Cxcr4+ up vs Islet+_Cxcr4-	+	52	chr6:14851349-15391977	NM_053242	Foxp2	forkhead box P2	6|6 A2	114142	NM_053242	NM_053242	Mus musculus forkhead box P2 (Foxp2), transcript variant 1, mRNA.		1.03481	1.10573	1.06854	-0.5s	-0.5s	+0.5s	Gene
8441	10503902	Cnr1	0.00361847	8.7994	7.65475	7.5203	0.00195094	0.031511	2.70976	2.42687	2.42687	Islet+_Cxcr4+ up vs Neg	0.60214	0.327815	0.484371	1.09767	1.09767	Islet+_Cxcr4- up vs Neg	0.00338447	0.0272791	2.47051	2.21093	2.21093	Islet+_Cxcr4+ up vs Islet+_Cxcr4-	+	42	chr4:34011568-34035806	NM_007726	Cnr1	cannabinoid receptor 1 (brain)	4 A5|4 13.9 cM	12801	NM_007726	NM_007726	Mus musculus cannabinoid receptor 1 (brain) (Cnr1), mRNA.		1.01066	1.01097	1.00031	+0.5s	+0.5s	-0.5s	Gene
34316	10605113	L1cam	0.0021236	8.08066	6.93977	7.46737	0.0140513	0.0685799	1.85228	1.52975	1.52975	Islet+_Cxcr4+ up vs Neg	0.0257221	0.0116	1.93554	0.693708	-1.44153	Islet+_Cxcr4- down vs Neg	0.000701825	0.0308544	3.15377	2.20518	2.20518	Islet+_Cxcr4+ up vs Islet+_Cxcr4-	-	29	chrX:71099119-71126173	NM_008478	L1cam	L1 cell adhesion molecule	X A6-B|X 29.51 cM	16728	NM_008478	NM_008478	Mus musculus L1 cell adhesion molecule (L1cam), mRNA.		1.08783	1.09118	1.00308	---	---	---	mRNA Only
5245	10490923	Car2	0.000719175	9.26492	8.12833	10.5812	0.0057727	0.055157	2.23862	0.401579	-2.49017	Islet+_Cxcr4+ down vs Neg	0.000233878	0.0153513	3.63101	0.182651	-5.47491	Islet+_Cxcr4- down vs Neg	0.0111645	0.00356426	2.44803	2.19861	2.19861	Islet+_Cxcr4+ up vs Islet+_Cxcr4-	+	27	chr3:14886706-14900770	NM_009801	Car2	carbonic anhydrase 2	3 A1|3 10.5 cM	12349	NM_009801	NM_009801	Mus musculus carbonic anhydrase 2 (Car2), mRNA.		1.24088	1.04518	1.18723	+2s	+0.5s	+1s	Gene
8539	10358615	Hmcn1	0.00401496	8.36544	7.2294	7.61489	0.010576	0.0528351	1.97568	1.68244	1.68244	Islet+_Cxcr4+ up vs Neg	0.109161	0.00769075	2.11403	0.765517	-1.30631	Islet+_Cxcr4- down vs Neg	0.00145925	0.0166168	2.83587	2.19778	2.19778	Islet+_Cxcr4+ up vs Islet+_Cxcr4-	-	25	chr1:152567747-152567916	NM_001024720	Hmcn1	hemicentin 1	1 G1|1	545370	NM_001024720	NM_001024720	Mus musculus hemicentin 1 (Hmcn1), mRNA.		1.02587	1.02092	1.00485	+0.5s	+0.5s	+0.5s	Gene
8613	10358658	Hmcn1	0.0104571	8.25103	7.11816	7.56873	0.0324505	0.0975468	1.48878	1.6047	1.6047	Islet+_Cxcr4+ up vs Neg	0.117185	0.00104328	2.9816	0.731754	-1.36658	Islet+_Cxcr4- down vs Neg	0.00369926	0.0367568	2.43189	2.19295	2.19295	Islet+_Cxcr4+ up vs Islet+_Cxcr4-	-	25	chr1:152653498-152653642	NM_001024720	Hmcn1	hemicentin 1	1 G1|1	545370	NM_001024720	NM_001024720	Mus musculus hemicentin 1 (Hmcn1), mRNA.		1.05958	1.06342	1.12677	---	---	---	mRNA Only
8442	10358559	Hmcn1	0.0598239	9.00381	7.87143	8.19638	0.0786966	0.103785	1.10404	1.75009	1.75009	Islet+_Cxcr4+ up vs Neg	0.427075	0.0425396	1.37121	0.798323	-1.25263	Islet+_Cxcr4- down vs Neg	0.0250267	0.0516727	1.6016	2.19221	2.19221	Islet+_Cxcr4+ up vs Islet+_Cxcr4-	-	25	chr1:152503584-152503715	NM_001024720	Hmcn1	hemicentin 1	1 G1|1	545370	NM_001024720	NM_001024720	Mus musculus hemicentin 1 (Hmcn1), mRNA.		1.04667	1.01376	1.03246	+0.5s	+0.5s	+0.5s	Gene
8463	10358567	Hmcn1	0.0502839	7.09364	5.96341	6.24312	0.0599749	0.112023	1.22203	1.80314	1.80314	Islet+_Cxcr4+ up vs Neg	0.475564	0.0328207	1.48385	0.823757	-1.21395	Islet+_Cxcr4- down vs Neg	0.0218177	0.0749815	1.66119	2.18892	2.18892	Islet+_Cxcr4+ up vs Islet+_Cxcr4-	-	25	chr1:152505609-152505770	NM_001024720	Hmcn1	hemicentin 1	1 G1|1	545370	NM_001024720	NM_001024720	Mus musculus hemicentin 1 (Hmcn1), mRNA.		1.08675	1.01891	1.06658	+0.5s	+0.5s	+0.5s	Gene
8633	10358668	Hmcn1	0.0368207	8.55438	7.42612	7.78765	0.060398	0.111596	1.21898	1.7014	1.7014	Islet+_Cxcr4+ up vs Neg	0.318158	0.00848447	2.07138	0.778339	-1.28479	Islet+_Cxcr4- down vs Neg	0.0145509	0.0459643	1.83711	2.18594	2.18594	Islet+_Cxcr4+ up vs Islet+_Cxcr4-	-	25	chr1:152706269-152706391	NM_001024720	Hmcn1	hemicentin 1	1 G1|1	545370	NM_001024720	NM_001024720	Mus musculus hemicentin 1 (Hmcn1), mRNA.		1.0562	1.02213	1.07958	+0.5s	-0.5s	+0.5s	Gene
20955	10511789	Nkain3	0.0114924	8.26248	7.13593	6.9364	0.00563821	0.00440639	2.35592	2.5072	2.5072	Islet+_Cxcr4+ up vs Neg	0.550025	0.209373	0.679079	1.14832	1.14832	Islet+_Cxcr4- up vs Neg	0.0117206	0.0115182	1.93862	2.18336	2.18336	Islet+_Cxcr4+ up vs Islet+_Cxcr4-	-	26	chr4:20067415-20705815	NM_172987	Nkain3	Na+/K+ transporting ATPase interacting 3	4 A3|4	269513	NM_172987	NM_172987	Mus musculus Na+/K+ transporting ATPase interacting 3 (Nkain3), mRNA.		2.49415	1.05946	2.35418	+6s	+0.5s	+6s	Gene
8363	10358517	Hmcn1	0.0291184	8.2323	7.11187	7.37899	0.0365849	0.051215	1.4367	1.80664	1.80664	Islet+_Cxcr4+ up vs Neg	0.433808	0.051935	1.28454	0.830977	-1.2034	Islet+_Cxcr4- down vs Neg	0.0125546	0.0206801	1.9012	2.17412	2.17412	Islet+_Cxcr4+ up vs Islet+_Cxcr4-	-	25	chr1:152459757-152459970	NM_001024720	Hmcn1	hemicentin 1	1 G1|1	545370	NM_001024720	NM_001024720	Mus musculus hemicentin 1 (Hmcn1), mRNA.		1.09259	1.01509	1.07635	---	---	---	mRNA Only
35264	10351430	Rxrg	0.0452894	8.67504	7.55566	7.5856	0.0307179	0.104304	1.51261	2.12791	2.12791	Islet+_Cxcr4+ up vs Neg	0.940947	0.895139	0.0481095	0.979465	-1.02097	Islet+_Cxcr4- down vs Neg	0.0277594	0.0261288	1.58288	2.17252	2.17252	Islet+_Cxcr4+ up vs Islet+_Cxcr4-	+	36	chr1:169528515-169569754	NM_009107	Rxrg	retinoid X receptor gamma	1 H2.3|1 88.1 cM	20183	NM_009107	NM_009107	Mus musculus retinoid X receptor gamma (Rxrg), transcript variant 1, mRNA.		1.03392	1.05443	1.0902	---	---	---	mRNA Only
1424	10547227	Ret	0.00189671	9.21058	8.09416	7.86012	0.000886116	0.00372177	3.05251	2.54993	2.54993	Islet+_Cxcr4+ up vs Neg	0.331317	0.204573	0.689152	1.17612	1.17612	Islet+_Cxcr4- up vs Neg	0.00235489	0.0168596	2.62803	2.16809	2.16809	Islet+_Cxcr4+ up vs Islet+_Cxcr4-	-	45	chr6:118103871-118147736	NM_001080780	Ret	ret proto-oncogene	6 E3-F1|6 53.2 cM	19713	NM_001080780	NM_001080780	Mus musculus ret proto-oncogene (Ret), transcript variant 4, mRNA.		1.09501	1.02991	1.06321	+1s	+0.5s	+0.5s	Gene
8608	10358656	Hmcn1	0.0185491	8.77948	7.66314	8.13234	0.0565456	0.0689662	1.2476	1.56606	1.56606	Islet+_Cxcr4+ up vs Neg	0.138381	0.0777167	1.10949	0.722366	-1.38434	Islet+_Cxcr4- down vs Neg	0.00661128	0.0206161	2.17971	2.16795	2.16795	Islet+_Cxcr4+ up vs Islet+_Cxcr4-	-	25	chr1:152649947-152650068	NM_001024720	Hmcn1	hemicentin 1	1 G1|1	545370	NM_001024720	NM_001024720	Mus musculus hemicentin 1 (Hmcn1), mRNA.		1.09513	1.19327	1.3068	-0.5s	+1s	-2s	Gene
32330	10348653	Gpc1	0.00390899	10.8509	9.73559	10.4665	0.102975	0.274433	0.987268	1.30538	1.30538	Islet+_Cxcr4+ up vs Neg	0.0106588	0.0470529	1.97229	0.602542	-1.65963	Islet+_Cxcr4- down vs Neg	0.00141206	0.031298	2.85015	2.16645	2.16645	Islet+_Cxcr4+ up vs Islet+_Cxcr4-	+	30	chr1:94728263-94756773	NM_016696	Gpc1	glypican 1	1 D|1	14733	NM_016696	NM_016696	Mus musculus glypican 1 (Gpc1), mRNA.		1.08574	1.08885	1.00286	+0.5s	+0.5s	-0.5s	Gene
28327	10479981	Gata3	0.00291218	9.7662	8.65488	9.32189	0.0545092	0.161294	1.26353	1.36067	1.36067	Islet+_Cxcr4+ up vs Neg	0.0116702	0.0610083	1.93292	0.62981	-1.58778	Islet+_Cxcr4- down vs Neg	0.000997604	0.00652958	3.00104	2.16045	2.16045	Islet+_Cxcr4+ up vs Islet+_Cxcr4-	-	25	chr2:9778695-9799403	NM_008091	Gata3	GATA binding protein 3	2 A1|2 7.0 cM	14462	NM_008091	NM_008091	Mus musculus GATA binding protein 3 (Gata3), mRNA.		1.36177	1.47038	1.07976	-2s	-2s	+0.5s	Gene
27778	10515213	Dmbx1	0.0015557	8.24049	7.13237	8.8105	0.0645578	0.30655	1.19005	0.673609	-1.48454	Islet+_Cxcr4+ down vs Neg	0.000557169	0.0308137	3.25401	0.312486	-3.20015	Islet+_Cxcr4- down vs Neg	0.00460168	0.0118141	2.33708	2.15565	2.15565	Islet+_Cxcr4+ up vs Islet+_Cxcr4-	-	31	chr4:115587724-115612531	NM_130865	Dmbx1	diencephalon/mesencephalon homeobox 1	4 D1|4 54.8 cM	140477	NM_130865	NM_130865	Mus musculus diencephalon/mesencephalon homeobox 1 (Dmbx1), transcript variant 1, mRNA.		1.08928	1.01215	1.07621	+1s	+0.5s	+0.5s	Gene
18338	10389786	Hlf	0.00925333	8.15537	7.04892	7.83464	0.229198	0.204477	0.689356	1.24896	1.24896	Islet+_Cxcr4+ up vs Neg	0.0168391	0.0236838	1.77368	0.580061	-1.72396	Islet+_Cxcr4- down vs Neg	0.00362375	0.0031969	2.49527	2.15316	2.15316	Islet+_Cxcr4+ up vs Islet+_Cxcr4-	-	40	chr11:90199879-90252209	NM_172563	Hlf	hepatic leukemia factor	11 C-D|11 52.0 cM	217082	NM_172563	NM_172563	Mus musculus hepatic leukemia factor (Hlf), mRNA.		1.04206	1.01367	1.0563	---	---	---	mRNA Only
29474	10456405	Slmo1	0.00522901	8.72454	7.62358	8.32109	0.101025	0.270971	0.995571	1.32267	1.32267	Islet+_Cxcr4+ up vs Neg	0.0154831	0.0147905	1.83002	0.616639	-1.62169	Islet+_Cxcr4- down vs Neg	0.00186076	0.052846	2.73031	2.14497	2.14497	Islet+_Cxcr4+ up vs Islet+_Cxcr4-	+	31	chr18:67624503-67640235	NM_144867	Slmo1	slowmo homolog 1 (Drosophila)	18 E1|18	225655	NM_144867	NM_144867	Mus musculus slowmo homolog 1 (Drosophila) (Slmo1), mRNA.		1.14674	1.1526	1.00511	-1s	-1s	+0.5s	Gene
35218	10435767	Mus musculus adult male medulla oblongata cDNA, RIKEN full-length enriched library, clone:6330437B10 product:hypothetical protein, full insert sequence.	0.00719072	6.14362	5.04498	5.20393	0.00742377	0.0282367	2.12938	1.91812	1.91812	Islet+_Cxcr4+ up vs Neg	0.527528	0.195659	0.7085	0.895671	-1.11648	Islet+_Cxcr4- down vs Neg	0.00356379	0.00642819	2.44809	2.14154	2.14154	Islet+_Cxcr4+ up vs Islet+_Cxcr4-	+	25	chr16:41714680-41715038	---	---	---	---	---	---	AK134586	Mus musculus adult male medulla oblongata cDNA, RIKEN full-length enriched library, clone:6330437B10 product:hypothetical protein, full insert sequence.		1.17201	1.45152	1.70119	-1s	+2s	-3s	Gene
3976	10354777	Satb2	0.00678487	9.16922	8.07467	8.00828	0.00404694	0.0166682	2.39287	2.23604	2.23604	Islet+_Cxcr4+ up vs Neg	0.80494	0.314299	0.502657	1.0471	1.0471	Islet+_Cxcr4- up vs Neg	0.00535046	0.0320223	2.27161	2.13546	2.13546	Islet+_Cxcr4+ up vs Islet+_Cxcr4-	-	30	chr1:56853111-57028178	NM_139146	Satb2	special AT-rich sequence binding protein 2	1 C1.3|1	212712	NM_139146	NM_139146	Mus musculus special AT-rich sequence binding protein 2 (Satb2), mRNA.		1.01813	1.01403	1.03241	+0.5s	-0.5s	+0.5s	Gene
27337	10540401	Lrrn1	0.0896861	9.06133	7.96888	8.96358	0.83315	0.395359	0.403008	1.07011	1.07011	Islet+_Cxcr4+ up vs Neg	0.0664571	0.0399598	1.39838	0.501842	-1.99266	Islet+_Cxcr4- down vs Neg	0.0491984	0.0340598	1.46776	2.13236	2.13236	Islet+_Cxcr4+ up vs Islet+_Cxcr4-	+	25	chr6:107479777-107520208	NM_008516	Lrrn1	leucine rich repeat protein 1, neuronal	6 E1|6	16979	NM_008516	NM_008516	Mus musculus leucine rich repeat protein 1, neuronal (Lrrn1), mRNA.		1.06397	1.03596	1.10223	-0.5s	+0.5s	-0.5s	Gene
8584	10358637	Hmcn1	0.011033	7.97282	6.88084	7.263	0.0262279	0.021044	1.67687	1.6356	1.6356	Islet+_Cxcr4+ up vs Neg	0.165553	0.0275905	1.55924	0.767291	-1.30329	Islet+_Cxcr4- down vs Neg	0.00405996	0.0088886	2.39148	2.13166	2.13166	Islet+_Cxcr4+ up vs Islet+_Cxcr4-	-	27	chr1:152592072-152612645	NM_001024720	Hmcn1	hemicentin 1	1 G1|1	545370	NM_001024720	NM_001024720	Mus musculus hemicentin 1 (Hmcn1), mRNA.		1.23521	1.07652	1.1474	-2s	-0.5s	-1s	Gene
5198	10599812	Zic3	0.00224448	8.97574	7.88584	9.49915	0.0915815	0.0585259	1.23265	0.695722	-1.43735	Islet+_Cxcr4+ down vs Neg	0.000821996	0.0111363	3.08513	0.326847	-3.05954	Islet+_Cxcr4- down vs Neg	0.00582415	0.00133074	2.87591	2.12859	2.12859	Islet+_Cxcr4+ up vs Islet+_Cxcr4-	+	34	chrX:55283805-55294911	NM_009575	Zic3	zinc finger protein of the cerebellum 3	X A6|X 16.5 cM	22773	NM_009575	NM_009575	Mus musculus zinc finger protein of the cerebellum 3 (Zic3), mRNA.		1.08078	1.05488	1.02455	-0.5s	-0.5s	-0.5s	Gene
8547	10358619	Hmcn1	0.00643024	8.45243	7.37566	7.66386	0.0110297	0.0256712	1.95744	1.72736	1.72736	Islet+_Cxcr4+ up vs Neg	0.233437	0.0757025	1.12089	0.818924	-1.22111	Islet+_Cxcr4- down vs Neg	0.00257805	0.0211804	2.58871	2.1093	2.1093	Islet+_Cxcr4+ up vs Islet+_Cxcr4-	-	25	chr1:152569492-152569773	NM_001024720	Hmcn1	hemicentin 1	1 G1|1	545370	NM_001024720	NM_001024720	Mus musculus hemicentin 1 (Hmcn1), mRNA.		1.07698	1.06595	1.01035	+0.5s	+0.5s	+0.5s	Gene
10584	10529875	Ldb2	0.0139811	10.612	9.53885	9.96219	0.0399298	0.0552504	1.3987	1.56899	1.56899	Islet+_Cxcr4+ up vs Neg	0.139533	0.0308948	1.51011	0.745694	-1.34103	Islet+_Cxcr4- down vs Neg	0.00500354	0.0163664	2.30072	2.10407	2.10407	Islet+_Cxcr4+ up vs Islet+_Cxcr4-	-	29	chr5:44863372-45190946	NM_001077398	Ldb2	LIM domain binding 2	5 B3|5	16826	NM_001077398	NM_001077398	Mus musculus LIM domain binding 2 (Ldb2), transcript variant 2, mRNA.		1.15532	1.06434	1.08549	-1s	-0.5s	-0.5s	Gene
8512	10358601	Hmcn1	0.0113852	8.49198	7.42112	7.83193	0.0321073	0.0725767	1.4934	1.58014	1.58014	Islet+_Cxcr4+ up vs Neg	0.13461	0.065795	1.18181	0.7522	-1.32943	Islet+_Cxcr4- down vs Neg	0.0040777	0.0221687	2.38958	2.10069	2.10069	Islet+_Cxcr4+ up vs Islet+_Cxcr4-	-	25	chr1:152544550-152544725	NM_001024720	Hmcn1	hemicentin 1	1 G1|1	545370	NM_001024720	NM_001024720	Mus musculus hemicentin 1 (Hmcn1), mRNA.		1.10775	1.06117	1.04389	+1s	+0.5s	+0.5s	Gene
16565	10534640	Emid2	0.122227	10.7015	9.63341	10.2315	0.320233	0.122822	0.910724	1.38516	1.38516	Islet+_Cxcr4+ up vs Neg	0.217239	0.0911034	1.04047	0.660631	-1.5137	Islet+_Cxcr4- down vs Neg	0.0489918	0.0471264	1.32674	2.09671	2.09671	Islet+_Cxcr4+ up vs Islet+_Cxcr4-	-	35	chr5:137217629-137359054	NM_024474	Emid2	EMI domain containing 2	5|5 G1	140709	NM_024474	NM_024474	Mus musculus EMI domain containing 2 (Emid2), mRNA.		1.00124	1.08328	1.08462	+0.5s	+0.5s	-0.5s	Gene
9142	10384615	Otx1	0.019176	8.32889	7.26118	8.13338	0.512039	0.540731	0.290697	1.14513	1.14513	Islet+_Cxcr4+ up vs Neg	0.0208956	0.00853464	2.06881	0.546314	-1.83045	Islet+_Cxcr4- down vs Neg	0.00891564	0.0622907	2.04985	2.09611	2.09611	Islet+_Cxcr4+ up vs Islet+_Cxcr4-	-	26	chr11:21894767-21901654	NM_011023	Otx1	orthodenticle homolog 1 (Drosophila)	11 A3.2|11 12.0 cM	18423	NM_011023	NM_011023	Mus musculus orthodenticle homolog 1 (Drosophila) (Otx1), mRNA.		1.09024	1.4148	1.29769	-0.5s	-2s	+2s	Gene
5963	10416189	Nkx2-6	0.0385647	9.16846	8.10431	7.7182	0.0161913	0.0514755	1.79072	2.73258	2.73258	Islet+_Cxcr4+ up vs Neg	0.412004	0.088958	1.05081	1.30687	1.30687	Islet+_Cxcr4- up vs Neg	0.0512148	0.074861	1.2906	2.09094	2.09094	Islet+_Cxcr4+ up vs Islet+_Cxcr4-	+	31	chr14:69789859-69793597	NM_010920	Nkx2-6	NK2 transcription factor related, locus 6 (Drosophila)	14 D2|14 30.0 cM	18092	NM_010920	NM_010920	Mus musculus NK2 transcription factor related, locus 6 (Drosophila) (Nkx2-6), mRNA.		1.0476	1.02083	1.02623	---	---	---	mRNA Only
11670	10506388	Tctex1d1	0.00319717	7.34569	6.28539	6.50555	0.00445118	0.0704333	2.35152	1.79021	1.79021	Islet+_Cxcr4+ up vs Neg	0.290351	0.370755	0.537077	0.858468	-1.16487	Islet+_Cxcr4- down vs Neg	0.00140202	0.0189833	2.85325	2.08536	2.08536	Islet+_Cxcr4+ up vs Islet+_Cxcr4-	+	31	chr4:102652862-102677179	NM_026100	Tctex1d1	Tctex1 domain containing 1	4 C6|4	67344	NM_026100	NM_026100	Mus musculus Tctex1 domain containing 1 (Tctex1d1), transcript variant 1, mRNA.		1.209	1.0302	1.17355	+2s	+0.5s	+1s	Gene
8366	10358519	Hmcn1	0.0414874	8.25552	7.19673	7.52332	0.0634046	0.0902926	1.19788	1.66117	1.66117	Islet+_Cxcr4+ up vs Neg	0.349788	0.0116868	1.9323	0.797423	-1.25404	Islet+_Cxcr4- down vs Neg	0.0166793	0.0387834	1.77782	2.08318	2.08318	Islet+_Cxcr4+ up vs Islet+_Cxcr4-	-	25	chr1:152462240-152462430	NM_001024720	Hmcn1	hemicentin 1	1 G1|1	545370	NM_001024720	NM_001024720	Mus musculus hemicentin 1 (Hmcn1), mRNA.		1.02255	1.02524	1.04836	-0.5s	+0.5s	-0.5s	Gene
26000	10478698	Eya2	0.0013474	8.10477	7.04613	8.36044	0.249372	0.266788	0.603152	0.837598	-1.19389	Islet+_Cxcr4+ down vs Neg	0.000603094	0.0180171	3.21961	0.402116	-2.48684	Islet+_Cxcr4- down vs Neg	0.00186454	0.0252282	2.72943	2.08298	2.08298	Islet+_Cxcr4+ up vs Islet+_Cxcr4-	+	38	chr2:165455845-165597227	NM_010165	Eya2	eyes absent 2 homolog (Drosophila)	2 H3|2 95.0 cM	14049	NM_010165	NM_010165	Mus musculus eyes absent 2 homolog (Drosophila) (Eya2), mRNA.		1.03668	1.03394	1.00265	+0.5s	+0.5s	+0.5s	Gene
32278	10544017	Svopl	0.00952863	8.15609	7.10089	7.55589	0.0366487	0.0219801	1.65797	1.51593	1.51593	Islet+_Cxcr4+ up vs Neg	0.088675	0.0455196	1.3418	0.729509	-1.37079	Islet+_Cxcr4- down vs Neg	0.00330007	0.0100618	2.48148	2.07802	2.07802	Islet+_Cxcr4+ up vs Islet+_Cxcr4-	-	36	chr6:37933739-37996996	NM_177200	Svopl	SV2 related protein homolog (rat)-like	6 B1|6	320590	NM_177200	NM_177200	Mus musculus SV2 related protein homolog (rat)-like (Svopl), mRNA.		1.15138	1.01817	1.13083	-1s	-0.5s	-1s	Gene
8625	10358664	Hmcn1	0.0648036	8.2061	7.15981	7.44279	0.0795653	0.186688	1.09928	1.69738	1.69738	Islet+_Cxcr4+ up vs Neg	0.464182	0.194845	0.710311	0.821894	-1.2167	Islet+_Cxcr4- down vs Neg	0.0277002	0.0997974	1.55752	2.06521	2.06521	Islet+_Cxcr4+ up vs Islet+_Cxcr4-	-	25	chr1:152664151-152664257	NM_001024720	Hmcn1	hemicentin 1	1 G1|1	545370	NM_001024720	NM_001024720	Mus musculus hemicentin 1 (Hmcn1), mRNA.		1.09117	1.00308	1.09453	+1s	+0.5s	+0.5s	Gene
33346	10604585	Mir717	0.0878153	9.13445	8.08914	7.67663	0.0377128	0.054392	1.42351	2.74693	2.74693	Islet+_Cxcr4+ up vs Neg	0.480717	0.129619	0.887331	1.33099	1.33099	Islet+_Cxcr4- up vs Neg	0.10549	0.176569	0.976789	2.06382	2.06382	Islet+_Cxcr4+ up vs Islet+_Cxcr4-	-	25	chrX:49775584-49775692	NR_030497	Mir717	microRNA 717	X|X	751531	NR_030497	NR_030497	Mus musculus microRNA 717 (Mir717), microRNA.		1.02599	1.02619	1.0002	-0.5s	-0.5s	-0.5s	Gene
2706	10414003	Gm626	0.00746026	7.67233	6.63186	6.80312	0.00824488	0.0411459	2.08382	1.82667	1.82667	Islet+_Cxcr4+ up vs Neg	0.474437	0.517123	0.323821	0.888071	-1.12604	Islet+_Cxcr4- down vs Neg	0.00355867	0.00130615	2.88401	2.0569	2.0569	Islet+_Cxcr4+ up vs Islet+_Cxcr4-	+	25	chr14:34361743-34384044	AK136780	Gm626	predicted gene 626	14 B|14	268729	AK136780	AK136780	Mus musculus adult male diencephalon cDNA, RIKEN full-length enriched library, clone:9330010N06 product:hypothetical protein, full insert sequence.		1.13539	1.0375	1.09435	+1s	+0.5s	+0.5s	Gene
8368	10358521	Hmcn1	0.0263358	8.42582	7.38727	7.67479	0.03876	0.0195509	1.70883	1.68299	1.68299	Islet+_Cxcr4+ up vs Neg	0.35189	0.0918277	1.03703	0.819308	-1.22054	Islet+_Cxcr4- down vs Neg	0.0107727	0.0194817	1.96768	2.05416	2.05416	Islet+_Cxcr4+ up vs Islet+_Cxcr4-	-	25	chr1:152465971-152466240	NM_001024720	Hmcn1	hemicentin 1	1 G1|1	545370	NM_001024720	NM_001024720	Mus musculus hemicentin 1 (Hmcn1), mRNA.		1.13076	1.02556	1.10258	+1s	+0.5s	+0.5s	Gene
34155	10570516	Kbtbd11	0.0405269	7.6276	6.59206	6.94606	0.0708302	0.130263	1.14978	1.60385	1.60385	Islet+_Cxcr4+ up vs Neg	0.298199	0.070721	1.15045	0.782412	-1.2781	Islet+_Cxcr4- down vs Neg	0.0157809	0.0600047	1.80187	2.04988	2.04988	Islet+_Cxcr4+ up vs Islet+_Cxcr4-	+	24	chr8:15027390-15033330	NM_029116	Kbtbd11	kelch repeat and BTB (POZ) domain containing 11	8 A1.1-2|8	74901	NM_029116	NM_029116	Mus musculus kelch repeat and BTB (POZ) domain containing 11 (Kbtbd11), mRNA.		1.17725	1.21951	1.0359	-1s	-1s	+0.5s	Gene
21675	10366746	Lrig3	2.8931e-05	10.2922	9.26005	10.7096	0.00846224	0.0867189	2.07251	0.748766	-1.33553	Islet+_Cxcr4+ down vs Neg	1.08401e-05	0.000536652	4.96497	0.366136	-2.73123	Islet+_Cxcr4- down vs Neg	7.66509e-05	0.0232712	4.11548	2.04505	2.04505	Islet+_Cxcr4+ up vs Islet+_Cxcr4-	+	39	chr10:125403309-125452291	NM_177152	Lrig3	leucine-rich repeats and immunoglobulin-like domains 3	10 D3|10	320398	NM_177152	NM_177152	Mus musculus leucine-rich repeats and immunoglobulin-like domains 3 (Lrig3), mRNA.		1.00017	1.10189	1.10171	+0.5s	-0.5s	+0.5s	Gene
7416	10492864	Sh3d19	0.00775942	10.0987	9.06775	9.42605	0.019367	0.0852381	1.71294	1.59401	1.59401	Islet+_Cxcr4+ up vs Neg	0.142475	0.0933692	1.0298	0.780081	-1.28192	Islet+_Cxcr4- down vs Neg	0.00283566	0.075903	2.54735	2.04339	2.04339	Islet+_Cxcr4+ up vs Islet+_Cxcr4-	+	45	chr3:85879068-85932398	NM_001082414	Sh3d19	SH3 domain protein D19	3 F1|3	27059	NM_001082414	NM_001082414	Mus musculus SH3 domain protein D19 (Sh3d19), mRNA.		1.16353	1.13814	1.32426	-1s	+1s	-2s	Gene
8336	10358490	Hmcn1	0.0466513	8.25564	7.22616	7.5889	0.0821444	0.0708111	1.1499	1.58748	1.58748	Islet+_Cxcr4+ up vs Neg	0.299891	0.112858	0.947468	0.777687	-1.28586	Islet+_Cxcr4- down vs Neg	0.018146	0.0199687	1.74122	2.04129	2.04129	Islet+_Cxcr4+ up vs Islet+_Cxcr4-	-	44	chr1:152410657-152454500	NM_001024720	Hmcn1	hemicentin 1	1 G1|1	545370	NM_001024720	NM_001024720	Mus musculus hemicentin 1 (Hmcn1), mRNA.		1.02816	1.16743	1.20031	+0.5s	-1s	+1s	Gene
4433	10549420	Tmtc1	0.00185666	9.93081	8.90644	8.95358	0.00147487	0.0167514	2.83125	1.96869	1.96869	Islet+_Cxcr4+ up vs Neg	0.798617	0.832114	0.0976614	0.967851	-1.03322	Islet+_Cxcr4- down vs Neg	0.00115613	0.0441384	2.93699	2.03408	2.03408	Islet+_Cxcr4+ up vs Islet+_Cxcr4-	-	42	chr6:148185194-148392874	NM_198967	Tmtc1	transmembrane and tetratricopeptide repeat containing 1	6 G3|6	387314	NM_198967	NM_198967	Mus musculus transmembrane and tetratricopeptide repeat containing 1 (Tmtc1), mRNA.		1.20683	1.11431	1.08303	-1s	-1s	-0.5s	Gene
9214	10469138	4930412O13Rik	0.00363465	8.60026	7.57687	7.76873	0.00460776	0.0222401	2.33651	1.77958	1.77958	Islet+_Cxcr4+ up vs Neg	0.349984	0.0700435	1.15463	0.875475	-1.14224	Islet+_Cxcr4- down vs Neg	0.00165537	0.0140735	2.7811	2.0327	2.0327	Islet+_Cxcr4+ up vs Islet+_Cxcr4-	+	25	chr2:9806903-9807343	NR_024257	4930412O13Rik	RIKEN cDNA 4930412O13 gene	2 A1|2	381347	NR_024257	NR_024257	Mus musculus RIKEN cDNA 4930412O13 gene (4930412O13Rik), non-coding RNA.		1.14176	1.13519	1.00579	+1s	+1s	+0.5s	Gene
12789	10423109	Adamts12	0.0402516	9.73771	8.72014	8.84938	0.0346482	0.0214943	1.66768	1.85104	1.85104	Islet+_Cxcr4+ up vs Neg	0.706011	0.372423	0.428964	0.914313	-1.09372	Islet+_Cxcr4- down vs Neg	0.020701	0.000352826	3.45244	2.02452	2.02452	Islet+_Cxcr4+ up vs Islet+_Cxcr4-	+	48	chr15:10994786-11275432	NM_175501	Adamts12	a disintegrin-like and metallopeptidase (reprolysin type) with thrombospondin type 1 motif, 12	15 A1|15	239337	NM_175501	NM_175501	Mus musculus a disintegrin-like and metallopeptidase (reprolysin type) with thrombospondin type 1 motif, 12 (Adamts12), mRNA.		1.01585	1.00364	1.01955	+0.5s	+0.5s	+0.5s	Gene
4489	10355152	Fzd5	0.0612898	8.96675	7.95061	8.7733	0.605883	0.529796	0.275891	1.14349	1.14349	Islet+_Cxcr4+ up vs Neg	0.0598886	0.0436467	1.36005	0.565387	-1.7687	Islet+_Cxcr4- down vs Neg	0.028844	0.00605392	2.21796	2.02249	2.02249	Islet+_Cxcr4+ up vs Islet+_Cxcr4-	-	31	chr1:64777132-64784324	NM_022721	Fzd5	frizzled homolog 5 (Drosophila)	1 C2|1 30.8 cM	14367	NM_022721	NM_022721	Mus musculus frizzled homolog 5 (Drosophila) (Fzd5), transcript variant 1, mRNA.		1.21698	1.44806	1.18988	+2s	+2s	-1s	Gene
32709	10458843	Sema6a	0.00121094	10.131	9.11522	10.1842	0.764822	0.65935	0.180884	0.963804	-1.03756	Islet+_Cxcr4+ down vs Neg	0.000750538	0.00702122	3.12463	0.476657	-2.09795	Islet+_Cxcr4- down vs Neg	0.000982409	0.0297329	3.00771	2.02201	2.02201	Islet+_Cxcr4+ up vs Islet+_Cxcr4-	-	26	chr18:47404908-47528522	NM_018744	Sema6a	sema domain, transmembrane domain (TM), and cytoplasmic domain, (semaphorin) 6A	18 C|18	20358	NM_018744	NM_018744	Mus musculus sema domain, transmembrane domain (TM), and cytoplasmic domain, (semaphorin) 6A (Sema6a), mRNA.		1.01299	1.0129	1.02606	-0.5s	+0.5s	-0.5s	Gene
29038	10371616	Chpt1	8.91e-05	9.87773	8.86408	8.84029	6.05418e-05	0.0170777	4.21794	2.05259	2.05259	Islet+_Cxcr4+ up vs Neg	0.827508	0.74857	0.125768	1.01663	1.01663	Islet+_Cxcr4- up vs Neg	6.90895e-05	0.00908334	4.16059	2.01901	2.01901	Islet+_Cxcr4+ up vs Islet+_Cxcr4-	-	35	chr10:87936058-87966670	NM_144807	Chpt1	choline phosphotransferase 1	10 C1|10	212862	NM_144807	NM_144807	Mus musculus choline phosphotransferase 1 (Chpt1), transcript variant 2, mRNA.		1.00975	1.01571	1.0059	+0.5s	+0.5s	-0.5s	Gene
24926	10453811	Greb1l	8.31158e-05	12.1429	11.1303	11.7776	0.0064697	0.0165776	2.18912	1.28815	1.28815	Islet+_Cxcr4+ up vs Neg	0.000353319	0.0218379	3.45183	0.6385	-1.56617	Islet+_Cxcr4- down vs Neg	2.84271e-05	0.00250102	4.54627	2.01746	2.01746	Islet+_Cxcr4+ up vs Islet+_Cxcr4-	+	26	chr18:10538249-10562932	NM_001083628	Greb1l	growth regulation by estrogen in breast cancer-like	18 A1|18	381157	NM_001083628	NM_001083628	Mus musculus growth regulation by estrogen in breast cancer-like (Greb1l), mRNA.		1.10899	1.11691	1.00714	+1s	+1s	-0.5s	Gene
1187	10437132	ncrna:snRNA chromosome:NCBIM37:16:94650680:94650839:1 gene:ENSMUSG00000075829	0.0624661	8.4779	7.46579	7.15251	0.0277182	0.0108159	1.96594	2.50602	2.50602	Islet+_Cxcr4+ up vs Neg	0.52013	0.492585	0.307519	1.24253	1.24253	Islet+_Cxcr4- up vs Neg	0.0694888	0.17253	1.15809	2.01687	2.01687	Islet+_Cxcr4+ up vs Islet+_Cxcr4-	+	25	chr16:94650680-94650839	---	---	---	---	---	---	ENSMUST00000101881	ncrna:snRNA chromosome:NCBIM37:16:94650680:94650839:1 gene:ENSMUSG00000075829		1.00288	1.09694	1.09379	+0.5s	+1s	-0.5s	Gene
8472	10358571	Hmcn1	0.0150478	7.7375	6.72554	6.78077	0.0114098	0.02762	1.94272	1.94091	1.94091	Islet+_Cxcr4+ up vs Neg	0.842354	0.625418	0.20383	0.962435	-1.03903	Islet+_Cxcr4- down vs Neg	0.0089207	0.0551744	2.0496	2.01666	2.01666	Islet+_Cxcr4+ up vs Islet+_Cxcr4-	-	25	chr1:152511903-152512090	NM_001024720	Hmcn1	hemicentin 1	1 G1|1	545370	NM_001024720	NM_001024720	Mus musculus hemicentin 1 (Hmcn1), mRNA.		1.14607	1.14281	1.30974	-1s	+1s	-2s	Gene
7789	10527713	Rxfp2	0.0414254	6.58387	5.5746	5.65789	0.0318638	0.16185	1.4967	1.89998	1.89998	Islet+_Cxcr4+ up vs Neg	0.810676	0.448154	0.348573	0.943902	-1.05943	Islet+_Cxcr4- down vs Neg	0.0229941	0.102431	1.63838	2.0129	2.0129	Islet+_Cxcr4+ up vs Islet+_Cxcr4-	+	36	chr5:150821250-150883911	NM_080468	Rxfp2	relaxin/insulin-like family peptide receptor 2	5 G3|5 84.0 cM	140498	NM_080468	NM_080468	Mus musculus relaxin/insulin-like family peptide receptor 2 (Rxfp2), mRNA.		1.1222	1.06169	1.057	+1s	+0.5s	+0.5s	Gene
24240	10478014	Vstm2l	0.0451495	9.46927	8.46075	8.73119	0.0587489	0.0678592	1.231	1.66796	1.66796	Islet+_Cxcr4+ up vs Neg	0.426275	0.0241955	1.61627	0.829067	-1.20618	Islet+_Cxcr4- down vs Neg	0.0190304	0.0363163	1.72055	2.01186	2.01186	Islet+_Cxcr4+ up vs Islet+_Cxcr4-	+	31	chr2:157740501-157770455	NM_198627	Vstm2l	V-set and transmembrane domain containing 2-like	2 H1|2	277432	NM_198627	NM_198627	Mus musculus V-set and transmembrane domain containing 2-like (Vstm2l), mRNA.		1.03529	1.01898	1.01601	-0.5s	-0.5s	-0.5s	Gene
35421	10571353	6430573F11Rik	0.0264196	7.99264	6.98446	7.51603	0.125878	0.177871	0.90005	1.39147	1.39147	Islet+_Cxcr4+ up vs Neg	0.0947537	0.00348068	2.45834	0.691802	-1.4455	Islet+_Cxcr4- down vs Neg	0.00940766	0.0389914	2.02652	2.01137	2.01137	Islet+_Cxcr4+ up vs Islet+_Cxcr4-	+	39	chr8:37520602-37576067	BC052184	6430573F11Rik	RIKEN cDNA 6430573F11 gene	8 A4|8	319582	BC052184	BC052184	Mus musculus RIKEN cDNA 6430573F11 gene, mRNA (cDNA clone MGC:59528 IMAGE:6336362), complete cds.		1.02112	1.02228	1.00114	+0.5s	+0.5s	-0.5s	Gene
24104	10427904	Fbxl7	0.01069	8.39785	7.39074	7.05916	0.00444975	0.0293153	2.35166	2.52923	2.52923	Islet+_Cxcr4+ up vs Neg	0.315153	0.351387	0.501479	1.25839	1.25839	Islet+_Cxcr4- up vs Neg	0.0158357	0.164341	1.80036	2.00988	2.00988	Islet+_Cxcr4+ up vs Islet+_Cxcr4-	-	25	chr15:26717378-26718511	BC050864	Fbxl7	F-box and leucine-rich repeat protein 7	15 B1|15	448987	BC050864	BC050864	Mus musculus cDNA clone IMAGE:6331977.		1.0932	1.19501	1.09313	-0.5s	-1s	+0.5s	Gene
8621	10358662	Hmcn1	0.041232	7.97415	6.96726	7.3685	0.0906221	0.0599103	1.2225	1.52166	1.52166	Islet+_Cxcr4+ up vs Neg	0.230469	0.088617	1.05248	0.757204	-1.32065	Islet+_Cxcr4- down vs Neg	0.0154449	0.0703737	1.81121	2.00958	2.00958	Islet+_Cxcr4+ up vs Islet+_Cxcr4-	-	25	chr1:152656817-152656937	NM_001024720	Hmcn1	hemicentin 1	1 G1|1	545370	NM_001024720	NM_001024720	Mus musculus hemicentin 1 (Hmcn1), mRNA.		1.01647	1.15378	1.17278	-0.5s	+1s	-1s	Gene
30189	10396936	Smoc1	0.00153172	8.75529	7.75781	8.72583	0.866005	0.872455	0.0624796	1.02063	1.02063	Islet+_Cxcr4+ up vs Neg	0.0011651	0.0450707	2.93364	0.511207	-1.95615	Islet+_Cxcr4- down vs Neg	0.000996357	0.0127409	3.00159	1.99651	1.99651	Islet+_Cxcr4+ up vs Islet+_Cxcr4-	+	26	chr12:82127815-82287397	NM_001146217	Smoc1	SPARC related modular calcium binding 1	12 D1|12	64075	NM_001146217	NM_001146217	Mus musculus SPARC related modular calcium binding 1 (Smoc1), transcript variant 1, mRNA.		1.14113	1.06865	1.06783	+1s	+0.5s	+0.5s	Gene
13715	10498093	Mus musculus NOD-derived CD11c +ve dendritic cells cDNA, RIKEN full-length enriched library, clone:F630045J19 product:hypothetical protein, full insert sequence.	0.0293075	8.51378	7.51661	7.35072	0.0146491	0.0473387	1.83419	2.23932	2.23932	Islet+_Cxcr4+ up vs Neg	0.645729	0.445939	0.350725	1.12186	1.12186	Islet+_Cxcr4- up vs Neg	0.0270598	0.100173	1.56768	1.99608	1.99608	Islet+_Cxcr4+ up vs Islet+_Cxcr4-	-	25	chr3:51712155-51712596	---	---	---	---	---	---	AK154541	Mus musculus NOD-derived CD11c +ve dendritic cells cDNA, RIKEN full-length enriched library, clone:F630045J19 product:hypothetical protein, full insert sequence.		1.01619	1.00836	1.02468	---	---	---	mRNA Only
11728	10581824	Fa2h	0.00292027	7.82187	6.82673	7.36231	0.032541	0.179539	1.48757	1.37512	1.37512	Islet+_Cxcr4+ up vs Neg	0.0180233	0.0778957	1.74417	0.689879	-1.44953	Islet+_Cxcr4- down vs Neg	0.0009711	0.0377243	3.01274	1.99328	1.99328	Islet+_Cxcr4+ up vs Islet+_Cxcr4-	-	28	chr8:113869041-113917715	NM_178086	Fa2h	fatty acid 2-hydroxylase	8 E1|8	338521	NM_178086	NM_178086	Mus musculus fatty acid 2-hydroxylase (Fa2h), mRNA.		1.01423	1.09368	1.07834	+0.5s	+1s	-0.5s	Gene
7777	10357833	Atp2b4	0.00737287	10.2039	9.20933	9.00921	0.00349763	0.00988057	2.45623	2.28901	2.28901	Islet+_Cxcr4+ up vs Neg	0.465496	0.121165	0.916623	1.14879	1.14879	Islet+_Cxcr4- up vs Neg	0.00824196	0.0195846	2.08397	1.99253	1.99253	Islet+_Cxcr4+ up vs Islet+_Cxcr4-	-	43	chr1:135603223-135649858	NM_001167949	Atp2b4	ATPase, Ca++ transporting, plasma membrane 4	1 E4|1 70.3 cM	381290	NM_001167949	NM_001167949	Mus musculus ATPase, Ca++ transporting, plasma membrane 4 (Atp2b4), transcript variant x/b, mRNA.		1.09695	1.12385	1.02452	-0.5s	-1s	+0.5s	Gene
8533	10358613	Hmcn1	0.0276381	7.26273	6.26904	6.58913	0.0484095	0.0961609	1.31507	1.59505	1.59505	Islet+_Cxcr4+ up vs Neg	0.284863	0.141514	0.849201	0.801023	-1.2484	Islet+_Cxcr4- down vs Neg	0.0107732	0.0564948	1.96766	1.99127	1.99127	Islet+_Cxcr4+ up vs Islet+_Cxcr4-	-	25	chr1:152566225-152566379	NM_001024720	Hmcn1	hemicentin 1	1 G1|1	545370	NM_001024720	NM_001024720	Mus musculus hemicentin 1 (Hmcn1), mRNA.		1.13091	1.07597	1.05106	+1s	+0.5s	+0.5s	Gene
6358	10492006	Trpc4	0.0438709	7.70209	6.71699	6.92344	0.0473612	0.0212511	1.67262	1.71552	1.71552	Islet+_Cxcr4+ up vs Neg	0.534144	0.361295	0.442138	0.866671	-1.15384	Islet+_Cxcr4- down vs Neg	0.0199094	0.0125064	1.90287	1.97944	1.97944	Islet+_Cxcr4+ up vs Islet+_Cxcr4-	+	28	chr3:53960026-54122392	NM_016984	Trpc4	transient receptor potential cation channel, subfamily C, member 4	3 D|3 28.6 cM	22066	NM_016984	NM_016984	Mus musculus transient receptor potential cation channel, subfamily C, member 4 (Trpc4), mRNA.		1.00068	1.02276	1.02206	+0.5s	+0.5s	-0.5s	Gene
24590	10428222	Ncald	0.00631606	8.46173	7.47961	7.81595	0.0158529	0.00287864	2.54081	1.56458	1.56458	Islet+_Cxcr4+ up vs Neg	0.133774	0.253821	0.873628	0.792048	-1.26255	Islet+_Cxcr4- down vs Neg	0.00230889	0.0449116	2.6366	1.97537	1.97537	Islet+_Cxcr4+ up vs Islet+_Cxcr4-	-	33	chr15:37295930-37722162	NM_134094	Ncald	neurocalcin delta	15 B3.1|15 11.0 cM	52589	NM_134094	NM_134094	Mus musculus neurocalcin delta (Ncald), transcript variant 1, mRNA.		1.07305	1.0155	1.05668	-0.5s	-0.5s	-0.5s	Gene
15522	10389047	Accn1	0.00963515	8.07574	7.09378	7.53639	0.0415686	0.0209473	1.67887	1.45333	1.45333	Islet+_Cxcr4+ up vs Neg	0.0782675	0.151908	1.10642	0.735803	-1.35906	Islet+_Cxcr4- down vs Neg	0.00331332	0.0197228	2.47974	1.97516	1.97516	Islet+_Cxcr4+ up vs Islet+_Cxcr4-	-	41	chr11:80693667-81781911	NM_001034013	Accn1	amiloride-sensitive cation channel 1, neuronal (degenerin)	11 B5|11 42.0 cM	11418	NM_001034013	NM_001034013	Mus musculus amiloride-sensitive cation channel 1, neuronal (degenerin) (Accn1), transcript variant 2, mRNA.		1.02624	1.00838	1.01772	+0.5s	+0.5s	+0.5s	Gene
24910	10453797	Greb1l	0.000487718	12.256	11.2744	11.8294	0.0109474	0.00399712	2.39825	1.34406	1.34406	Islet+_Cxcr4+ up vs Neg	0.00324175	0.0182834	2.48922	0.680628	-1.46923	Islet+_Cxcr4- down vs Neg	0.000159653	0.00411834	3.79682	1.97474	1.97474	Islet+_Cxcr4+ up vs Islet+_Cxcr4-	+	26	chr18:10458233-10523241	NM_001083628	Greb1l	growth regulation by estrogen in breast cancer-like	18 A1|18	381157	NM_001083628	NM_001083628	Mus musculus growth regulation by estrogen in breast cancer-like (Greb1l), mRNA.		1.09816	1.03191	1.1332	+1s	-0.5s	+1s	Gene
8524	10358607	Hmcn1	0.00806602	8.13888	7.16057	7.3002	0.00821127	0.0140745	2.08559	1.78842	1.78842	Islet+_Cxcr4+ up vs Neg	0.542628	0.324971	0.488155	0.907751	-1.10162	Islet+_Cxcr4- down vs Neg	0.00401337	0.0413064	2.39649	1.97016	1.97016	Islet+_Cxcr4+ up vs Islet+_Cxcr4-	-	25	chr1:152550299-152550475	NM_001024720	Hmcn1	hemicentin 1	1 G1|1	545370	NM_001024720	NM_001024720	Mus musculus hemicentin 1 (Hmcn1), mRNA.		1.39359	1.29158	1.07898	-2s	-2s	-0.5s	Gene
10703	10581013	Cdh11	0.000456627	12.1718	11.1958	11.9372	0.0986298	0.281209	1.00599	1.17664	1.17664	Islet+_Cxcr4+ up vs Neg	0.000832441	0.0241443	3.07965	0.598169	-1.67177	Islet+_Cxcr4- down vs Neg	0.000186885	0.00610006	3.72843	1.96707	1.96707	Islet+_Cxcr4+ up vs Islet+_Cxcr4-	-	25	chr8:105156895-105309011	NM_009866	Cdh11	cadherin 11	8 D2|8 46.5 cM	12552	NM_009866	NM_009866	Mus musculus cadherin 11 (Cdh11), mRNA.		1.03602	1.02737	1.00842	+0.5s	+0.5s	+0.5s	Gene
1053	10376956	Hs3st3a1	0.00826434	7.96973	6.99374	7.42745	0.0356713	0.00393545	2.40501	1.45626	1.45626	Islet+_Cxcr4+ up vs Neg	0.0742943	0.19166	1.12904	0.740353	-1.35071	Islet+_Cxcr4- down vs Neg	0.00283472	0.0566194	2.54749	1.96699	1.96699	Islet+_Cxcr4+ up vs Islet+_Cxcr4-	+	21	chr11:64248780-64336343	NM_178870	Hs3st3a1	heparan sulfate (glucosamine) 3-O-sulfotransferase 3A1	11 B3|11 33.0 cM	15478	NM_178870	NM_178870	Mus musculus heparan sulfate (glucosamine) 3-O-sulfotransferase 3A1 (Hs3st3a1), mRNA.		1.62861	2.42563	3.95041	+3s	-6s	> +6s	Gene
4666	10575052	Cdh1	4.82331e-05	8.27155	7.29737	10.1722	0.000178382	0.0334198	3.74865	0.267817	-3.73389	Islet+_Cxcr4+ down vs Neg	1.68703e-05	0.00727182	4.77288	0.136328	-7.33527	Islet+_Cxcr4- down vs Neg	0.00569519	0.0126099	2.24449	1.96451	1.96451	Islet+_Cxcr4+ up vs Islet+_Cxcr4-	+	39	chr8:109127268-109194146	NM_009864	Cdh1	cadherin 1	8 D|8 53.3 cM	12550	NM_009864	NM_009864	Mus musculus cadherin 1 (Cdh1), mRNA.		1.26292	1.09872	1.14944	-2s	-0.5s	-1s	Gene
32938	10519028	Prdm16	0.0264409	8.52204	7.54918	7.39096	0.01327	0.0206463	1.87713	2.19022	2.19022	Islet+_Cxcr4+ up vs Neg	0.644429	0.164247	0.784503	1.1159	1.1159	Islet+_Cxcr4- up vs Neg	0.024433	0.0120283	1.9198	1.96273	1.96273	Islet+_Cxcr4+ up vs Islet+_Cxcr4-	-	34	chr4:153694383-154010960	NM_027504	Prdm16	PR domain containing 16	4 E2|4	70673	NM_027504	NM_027504	Mus musculus PR domain containing 16 (Prdm16), transcript variant 1, mRNA.		1.04379	1.08919	1.0435	---	---	---	mRNA Only
33069	10459138	Slc6a7	0.00293266	8.32245	7.35057	7.02964	0.00119911	0.0193215	2.92114	2.45004	2.45004	Islet+_Cxcr4+ up vs Neg	0.203038	0.0275604	1.55971	1.24914	1.24914	Islet+_Cxcr4- up vs Neg	0.0049487	0.0537378	2.30551	1.96139	1.96139	Islet+_Cxcr4+ up vs Islet+_Cxcr4-	-	28	chr18:61155034-61173853	NM_201353	Slc6a7	solute carrier family 6 (neurotransmitter transporter, L-proline), member 7	18 E1|18	240332	NM_201353	NM_201353	Mus musculus solute carrier family 6 (neurotransmitter transporter, L-proline), member 7 (Slc6a7), mRNA.		2.02209	1.11012	1.82151	-6s	-0.5s	-3s	Gene
28908	10601350	Fgf16	0.00632284	7.47169	6.50165	7.77077	0.290436	0.534674	0.53695	0.812768	-1.23036	Islet+_Cxcr4+ down vs Neg	0.00266032	0.0648117	2.57507	0.414913	-2.41014	Islet+_Cxcr4- down vs Neg	0.0094037	0.018557	2.0267	1.95889	1.95889	Islet+_Cxcr4+ up vs Islet+_Cxcr4-	+	27	chrX:102959880-102969519	NM_030614	Fgf16	fibroblast growth factor 16	X|X C3	80903	NM_030614	NM_030614	Mus musculus fibroblast growth factor 16 (Fgf16), mRNA.		1.14788	1.01977	1.12563	+1s	+0.5s	+1s	Gene
4632	10490551	Nkain4	0.0388086	8.34264	7.37406	7.33725	0.0234353	0.0578628	1.63013	2.00749	2.00749	Islet+_Cxcr4+ up vs Neg	0.915609	0.731597	0.135728	1.02584	1.02584	Islet+_Cxcr4- up vs Neg	0.0270429	0.0273987	1.56795	1.95692	1.95692	Islet+_Cxcr4+ up vs Islet+_Cxcr4-	-	25	chr2:180669474-180689399	NM_021426	Nkain4	Na+/K+ transporting ATPase interacting 4	2 H4|2	58237	NM_021426	NM_021426	Mus musculus Na+/K+ transporting ATPase interacting 4 (Nkain4), transcript variant 1, mRNA.		1.08152	1.04434	1.0356	-0.5s	-0.5s	-0.5s	Gene
11678	10422022	Gm10843	0.000615062	8.09165	7.13025	6.72782	0.000231038	0.000283274	3.63632	2.57368	2.57368	Islet+_Cxcr4+ up vs Neg	0.0605113	0.224214	1.21816	1.32174	1.32174	Islet+_Cxcr4- up vs Neg	0.00149876	0.0521082	2.82427	1.9472	1.9472	Islet+_Cxcr4+ up vs Islet+_Cxcr4-	-	25	chr14:100615704-100616030	ENSMUST00000100344	Gm10843	predicted gene 10843	---	100038742	ENSMUST00000100344	ENSMUST00000100344	Putative uncharacterized protein gene:ENSMUSG00000075488		1.05875	1.09806	1.03713	-0.5s	-0.5s	+0.5s	Gene
5835	10491477	Sox2	0.0507116	7.61607	6.65988	8.14464	0.304704	0.186607	0.729072	0.693242	-1.4425	Islet+_Cxcr4+ down vs Neg	0.0197639	0.0309431	1.70413	0.357308	-2.79871	Islet+_Cxcr4- down vs Neg	0.088674	0.0024183	2.61649	1.94018	1.94018	Islet+_Cxcr4+ up vs Islet+_Cxcr4-	+	29	chr3:34548977-34551383	NM_011443	Sox2	SRY-box containing gene 2	3 A2-B|3 15.0 cM	20674	NM_011443	NM_011443	Mus musculus SRY-box containing gene 2 (Sox2), mRNA.		1.02312	1.05835	1.08282	+0.5s	-0.5s	+0.5s	Gene
8476	10358573	Hmcn1	0.010162	8.71502	7.75974	8.15955	0.035727	0.0462915	1.447	1.46965	1.46965	Islet+_Cxcr4+ up vs Neg	0.100287	0.0651421	1.18614	0.757955	-1.31934	Islet+_Cxcr4- down vs Neg	0.00354815	0.0028594	2.54373	1.93896	1.93896	Islet+_Cxcr4+ up vs Islet+_Cxcr4-	-	25	chr1:152514957-152515070	NM_001024720	Hmcn1	hemicentin 1	1 G1|1	545370	NM_001024720	NM_001024720	Mus musculus hemicentin 1 (Hmcn1), mRNA.		1.03105	1.08696	1.12071	+0.5s	-0.5s	+1s	Gene
2858	10413987	Gm626	0.00486723	8.27569	7.32054	7.42232	0.00451504	0.0247659	2.34534	1.80672	1.80672	Islet+_Cxcr4+ up vs Neg	0.617687	0.577525	0.238429	0.931879	-1.0731	Islet+_Cxcr4- down vs Neg	0.00261181	0.000442381	3.3542	1.93879	1.93879	Islet+_Cxcr4+ up vs Islet+_Cxcr4-	+	25	chr14:34343614-34343818	XM_985917	Gm626	predicted gene 626	14 B|14	268729	XM_985917	XM_985917	PREDICTED: Mus musculus predicted gene 626 (Gm626), mRNA.		1.09533	1.12462	1.02674	-0.5s	-1s	+0.5s	Gene
8518	10358605	Hmcn1	0.00268218	7.86243	6.91109	7.28962	0.0107537	0.0170831	1.96844	1.48741	1.48741	Islet+_Cxcr4+ up vs Neg	0.0526013	0.0312652	1.50494	0.76922	-1.30002	Islet+_Cxcr4- down vs Neg	0.000918661	0.00692709	3.03684	1.93366	1.93366	Islet+_Cxcr4+ up vs Islet+_Cxcr4-	-	25	chr1:152548962-152549113	NM_001024720	Hmcn1	hemicentin 1	1 G1|1	545370	NM_001024720	NM_001024720	Mus musculus hemicentin 1 (Hmcn1), mRNA.		1.04993	1.00196	1.04787	-0.5s	+0.5s	-0.5s	Gene
32144	10593756	Chrna3	0.0137839	7.54474	6.59409	7.26826	0.263662	0.332031	0.578952	1.21124	1.21124	Islet+_Cxcr4+ up vs Neg	0.0238018	0.00405307	2.39222	0.626692	-1.59568	Islet+_Cxcr4- down vs Neg	0.00544113	0.0447275	2.26431	1.93275	1.93275	Islet+_Cxcr4+ up vs Islet+_Cxcr4-	-	30	chr9:54854250-54874366	NM_145129	Chrna3	cholinergic receptor, nicotinic, alpha polypeptide 3	9 B|9	110834	NM_145129	NM_145129	Mus musculus cholinergic receptor, nicotinic, alpha polypeptide 3 (Chrna3), mRNA.		1.23342	1.04906	1.17574	+2s	+0.5s	+1s	Gene
20118	10475890	Mertk	0.0493544	8.29077	7.34037	8.06902	0.499947	0.241758	0.616619	1.16615	1.16615	Islet+_Cxcr4+ up vs Neg	0.0564309	0.0067903	2.16811	0.603467	-1.65709	Islet+_Cxcr4- down vs Neg	0.0217813	0.0268979	1.66192	1.93242	1.93242	Islet+_Cxcr4+ up vs Islet+_Cxcr4-	+	38	chr2:128524733-128627924	NM_008587	Mertk	c-mer proto-oncogene tyrosine kinase	2 F1|2	17289	NM_008587	NM_008587	Mus musculus c-mer proto-oncogene tyrosine kinase (Mertk), mRNA.		1.21881	1.05602	1.28709	-2s	+0.5s	-2s	Gene
28741	10395849	Pax9	0.00696004	7.91808	6.96946	7.71929	0.355093	0.00479488	2.31922	1.14774	1.14774	Islet+_Cxcr4+ up vs Neg	0.009193	0.042873	2.03654	0.594677	-1.68158	Islet+_Cxcr4- down vs Neg	0.00306072	0.0233024	2.51418	1.93002	1.93002	Islet+_Cxcr4+ up vs Islet+_Cxcr4-	+	26	chr12:57796626-57812217	NM_011041	Pax9	paired box gene 9	12 C1|12 26.0 cM	18511	NM_011041	NM_011041	Mus musculus paired box gene 9 (Pax9), mRNA.		1.05726	1.03943	1.01715	-0.5s	-0.5s	-0.5s	Gene
33967	10570434	Ifitm1	0.0381748	10.4786	9.53555	10.0388	0.160263	0.148175	0.829225	1.3564	1.3564	Islet+_Cxcr4+ up vs Neg	0.116457	0.121918	0.933834	0.705512	-1.41741	Islet+_Cxcr4- down vs Neg	0.01388	0.120464	1.85761	1.92258	1.92258	Islet+_Cxcr4+ up vs Islet+_Cxcr4-	+	26	chr8:13896303-13896831	NM_026820	Ifitm1	interferon induced transmembrane protein 1	7|7 F5	68713	NM_026820	NM_026820	Mus musculus interferon induced transmembrane protein 1 (Ifitm1), transcript variant 1, mRNA.		1.02471	1.02912	1.05455	+0.5s	-0.5s	+0.5s	Gene
26764	10564527	Nr2f2	0.099312	8.78472	7.84788	8.48315	0.437469	0.361418	0.44199	1.23248	1.23248	Islet+_Cxcr4+ up vs Neg	0.130361	0.114952	0.939483	0.64382	-1.55323	Islet+_Cxcr4- down vs Neg	0.0415772	0.0662269	1.38114	1.91433	1.91433	Islet+_Cxcr4+ up vs Islet+_Cxcr4-	-	31	chr7:77496836-77511632	NM_009697	Nr2f2	nuclear receptor subfamily 2, group F, member 2	7 D1|7 33.0 cM	11819	NM_009697	NM_009697	Mus musculus nuclear receptor subfamily 2, group F, member 2 (Nr2f2), transcript variant 1, mRNA.		1.05257	1.14957	1.09215	-0.5s	-1s	+0.5s	Gene
7857	10358027	Elf3	0.00506482	8.23687	7.30133	8.46637	0.355823	0.568305	0.448766	0.852932	-1.17243	Islet+_Cxcr4+ down vs Neg	0.00227099	0.0140897	2.64378	0.445953	-2.24239	Islet+_Cxcr4- down vs Neg	0.00652155	0.0483985	2.18565	1.91261	1.91261	Islet+_Cxcr4+ up vs Islet+_Cxcr4-	-	28	chr1:137150156-137155015	NM_001163131	Elf3	E74-like factor 3	1|1 F	13710	NM_001163131	NM_001163131	Mus musculus E74-like factor 3 (Elf3), transcript variant 1, mRNA.		1.08002	1.04498	1.1286	+0.5s	-0.5s	+1s	Gene
8427	10358551	Hmcn1	0.0683104	8.07272	7.13747	7.46774	0.109352	0.131193	0.961173	1.52096	1.52096	Islet+_Cxcr4+ up vs Neg	0.344632	0.0477053	1.32143	0.795387	-1.25725	Islet+_Cxcr4- down vs Neg	0.0271811	0.076351	1.56573	1.91223	1.91223	Islet+_Cxcr4+ up vs Islet+_Cxcr4-	-	25	chr1:152496709-152496892	NM_001024720	Hmcn1	hemicentin 1	1 G1|1	545370	NM_001024720	NM_001024720	Mus musculus hemicentin 1 (Hmcn1), mRNA.		1.14865	1.12085	1.0248	-1s	-1s	-0.5s	Gene
5070	10355500	Igfbp5	0.110204	12.7436	11.8094	11.9035	0.0822411	0.0124888	1.90348	1.79009	1.79009	Islet+_Cxcr4+ up vs Neg	0.823034	0.583193	0.234188	0.936817	-1.06744	Islet+_Cxcr4- down vs Neg	0.0596149	0.0162816	1.7883	1.91082	1.91082	Islet+_Cxcr4+ up vs Islet+_Cxcr4-	-	28	chr1:72904610-72921439	NM_010518	Igfbp5	insulin-like growth factor binding protein 5	1 C3|1 36.1 cM	16011	NM_010518	NM_010518	Mus musculus insulin-like growth factor binding protein 5 (Igfbp5), mRNA.		1.06345	1.06245	1.00095	+0.5s	+0.5s	+0.5s	Gene
5405	10491106	Pld1	0.0330323	9.20576	8.27188	8.1864	0.0183184	0.00847515	2.07185	2.02702	2.02702	Islet+_Cxcr4+ up vs Neg	0.796659	0.644493	0.190782	1.06105	1.06105	Islet+_Cxcr4- up vs Neg	0.0258561	0.00691612	2.16014	1.91039	1.91039	Islet+_Cxcr4+ up vs Islet+_Cxcr4-	+	29	chr3:27837617-28032156	NM_001164056	Pld1	phospholipase D1	3 A3|3 10.5 cM	18805	NM_001164056	NM_001164056	Mus musculus phospholipase D1 (Pld1), transcript variant 1, mRNA.		1.10728	1.15198	1.04036	+1s	+1s	-0.5s	Gene
16004	10400157	Nova1	0.0680789	8.82288	7.8916	8.05038	0.0622842	0.0327915	1.48424	1.70824	1.70824	Islet+_Cxcr4+ up vs Neg	0.655051	0.0123334	1.90892	0.895784	-1.11634	Islet+_Cxcr4- down vs Neg	0.0330345	0.0182801	1.73802	1.90697	1.90697	Islet+_Cxcr4+ up vs Islet+_Cxcr4-	-	25	chr12:47798960-47919728	NM_021361	Nova1	neuro-oncological ventral antigen 1	12 B3|12 20.0 cM	664883	NM_021361	NM_021361	Mus musculus neuro-oncological ventral antigen 1 (Nova1), mRNA.		1.02913	1.12696	1.09507	+0.5s	+1s	-0.5s	Gene
8471	10358569	Hmcn1	0.0209313	8.21784	7.28811	7.53961	0.031148	0.0862021	1.50657	1.60018	1.60018	Islet+_Cxcr4+ up vs Neg	0.339094	0.135972	0.866551	0.840022	-1.19044	Islet+_Cxcr4- down vs Neg	0.00857066	0.0399396	2.06699	1.90492	1.90492	Islet+_Cxcr4+ up vs Islet+_Cxcr4-	-	25	chr1:152510988-152511084	NM_001024720	Hmcn1	hemicentin 1	1 G1|1	545370	NM_001024720	NM_001024720	Mus musculus hemicentin 1 (Hmcn1), mRNA.		1.0338	1.05302	1.01859	+0.5s	+0.5s	-0.5s	Gene
8004	10468070	Fgf8	0.0329936	9.81462	8.88641	8.97149	0.0263305	0.145368	1.57954	1.79394	1.79394	Islet+_Cxcr4+ up vs Neg	0.777543	0.779974	0.109276	0.942732	-1.06075	Islet+_Cxcr4- down vs Neg	0.01804	0.0114819	1.93999	1.90292	1.90292	Islet+_Cxcr4+ up vs Islet+_Cxcr4-	-	34	chr19:45811288-45817364	NM_001166361	Fgf8	fibroblast growth factor 8	19 C3-D|19 45.0 cM	14179	NM_001166361	NM_001166361	Mus musculus fibroblast growth factor 8 (Fgf8), transcript variant 2, mRNA.		1.01034	1.15489	1.16684	+0.5s	-1s	+1s	Gene
34515	10519717	Sema3a	0.0874508	9.3892	8.46173	8.08654	0.0373649	0.032268	1.49123	2.46683	2.46683	Islet+_Cxcr4+ up vs Neg	0.472152	0.485558	0.325918	1.29701	1.29701	Islet+_Cxcr4- up vs Neg	0.106739	0.145029	0.971677	1.90194	1.90194	Islet+_Cxcr4+ up vs Islet+_Cxcr4-	+	40	chr5:13396784-13602565	NM_009152	Sema3a	sema domain, immunoglobulin domain (Ig), short basic domain, secreted, (semaphorin) 3A	5 A1|5	20346	NM_009152	NM_009152	Mus musculus sema domain, immunoglobulin domain (Ig), short basic domain, secreted, (semaphorin) 3A (Sema3a), mRNA.		1.00975	1.11751	1.10673	+0.5s	+1s	-1s	Gene
26159	10538732	Grid2	0.0223725	7.12528	6.20073	6.05109	0.01123	0.0376882	1.94962	2.10554	2.10554	Islet+_Cxcr4+ up vs Neg	0.632975	0.270215	0.568291	1.10929	1.10929	Islet+_Cxcr4- up vs Neg	0.0209234	0.0482966	1.67937	1.8981	1.8981	Islet+_Cxcr4+ up vs Islet+_Cxcr4-	+	32	chr6:63206851-64616273	NM_008167	Grid2	glutamate receptor, ionotropic, delta 2	6 C1|6 29.65 cM	14804	NM_008167	NM_008167	Mus musculus glutamate receptor, ionotropic, delta 2 (Grid2), mRNA.		1.11068	1.00838	1.11999	+1s	+0.5s	+1s	Gene
16579	10474683	Mir674	0.00354484	10.1996	9.27824	9.25034	0.00227853	0.0366449	2.64235	1.93093	1.93093	Islet+_Cxcr4+ up vs Neg	0.886334	0.787473	0.103764	1.01953	1.01953	Islet+_Cxcr4- up vs Neg	0.00264329	0.0777246	2.57786	1.89395	1.89395	Islet+_Cxcr4+ up vs Islet+_Cxcr4-	+	25	chr2:117010863-117010962	NR_030440	Mir674	microRNA 674	2|2	732489	NR_030440	NR_030440	Mus musculus microRNA 674 (Mir674), microRNA.		1.04315	1.00471	1.03826	+0.5s	+0.5s	+0.5s	Gene
11696	10471882	Olfml2a	0.00194526	8.26105	7.34149	9.09838	0.0213891	0.0855593	1.66981	0.559679	-1.78674	Islet+_Cxcr4+ down vs Neg	0.000639932	0.00491891	3.19387	0.295886	-3.37968	Islet+_Cxcr4- down vs Neg	0.0146142	0.0772905	1.83522	1.89154	1.89154	Islet+_Cxcr4+ up vs Islet+_Cxcr4-	+	32	chr2:38787500-38816105	NM_172854	Olfml2a	olfactomedin-like 2A	2 B|2	241327	NM_172854	NM_172854	Mus musculus olfactomedin-like 2A (Olfml2a), mRNA.		1.00106	1.04577	1.04467	+0.5s	-0.5s	+0.5s	Gene
15989	10400155	Nova1	0.049701	8.1034	7.18435	7.22882	0.0350833	0.0394364	1.4549	1.83347	1.83347	Islet+_Cxcr4+ up vs Neg	0.894885	0.472169	0.325903	0.969644	-1.03131	Islet+_Cxcr4- down vs Neg	0.0292461	0.0325564	1.53393	1.89087	1.89087	Islet+_Cxcr4+ up vs Islet+_Cxcr4-	-	25	chr12:47797592-47798164	NM_021361	Nova1	neuro-oncological ventral antigen 1	12 B3|12 20.0 cM	664883	NM_021361	NM_021361	Mus musculus neuro-oncological ventral antigen 1 (Nova1), mRNA.		1.0656	1.08666	1.01977	+0.5s	+0.5s	-0.5s	Gene
8628	10358666	Hmcn1	0.0548657	8.75952	7.8407	8.24971	0.133869	0.145185	0.87332	1.42387	1.42387	Islet+_Cxcr4+ up vs Neg	0.213896	0.00295178	2.52992	0.75314	-1.32777	Islet+_Cxcr4- down vs Neg	0.0205155	0.0507583	1.68792	1.89058	1.89058	Islet+_Cxcr4+ up vs Islet+_Cxcr4-	-	25	chr1:152666489-152666660	NM_001024720	Hmcn1	hemicentin 1	1 G1|1	545370	NM_001024720	NM_001024720	Mus musculus hemicentin 1 (Hmcn1), mRNA.		1.08127	1.04022	1.03946	+0.5s	+0.5s	+0.5s	Gene
1829	10607497	Suclg2	0.00663995	11.6265	10.7098	11.0202	0.016198	0.0804199	1.79054	1.52234	1.52234	Islet+_Cxcr4+ up vs Neg	0.141024	0.0548211	1.26105	0.806403	-1.24007	Islet+_Cxcr4- down vs Neg	0.00243954	0.0315526	2.61269	1.88782	1.88782	Islet+_Cxcr4+ up vs Islet+_Cxcr4-	-	31	chrX:153450772-153451926	NM_011507	Suclg2	succinate-Coenzyme A ligase, GDP-forming, beta subunit	6 D3|6 41.0 cM	20917	NM_011507	NM_011507	Mus musculus succinate-Coenzyme A ligase, GDP-forming, beta subunit (Suclg2), nuclear gene encoding mitochondrial protein, mRNA.		1.07839	1.03988	1.03703	+0.5s	+0.5s	+0.5s	Gene
8548	10358621	Hmcn1	0.0144695	8.17099	7.26023	7.43381	0.0166282	0.0493333	1.77915	1.66692	1.66692	Islet+_Cxcr4+ up vs Neg	0.468049	0.227752	0.642538	0.886642	-1.12785	Islet+_Cxcr4- down vs Neg	0.00662198	0.056395	2.17901	1.88004	1.88004	Islet+_Cxcr4+ up vs Islet+_Cxcr4-	-	25	chr1:152570388-152570666	NM_001024720	Hmcn1	hemicentin 1	1 G1|1	545370	NM_001024720	NM_001024720	Mus musculus hemicentin 1 (Hmcn1), mRNA.		1.09008	1.04473	1.13883	+1s	-0.5s	+1s	Gene
2657	10598251	Dgkk	0.0050113	9.84311	8.93295	10.4605	0.0734993	0.173526	1.13372	0.651838	-1.53412	Islet+_Cxcr4+ down vs Neg	0.00173107	0.0500237	2.76169	0.346859	-2.88302	Islet+_Cxcr4- down vs Neg	0.0187763	0.106729	1.72639	1.87926	1.87926	Islet+_Cxcr4+ up vs Islet+_Cxcr4-	+	27	chrX:6450609-6523929	NM_177914	Dgkk	diacylglycerol kinase kappa	X A1.1|X	331374	NM_177914	NM_177914	Mus musculus diacylglycerol kinase kappa (Dgkk), mRNA.		1.04893	1.02314	1.02521	+0.5s	+0.5s	+0.5s	Gene
21321	10512024	Mobkl2b	0.00785861	9.51968	8.61345	9.3089	0.316413	0.294744	0.530555	1.15731	1.15731	Islet+_Cxcr4+ up vs Neg	0.0112912	0.0485807	1.94726	0.617518	-1.61939	Islet+_Cxcr4- down vs Neg	0.00333197	0.0736288	2.4773	1.87414	1.87414	Islet+_Cxcr4+ up vs Islet+_Cxcr4-	-	26	chr4:34899953-35104715	NM_178061	Mobkl2b	MOB1, Mps One Binder kinase activator-like 2B (yeast)	4 A5|4 42.6 cM	214944	NM_178061	NM_178061	Mus musculus MOB1, Mps One Binder kinase activator-like 2B (yeast) (Mobkl2b), mRNA.		1.16641	1.02635	1.13647	-1s	-0.5s	-1s	Gene
1330	10412699	Gm10404	0.0282105	8.42789	7.52263	7.44186	0.0157199	0.00751901	2.12384	1.98072	1.98072	Islet+_Cxcr4+ up vs Neg	0.793909	0.663106	0.178417	1.05758	1.05758	Islet+_Cxcr4- up vs Neg	0.022188	0.0541765	1.65388	1.87288	1.87288	Islet+_Cxcr4+ up vs Islet+_Cxcr4-	+	25	chr14:12453002-12453359	AK077526	Gm10404	predicted gene 10404	---	100093715	AK077526	AK077526	Mus musculus 8 days embryo whole body cDNA, RIKEN full-length enriched library, clone:5730437O09 product:hypothetical protein, full insert sequence.		1.00744	1.02948	1.03715	---	---	---	mRNA Only
10079	10580522	Tox3	0.138444	9.55535	8.65359	9.12182	0.298809	0.110938	0.95492	1.35053	1.35053	Islet+_Cxcr4+ up vs Neg	0.265343	0.142223	0.84703	0.722853	-1.38341	Islet+_Cxcr4- down vs Neg	0.0558642	0.074276	1.25287	1.86833	1.86833	Islet+_Cxcr4+ up vs Islet+_Cxcr4-	-	25	chr8:92770939-92872431	NM_172913	Tox3	TOX high mobility group box family member 3	8 C4|8 40.0 cM	244579	NM_172913	NM_172913	Mus musculus TOX high mobility group box family member 3 (Tox3), mRNA.		1.07832	1.0283	1.10884	---	---	---	mRNA Only
20768	10561673	Spred3	0.00797612	8.87793	7.98441	8.29647	0.0199978	0.0272998	1.69902	1.49637	1.49637	Islet+_Cxcr4+ up vs Neg	0.142643	0.0855869	1.06759	0.80549	-1.24148	Islet+_Cxcr4- down vs Neg	0.00291202	0.0118335	2.53581	1.85771	1.85771	Islet+_Cxcr4+ up vs Islet+_Cxcr4-	-	28	chr7:29943848-29953666	NM_182927	Spred3	sprouty-related, EVH1 domain containing 3	7 B1|7	101809	NM_182927	NM_182927	Mus musculus sprouty-related, EVH1 domain containing 3 (Spred3), mRNA.		1.05131	1.08238	1.02955	-0.5s	-0.5s	+0.5s	Gene
12484	10557177	Prkcb	0.0255886	7.81262	6.92013	7.09628	0.0283756	0.110328	1.54705	1.643	1.643	Islet+_Cxcr4+ up vs Neg	0.506611	0.361348	0.442074	0.885061	-1.12987	Islet+_Cxcr4- down vs Neg	0.0116786	0.054538	1.93261	1.85637	1.85637	Islet+_Cxcr4+ up vs Islet+_Cxcr4-	+	42	chr7:129432639-129778320	NM_008855	Prkcb	protein kinase C, beta	7 F3|7 60.0 cM	18751	NM_008855	NM_008855	Mus musculus protein kinase C, beta (Prkcb), mRNA.		1.0197	1.0671	1.08812	+0.5s	-0.5s	+0.5s	Gene
8635	10358670	Hmcn1	0.0666139	8.49876	7.6068	7.98235	0.138021	0.235084	0.860055	1.4304	1.4304	Islet+_Cxcr4+ up vs Neg	0.259926	0.109353	0.961169	0.770815	-1.29733	Islet+_Cxcr4- down vs Neg	0.0254665	0.0706986	1.59403	1.8557	1.8557	Islet+_Cxcr4+ up vs Islet+_Cxcr4-	-	25	chr1:152707349-152707507	NM_001024720	Hmcn1	hemicentin 1	1 G1|1	545370	NM_001024720	NM_001024720	Mus musculus hemicentin 1 (Hmcn1), mRNA.		1.28119	1.19604	1.07119	-2s	-1s	-0.5s	Gene
2061	10413398	Il17rd	0.000768296	10.6277	9.73841	9.62248	0.000407404	0.0335379	3.38997	2.00726	2.00726	Islet+_Cxcr4+ up vs Neg	0.447232	0.205161	0.687905	1.08367	1.08367	Islet+_Cxcr4- up vs Neg	0.000786354	0.0199604	3.10438	1.85228	1.85228	Islet+_Cxcr4+ up vs Islet+_Cxcr4-	+	33	chr14:27852161-27915695	NM_134437	Il17rd	interleukin 17 receptor D	14 A3|14	171463	NM_134437	NM_134437	Mus musculus interleukin 17 receptor D (Il17rd), mRNA.		1.04735	1.11731	1.17022	+0.5s	-1s	+1s	Gene
6696	10442327	Cldn6	0.000460785	8.58054	7.69886	10.6844	0.00114499	0.0247991	2.9412	0.232629	-4.29869	Islet+_Cxcr4+ down vs Neg	0.000172683	0.0101513	3.76275	0.126256	-7.92042	Islet+_Cxcr4- down vs Neg	0.0509386	0.00193357	2.71364	1.84252	1.84252	Islet+_Cxcr4+ up vs Islet+_Cxcr4-	+	26	chr17:23816332-23819410	NM_018777	Cldn6	claudin 6	17 A3.3|17	54419	NM_018777	NM_018777	Mus musculus claudin 6 (Cldn6), mRNA.		1.03565	1.02977	1.00571	-0.5s	-0.5s	-0.5s	Gene
809	10462228	Dmrt3	0.0102727	9.12799	8.24639	8.5685	0.0268212	0.073954	1.57152	1.47374	1.47374	Islet+_Cxcr4+ up vs Neg	0.144361	0.12164	0.914924	0.7999	-1.25016	Islet+_Cxcr4- down vs Neg	0.00372118	0.0815712	2.42932	1.84241	1.84241	Islet+_Cxcr4+ up vs Islet+_Cxcr4-	+	25	chr19:25685027-25698411	NM_177360	Dmrt3	doublesex and mab-3 related transcription factor 3	19 C1|19	240590	NM_177360	NM_177360	Mus musculus doublesex and mab-3 related transcription factor 3 (Dmrt3), mRNA.		1.15743	1.06521	1.08657	+1s	+0.5s	+0.5s	Gene
7924	10467887	Cpn1	0.0023326	7.40285	6.52215	9.13606	0.0064879	0.029898	2.1879	0.300782	-3.32466	Islet+_Cxcr4+ down vs Neg	0.000842553	0.0104446	3.0744	0.163355	-6.12164	Islet+_Cxcr4- down vs Neg	0.0834028	0.0026426	2.57797	1.84128	1.84128	Islet+_Cxcr4+ up vs Islet+_Cxcr4-	-	27	chr19:44030797-44061010	NM_030703	Cpn1	carboxypeptidase N, polypeptide 1	19 D2|19 47.0 cM	93721	NM_030703	NM_030703	Mus musculus carboxypeptidase N, polypeptide 1 (Cpn1), mRNA.		1.01388	1.09737	1.08235	-0.5s	-0.5s	+0.5s	Gene
15124	10474333	Elp4	0.000359854	8.09191	7.21126	6.61573	0.000119676	0.00195328	3.92199	2.78212	2.78212	Islet+_Cxcr4+ up vs Neg	0.0120859	0.119145	1.91772	1.51103	1.51103	Islet+_Cxcr4- up vs Neg	0.00192306	0.0354582	2.71601	1.84121	1.84121	Islet+_Cxcr4+ up vs Islet+_Cxcr4-	+	25	chr2:105539913-105541702	NM_023876	Elp4	elongation protein 4 homolog (S. cerevisiae)	2 E3|2 58.1 cM	77766	NM_023876	NM_023876	Mus musculus elongation protein 4 homolog (S. cerevisiae) (Elp4), mRNA.		1.02686	1.01144	1.03861	+0.5s	-0.5s	+0.5s	Gene
6336	10501879	Usp53	0.0353695	9.46645	8.5861	8.77478	0.0398785	0.04776	1.39926	1.61516	1.61516	Islet+_Cxcr4+ up vs Neg	0.502518	0.132989	0.876184	0.877413	-1.13971	Islet+_Cxcr4- down vs Neg	0.0158521	0.0209356	1.79991	1.84082	1.84082	Islet+_Cxcr4+ up vs Islet+_Cxcr4-	-	30	chr3:122636519-122687365	NM_133857	Usp53	ubiquitin specific peptidase 53	3|3 G3	99526	NM_133857	NM_133857	Mus musculus ubiquitin specific peptidase 53 (Usp53), mRNA.		1.06007	1.09269	1.03077	-0.5s	-0.5s	+0.5s	Gene
32647	10408850	Nedd9	3.61004e-05	8.9903	8.11028	8.82915	0.0629327	0.0494181	1.30611	1.11818	1.11818	Islet+_Cxcr4+ up vs Neg	5.27835e-05	0.00973046	4.2775	0.607569	-1.6459	Islet+_Cxcr4- down vs Neg	1.64622e-05	0.00278174	4.78351	1.84041	1.84041	Islet+_Cxcr4+ up vs Islet+_Cxcr4-	-	28	chr13:41405355-41582665	NM_001111324	Nedd9	neural precursor cell expressed, developmentally down-regulated gene 9	13 A3.3-A4|13	18003	NM_001111324	NM_001111324	Mus musculus neural precursor cell expressed, developmentally down-regulated gene 9 (Nedd9), transcript variant 1, mRNA.		1.07108	1.13198	1.05686	-0.5s	-1s	+0.5s	Gene
8592	10358648	Hmcn1	0.00259628	7.51114	6.63237	6.96476	0.00920021	0.044919	2.0362	1.46042	1.46042	Islet+_Cxcr4+ up vs Neg	0.0612306	0.0315351	1.50121	0.794219	-1.2591	Islet+_Cxcr4- down vs Neg	0.000902324	0.0211835	3.04464	1.83881	1.83881	Islet+_Cxcr4+ up vs Islet+_Cxcr4-	-	25	chr1:152617364-152617477	NM_001024720	Hmcn1	hemicentin 1	1 G1|1	545370	NM_001024720	NM_001024720	Mus musculus hemicentin 1 (Hmcn1), mRNA.		2.41292	1.81386	1.33026	+6s	+6s	+2s	Gene
9207	10469135	cdna:Genscan chromosome:NCBIM37:2:9802511:9811685:1	0.0788462	7.65202	6.77663	7.18315	0.181056	0.10917	0.961897	1.38403	1.38403	Islet+_Cxcr4+ up vs Neg	0.237561	0.35449	0.624225	0.754442	-1.32548	Islet+_Cxcr4- down vs Neg	0.0301676	0.078737	1.52046	1.83451	1.83451	Islet+_Cxcr4+ up vs Islet+_Cxcr4-	+	25	chr2:9803611-9804020	---	---	---	---	---	---	GENSCAN00000010737	cdna:Genscan chromosome:NCBIM37:2:9802511:9811685:1		1.14258	1.21566	1.06397	-1s	-1s	+0.5s	Gene
32711	10398885	AW555464	0.00698511	9.65037	8.77731	9.65583	0.979208	0.986655	0.00912505	0.996228	-1.00379	Islet+_Cxcr4+ down vs Neg	0.00468289	0.00923031	2.32949	0.543926	-1.83848	Islet+_Cxcr4- down vs Neg	0.00482294	0.0813186	2.31669	1.83155	1.83155	Islet+_Cxcr4+ up vs Islet+_Cxcr4-	+	42	chr12:113960445-113984802	NM_001024602	AW555464	expressed sequence AW555464	12 F1|12 52.67 cM	217882	NM_001024602	NM_001024602	Mus musculus expressed sequence AW555464 (AW555464), mRNA.		1.07987	1.07393	1.00554	-0.5s	-0.5s	-0.5s	Gene
34576	10519747	Sema3e	0.0122605	7.03002	6.15931	6.76945	0.239883	0.501809	0.620001	1.19795	1.19795	Islet+_Cxcr4+ up vs Neg	0.0223846	0.0536864	1.65005	0.655133	-1.52641	Islet+_Cxcr4- down vs Neg	0.0047764	0.0374619	2.3209	1.82856	1.82856	Islet+_Cxcr4+ up vs Islet+_Cxcr4-	+	42	chr5:14025276-14256689	NM_011348	Sema3e	sema domain, immunoglobulin domain (Ig), short basic domain, secreted, (semaphorin) 3E	5 A1|5	20349	NM_011348	NM_011348	Mus musculus sema domain, immunoglobulin domain (Ig), short basic domain, secreted, (semaphorin) 3E (Sema3e), mRNA.		1.14359	1.36349	1.19229	-1s	-2s	+1s	Gene
28071	10395466	Dock4	0.000500819	9.74513	8.87624	9.0311	0.000671911	0.0025287	3.17269	1.64038	1.64038	Islet+_Cxcr4+ up vs Neg	0.212943	0.205321	0.687567	0.898219	-1.11331	Islet+_Cxcr4- down vs Neg	0.000231171	0.0175122	3.63607	1.82626	1.82626	Islet+_Cxcr4+ up vs Islet+_Cxcr4-	+	53	chr12:41172640-41573082	NM_172803	Dock4	dedicator of cytokinesis 4	12 B1|12 21.0 cM	238130	NM_172803	NM_172803	Mus musculus dedicator of cytokinesis 4 (Dock4), mRNA.		1.0693	1.09607	1.02504	+0.5s	+1s	-0.5s	Gene
11932	10581992	Maf	0.00491434	9.41798	8.55138	8.73272	0.00667257	0.118104	2.17571	1.608	1.608	Islet+_Cxcr4+ up vs Neg	0.324264	0.336017	0.489101	0.881883	-1.13394	Islet+_Cxcr4- down vs Neg	0.00215557	0.0234118	2.66644	1.82337	1.82337	Islet+_Cxcr4+ up vs Islet+_Cxcr4-	-	26	chr8:118217059-118230794	NM_001025577	Maf	avian musculoaponeurotic fibrosarcoma (v-maf) AS42 oncogene homolog	8 E1|8 61.0 cM	17132	NM_001025577	NM_001025577	Mus musculus avian musculoaponeurotic fibrosarcoma (v-maf) AS42 oncogene homolog (Maf), mRNA.		1.18161	1.15502	1.02302	+1s	+1s	+0.5s	Gene
33897	10604832	Mir505	0.0286443	11.135	10.2705	9.93481	0.0117097	0.0244228	1.93145	2.29772	2.29772	Islet+_Cxcr4+ up vs Neg	0.355935	0.37451	0.448629	1.26198	1.26198	Islet+_Cxcr4- up vs Neg	0.0420341	0.193709	1.3764	1.82074	1.82074	Islet+_Cxcr4+ up vs Islet+_Cxcr4-	-	29	chrX:57647578-57647667	NR_030499	Mir505	microRNA 505	X|X	751545	NR_030499	NR_030499	Mus musculus microRNA 505 (Mir505), microRNA.		1.13564	1.15203	1.01443	---	---	---	mRNA Only
722	10546538	Suclg2	0.0145828	10.9384	10.0745	10.286	0.0205685	0.0872823	1.6868	1.5718	1.5718	Islet+_Cxcr4+ up vs Neg	0.350728	0.0474378	1.32388	0.863632	-1.1579	Islet+_Cxcr4- down vs Neg	0.00613104	0.0632749	2.21247	1.81999	1.81999	Islet+_Cxcr4+ up vs Islet+_Cxcr4-	-	38	chr6:95423006-95668792	NM_011507	Suclg2	succinate-Coenzyme A ligase, GDP-forming, beta subunit	6 D3|6 41.0 cM	20917	NM_011507	NM_011507	Mus musculus succinate-Coenzyme A ligase, GDP-forming, beta subunit (Suclg2), nuclear gene encoding mitochondrial protein, mRNA.		1.03823	1.01218	1.02574	---	---	---	mRNA Only
9282	10504606	Aldh1b1	0.00488299	8.16298	7.29929	7.55227	0.00977464	0.000283589	3.54731	1.527	1.527	Islet+_Cxcr4+ up vs Neg	0.173592	0.133455	0.874665	0.839161	-1.19167	Islet+_Cxcr4- down vs Neg	0.00188236	0.0143889	2.7253	1.81968	1.81968	Islet+_Cxcr4+ up vs Islet+_Cxcr4-	+	25	chr4:45811921-45817476	NM_028270	Aldh1b1	aldehyde dehydrogenase 1 family, member B1	4|4 B2	72535	NM_028270	NM_028270	Mus musculus aldehyde dehydrogenase 1 family, member B1 (Aldh1b1), nuclear gene encoding mitochondrial protein, mRNA.		1.03039	1.0648	1.09715	-0.5s	+0.5s	-0.5s	Gene
7314	10502770	Lphn2	0.04007	10.5282	9.6646	9.44558	0.0183275	0.0736973	1.7369	2.11782	2.11782	Islet+_Cxcr4+ up vs Neg	0.539905	0.0613684	1.21206	1.16394	1.16394	Islet+_Cxcr4- up vs Neg	0.0427966	0.10805	1.36859	1.81952	1.81952	Islet+_Cxcr4+ up vs Islet+_Cxcr4-	-	21	chr3:148490505-148490549	NM_001081298	Lphn2	latrophilin 2	3 H3|3	99633	NM_001081298	NM_001081298	Mus musculus latrophilin 2 (Lphn2), mRNA.		1.15172	1.03928	1.10819	-1s	-0.5s	-1s	Gene
14879	10498647	B3galnt1	0.00784746	10.6306	9.76869	9.38302	0.00299044	0.0113965	2.52426	2.37451	2.37451	Islet+_Cxcr4+ up vs Neg	0.188127	0.0680801	1.16698	1.30647	1.30647	Islet+_Cxcr4- up vs Neg	0.0160336	0.00475308	2.32302	1.8175	1.8175	Islet+_Cxcr4+ up vs Islet+_Cxcr4-	-	25	chr3:69378080-69402783	NM_020026	B3galnt1	UDP-GalNAc:betaGlcNAc beta 1,3-galactosaminyltransferase, polypeptide 1	3 E1|3	26879	NM_020026	NM_020026	Mus musculus UDP-GalNAc:betaGlcNAc beta 1,3-galactosaminyltransferase, polypeptide 1 (B3galnt1), mRNA.		1.03874	1.54262	1.60238	-0.5s	+3s	-3s	Gene
12384	10447190	Plekhh2	0.000366968	9.32886	8.46923	8.79724	0.00165654	0.00643612	2.7808	1.44555	1.44555	Islet+_Cxcr4+ up vs Neg	0.0157137	0.127349	1.80372	0.796631	-1.25529	Islet+_Cxcr4- down vs Neg	0.000124196	0.0229263	3.90589	1.81458	1.81458	Islet+_Cxcr4+ up vs Islet+_Cxcr4-	+	31	chr17:84911235-85021469	NM_177606	Plekhh2	pleckstrin homology domain containing, family H (with MyTH4 domain) member 2	17 E4|17	213556	NM_177606	NM_177606	Mus musculus pleckstrin homology domain containing, family H (with MyTH4 domain) member 2 (Plekhh2), mRNA.		1.11146	1.12178	1.24682	---	---	---	mRNA Only
22554	10402705	Gm266	0.0550007	8.9111	8.05217	8.09752	0.0389757	0.0722253	1.40921	1.75757	1.75757	Islet+_Cxcr4+ up vs Neg	0.888191	0.748139	0.126018	0.969057	-1.03193	Islet+_Cxcr4- down vs Neg	0.0320696	0.135513	1.49391	1.81369	1.81369	Islet+_Cxcr4+ up vs Islet+_Cxcr4-	-	25	chr12:112722822-112724007	NM_001033248	Gm266	predicted gene 266	12 F1|12	212539	NM_001033248	NM_001033248	Mus musculus predicted gene 266 (Gm266), mRNA.		1.06688	1.04333	1.02257	-0.5s	-0.5s	-0.5s	Gene
6617	10552156	Rhpn2	0.00616964	8.08667	7.23089	7.79501	0.133892	0.328081	0.873245	1.22405	1.22405	Islet+_Cxcr4+ up vs Neg	0.0154025	0.0621696	1.81241	0.676369	-1.47848	Islet+_Cxcr4- down vs Neg	0.00225801	0.0183542	2.64627	1.80974	1.80974	Islet+_Cxcr4+ up vs Islet+_Cxcr4-	+	32	chr7:36119333-36177306	NM_027897	Rhpn2	rhophilin, Rho GTPase binding protein 2	7 B1-B2|7 11.0 cM	52428	NM_027897	NM_027897	Mus musculus rhophilin, Rho GTPase binding protein 2 (Rhpn2), mRNA.		1.00193	1	1.00193	+0.5s	+0.5s	-0.5s	Gene
977	10436841	Il10rb	0.0477314	9.23435	8.38117	8.30283	0.0264025	0.0710815	1.57835	1.90729	1.90729	Islet+_Cxcr4+ up vs Neg	0.813785	0.287139	0.541908	1.0558	1.0558	Islet+_Cxcr4- up vs Neg	0.0365118	0.0730744	1.43757	1.80648	1.80648	Islet+_Cxcr4+ up vs Islet+_Cxcr4-	+	27	chr16:91406488-91426074	NM_008349	Il10rb	interleukin 10 receptor, beta	16 C3.3|16 63.11 cM	16155	NM_008349	NM_008349	Mus musculus interleukin 10 receptor, beta (Il10rb), mRNA.		1.05927	1.02229	1.03617	-0.5s	-0.5s	-0.5s	Gene
8514	10358603	Hmcn1	0.0270415	7.62892	6.77653	7.05396	0.0482481	0.0368478	1.43359	1.48963	1.48963	Islet+_Cxcr4+ up vs Neg	0.277763	0.279048	0.556326	0.82506	-1.21203	Islet+_Cxcr4- down vs Neg	0.0104969	0.0212944	1.97894	1.80548	1.80548	Islet+_Cxcr4+ up vs Islet+_Cxcr4-	-	25	chr1:152547567-152547690	NM_001024720	Hmcn1	hemicentin 1	1 G1|1	545370	NM_001024720	NM_001024720	Mus musculus hemicentin 1 (Hmcn1), mRNA.		1.00875	1.01191	1.02077	-0.5s	+0.5s	-0.5s	Gene
31323	10543306	Tspan12	0.00121114	10.3938	9.54179	9.65472	0.00130363	0.0332018	2.88485	1.66907	1.66907	Islet+_Cxcr4+ up vs Neg	0.420109	0.178637	0.748029	0.924707	-1.08142	Islet+_Cxcr4- down vs Neg	0.000616815	0.0248665	3.20985	1.80497	1.80497	Islet+_Cxcr4+ up vs Islet+_Cxcr4-	-	27	chr6:21721391-21802515	NM_173007	Tspan12	tetraspanin 12	6 A3.1|6	269831	NM_173007	NM_173007	Mus musculus tetraspanin 12 (Tspan12), mRNA.		1.06424	1.11928	1.05172	-0.5s	-1s	+0.5s	Gene
34323	10399725	Sox11	0.000446499	11.5942	10.7432	11.0685	0.00199233	0.0351264	2.70064	1.43959	1.43959	Islet+_Cxcr4+ up vs Neg	0.0180092	0.0556209	1.74451	0.798107	-1.25297	Islet+_Cxcr4- down vs Neg	0.000151272	0.0281388	3.82024	1.80375	1.80375	Islet+_Cxcr4+ up vs Islet+_Cxcr4-	-	27	chr12:28020081-28027577	NM_009234	Sox11	SRY-box containing gene 11	12 A3|12	20666	NM_009234	NM_009234	Mus musculus SRY-box containing gene 11 (Sox11), mRNA.		1.06368	1.09264	1.16223	-0.5s	+0.5s	-1s	Gene
2881	10413999	Gm626	0.034381	5.98558	5.14448	5.347	0.0425307	0.173611	1.3713	1.55679	1.55679	Islet+_Cxcr4+ up vs Neg	0.446742	0.225729	0.646413	0.869028	-1.15071	Islet+_Cxcr4- down vs Neg	0.0148474	0.115798	1.82835	1.79142	1.79142	Islet+_Cxcr4+ up vs Islet+_Cxcr4-	+	27	chr14:34357584-34357685	XM_985917	Gm626	predicted gene 626	14 B|14	268729	XM_985917	XM_985917	PREDICTED: Mus musculus predicted gene 626 (Gm626), mRNA.		1.06236	1.00843	1.07131	+0.5s	+0.5s	+0.5s	Gene
6764	10466798	Mus musculus 8 cells embryo 8 cells cDNA, RIKEN full-length enriched library, clone:E860004J03 product:hypothetical protein, full insert sequence.	0.114799	6.43828	5.59882	5.62404	0.0753658	0.0748754	1.12566	1.75837	1.75837	Islet+_Cxcr4+ up vs Neg	0.949124	0.844057	0.0736282	0.982669	-1.01764	Islet+_Cxcr4- down vs Neg	0.0687615	0.0545848	1.26293	1.78939	1.78939	Islet+_Cxcr4+ up vs Islet+_Cxcr4-	-	24	chr19:24617602-24618057	---	---	---	---	---	---	AK143465	Mus musculus 8 cells embryo 8 cells cDNA, RIKEN full-length enriched library, clone:E860004J03 product:hypothetical protein, full insert sequence.		1.0969	1.11352	1.22141	+1s	-1s	+1s	Gene
6580	10492169	Mab21l1	0.00455492	7.28209	6.44278	7.41759	0.507236	0.533706	0.29479	0.910356	-1.09847	Islet+_Cxcr4+ down vs Neg	0.00228338	0.0273482	2.64142	0.508809	-1.96537	Islet+_Cxcr4- down vs Neg	0.00473423	0.0480544	2.32475	1.78919	1.78919	Islet+_Cxcr4+ up vs Islet+_Cxcr4-	+	26	chr3:55586434-55588923	NM_010750	Mab21l1	mab-21-like 1 (C. elegans)	3|3 E3-F1	17116	NM_010750	NM_010750	Mus musculus mab-21-like 1 (C. elegans) (Mab21l1), mRNA.		1.21516	1.15522	1.05189	-2s	-1s	-0.5s	Gene
5937	10416175	Nefl	0.117043	8.77495	7.93633	9.53732	0.278431	0.0570456	1.24378	0.589525	-1.69628	Islet+_Cxcr4+ down vs Neg	0.0463866	0.0678558	1.33361	0.329649	-3.03353	Islet+_Cxcr4- down vs Neg	0.237887	0.112989	0.946964	1.78834	1.78834	Islet+_Cxcr4+ up vs Islet+_Cxcr4-	+	25	chr14:68701941-68705863	NM_010910	Nefl	neurofilament, light polypeptide	14|14 D3	18039	NM_010910	NM_010910	Mus musculus neurofilament, light polypeptide (Nefl), mRNA.		1.41599	1.03176	1.37241	+2s	+0.5s	+2s	Gene
33980	10460529	Rin1	0.00718745	8.67747	7.83929	8.03721	0.0105781	0.0378362	1.97559	1.55861	1.55861	Islet+_Cxcr4+ up vs Neg	0.301049	0.000653307	3.18488	0.871803	-1.14705	Islet+_Cxcr4- down vs Neg	0.00302677	0.023699	2.51902	1.7878	1.7878	Islet+_Cxcr4+ up vs Islet+_Cxcr4-	+	31	chr19:5050797-5057095	NM_145495	Rin1	Ras and Rab interactor 1	19 A|19	225870	NM_145495	NM_145495	Mus musculus Ras and Rab interactor 1 (Rin1), mRNA.		1.15129	1.0359	1.11139	+1s	+0.5s	+1s	Gene
35226	10351400	Fam78b	0.0264592	7.56415	6.72871	6.59022	0.0132259	0.0145157	1.87857	1.96418	1.96418	Islet+_Cxcr4+ up vs Neg	0.638785	0.463402	0.334042	1.10076	1.10076	Islet+_Cxcr4- up vs Neg	0.0246146	0.00181871	2.74024	1.78439	1.78439	Islet+_Cxcr4+ up vs Islet+_Cxcr4-	+	25	chr1:168931606-169021144	NM_001160262	Fam78b	family with sequence similarity 78, member B	1 H2.3|1	226610	NM_001160262	NM_001160262	Mus musculus family with sequence similarity 78, member B (Fam78b), transcript variant 1, mRNA.		1.04318	1.05314	1.09861	+0.5s	-0.5s	+0.5s	Gene
32970	10484520	4833423E24Rik	0.0143604	5.98892	5.15437	4.83598	0.00578096	0.0401237	2.238	2.22366	2.22366	Islet+_Cxcr4+ up vs Neg	0.291737	0.188637	0.724373	1.24694	1.24694	Islet+_Cxcr4- up vs Neg	0.0231177	0.014925	1.82609	1.7833	1.7833	Islet+_Cxcr4+ up vs Islet+_Cxcr4-	-	27	chr2:85323751-85359181	NM_001081664	4833423E24Rik	RIKEN cDNA 4833423E24 gene	2 D|2	228151	NM_001081664	NM_001081664	Mus musculus RIKEN cDNA 4833423E24 gene (4833423E24Rik), mRNA.		1.00742	1.08669	1.09475	+0.5s	+0.5s	-0.5s	Gene
15393	10558773	B4galnt4	0.0339092	9.10971	8.283	8.63298	0.0881919	0.0723496	1.14056	1.39158	1.39158	Islet+_Cxcr4+ up vs Neg	0.186007	0.0843467	1.07393	0.784591	-1.27455	Islet+_Cxcr4- down vs Neg	0.0124126	0.05486	1.90614	1.77364	1.77364	Islet+_Cxcr4+ up vs Islet+_Cxcr4-	+	42	chr7:148247173-148258292	NM_177897	B4galnt4	beta-1,4-N-acetyl-galactosaminyl transferase 4	7 F5|7	330671	NM_177897	NM_177897	Mus musculus beta-1,4-N-acetyl-galactosaminyl transferase 4 (B4galnt4), mRNA.		1.06985	1.06361	1.00586	+0.5s	+0.5s	+0.5s	Gene
30435	10347226	Tmem169	0.00422838	7.8189	6.99288	6.87551	0.00218535	0.0128455	2.66048	1.92304	1.92304	Islet+_Cxcr4+ up vs Neg	0.547898	0.0632864	1.19869	1.08476	1.08476	Islet+_Cxcr4- up vs Neg	0.004192	0.0151789	2.37758	1.77278	1.77278	Islet+_Cxcr4+ up vs Islet+_Cxcr4-	+	27	chr1:72330947-72349677	NM_175564	Tmem169	transmembrane protein 169	1 C3|1	271711	NM_175564	NM_175564	Mus musculus transmembrane protein 169 (Tmem169), mRNA.		1.05018	1.09623	1.04385	+0.5s	+1s	-0.5s	Gene
14869	10534168	Auts2	3.91673e-05	11.4536	10.6281	10.3557	1.57019e-05	0.0102409	4.80405	2.14035	2.14035	Islet+_Cxcr4+ up vs Neg	0.0208017	0.0580894	1.6819	1.20776	1.20776	Islet+_Cxcr4- up vs Neg	8.07398e-05	0.012546	4.09291	1.77216	1.77216	Islet+_Cxcr4+ up vs Islet+_Cxcr4-	-	39	chr5:131913658-133017693	NM_177047	Auts2	autism susceptibility candidate 2	5 G2|5	319974	NM_177047	NM_177047	Mus musculus autism susceptibility candidate 2 (Auts2), mRNA.		1.72066	1.46324	1.17592	-3s	-2s	-1s	Gene
12453	10497203	Hey1	0.0406101	10.7527	9.92775	9.87135	0.0233033	0.117676	1.63258	1.84207	1.84207	Islet+_Cxcr4+ up vs Neg	0.852986	0.81734	0.0875972	1.03987	1.03987	Islet+_Cxcr4- up vs Neg	0.0299709	0.0696053	1.5233	1.77145	1.77145	Islet+_Cxcr4+ up vs Islet+_Cxcr4-	-	26	chr3:8663359-8667039	NM_010423	Hey1	hairy/enhancer-of-split related with YRPW motif 1	3 A1|3 2.4 cM	15213	NM_010423	NM_010423	Mus musculus hairy/enhancer-of-split related with YRPW motif 1 (Hey1), mRNA.		1.0086	1.04357	1.03468	-0.5s	-0.5s	+0.5s	Gene
27095	10480324	2810030E01Rik	0.0517566	9.87351	9.05091	9.26011	0.0628101	0.0350621	1.45516	1.52986	1.52986	Islet+_Cxcr4+ up vs Neg	0.466386	0.155027	0.809593	0.865019	-1.15604	Islet+_Cxcr4- down vs Neg	0.0222988	0.0235194	1.65172	1.76859	1.76859	Islet+_Cxcr4+ up vs Islet+_Cxcr4-	-	25	chr2:17966863-17970076	NM_028317	2810030E01Rik	RIKEN cDNA 2810030E01 gene	2|2 A2	72668	NM_028317	NM_028317	Mus musculus RIKEN cDNA 2810030E01 gene (2810030E01Rik), mRNA.		1.03728	1.00977	1.04742	+0.5s	-0.5s	+0.5s	Gene
10058	10580510	Sall1	0.000974512	11.0282	10.2061	10.3829	0.00150701	0.0164863	2.82188	1.56405	1.56405	Islet+_Cxcr4+ up vs Neg	0.182252	0.171295	0.766255	0.884687	-1.13034	Islet+_Cxcr4- down vs Neg	0.000419013	0.0101762	3.37777	1.76791	1.76791	Islet+_Cxcr4+ up vs Islet+_Cxcr4-	-	32	chr8:91551141-91568061	NM_021390	Sall1	sal-like 1 (Drosophila)	8|8 D	58198	NM_021390	NM_021390	Mus musculus sal-like 1 (Drosophila) (Sall1), mRNA.		1.505	2.09726	1.39352	+3s	+6s	-2s	Gene
33830	10399505	Greb1	0.00425473	9.78496	8.96504	9.62147	0.334453	0.456066	0.475665	1.12	1.12	Islet+_Cxcr4+ up vs Neg	0.00560472	0.0434581	2.25145	0.634446	-1.57618	Islet+_Cxcr4- down vs Neg	0.00189726	0.0271284	2.72187	1.76531	1.76531	Islet+_Cxcr4+ up vs Islet+_Cxcr4-	-	34	chr12:16678420-16764047	NM_015764	Greb1	gene regulated by estrogen in breast cancer protein	12 A1.1|12	268527	NM_015764	NM_015764	Mus musculus gene regulated by estrogen in breast cancer protein (Greb1), mRNA.		1.03837	1.12383	1.08231	+0.5s	+1s	-0.5s	Gene
22045	10452419	Efna5	0.000424054	11.0822	10.2631	10.7392	0.0115941	0.102737	1.93576	1.26844	1.26844	Islet+_Cxcr4+ up vs Neg	0.00251852	0.0048853	2.59885	0.718914	-1.39099	Islet+_Cxcr4- down vs Neg	0.000139816	0.0322849	3.85444	1.76439	1.76439	Islet+_Cxcr4+ up vs Islet+_Cxcr4-	-	31	chr17:62953606-63230666	NM_207654	Efna5	ephrin A5	17 E1.1|17 33.5 cM	13640	NM_207654	NM_207654	Mus musculus ephrin A5 (Efna5), transcript variant 1, mRNA.		1.08609	1.08542	1.00062	---	---	---	mRNA Only
4175	10500327	Hist2h3c2-ps	0.00141611	7.76359	6.94473	6.89403	0.00085791	0.00268533	3.06656	1.82711	1.82711	Islet+_Cxcr4+ up vs Neg	0.732777	0.699964	0.154924	1.03577	1.03577	Islet+_Cxcr4- up vs Neg	0.00117512	0.0154507	2.92992	1.76401	1.76401	Islet+_Cxcr4+ up vs Islet+_Cxcr4-	-	13	chr3:96042039-96043050	NM_054045	Hist2h3c2-ps	histone cluster 2, H3c2, pseudogene	3 F2.1|3	97114	NM_054045	NM_054045	Mus musculus histone cluster 2, H3c2, pseudogene (Hist2h3c2-ps), mRNA.		1.12406	1.09293	1.02848	+1s	+0.5s	+0.5s	Gene
16130	10499095	Fam160a1	0.0420612	8.25391	7.4365	7.97241	0.298902	0.013041	1.88469	1.21545	1.21545	Islet+_Cxcr4+ up vs Neg	0.0736053	0.0683994	1.16495	0.689721	-1.44986	Islet+_Cxcr4- down vs Neg	0.0163748	0.0410445	1.78582	1.76224	1.76224	Islet+_Cxcr4+ up vs Islet+_Cxcr4-	-	32	chr3:85463988-85534363	NM_172682	Fam160a1	family with sequence similarity 160, member A1	3 F1|3	229488	NM_172682	NM_172682	Mus musculus family with sequence similarity 160, member A1 (Fam160a1), mRNA.		1.0142	1.04103	1.05581	---	---	---	mRNA Only
11636	10506360	Sgip1	0.0289832	8.46362	7.64636	7.74808	0.0254477	0.0631676	1.59435	1.64209	1.64209	Islet+_Cxcr4+ up vs Neg	0.689054	0.258789	0.587054	0.931921	-1.07305	Islet+_Cxcr4- down vs Neg	0.0149485	0.0605792	1.8254	1.76205	1.76205	Islet+_Cxcr4+ up vs Islet+_Cxcr4-	+	47	chr4:102431827-102644468	NM_144906	Sgip1	SH3-domain GRB2-like (endophilin) interacting protein 1	4 C6|4	73094	NM_144906	NM_144906	Mus musculus SH3-domain GRB2-like (endophilin) interacting protein 1 (Sgip1), mRNA.		1.04611	1.11878	1.06947	-0.5s	-1s	+0.5s	Gene
29665	10372145	Alx1	0.0505839	10.2402	9.42333	9.77653	0.120361	0.147856	0.919514	1.37909	1.37909	Islet+_Cxcr4+ up vs Neg	0.217317	0.238298	0.662906	0.782845	-1.27739	Islet+_Cxcr4- down vs Neg	0.0188905	0.181102	1.72376	1.76164	1.76164	Islet+_Cxcr4+ up vs Islet+_Cxcr4-	-	26	chr10:102470481-102491411	NM_172553	Alx1	ALX homeobox 1	10 D1|10 55.5 cM	216285	NM_172553	NM_172553	Mus musculus ALX homeobox 1 (Alx1), mRNA.		1.02435	1.32925	1.29766	+0.5s	+2s	-2s	Gene
9244	10469151	Itih5	0.0441467	8.50861	7.69197	8.02583	0.0993487	0.217891	1.00284	1.39744	1.39744	Islet+_Cxcr4+ up vs Neg	0.226627	0.113121	0.946457	0.793414	-1.26038	Islet+_Cxcr4- down vs Neg	0.0165128	0.1451	1.78218	1.7613	1.7613	Islet+_Cxcr4+ up vs Islet+_Cxcr4-	+	29	chr2:10075198-10177344	NM_172471	Itih5	inter-alpha (globulin) inhibitor H5	2 A1|2	209378	NM_172471	NM_172471	Mus musculus inter-alpha (globulin) inhibitor H5 (Itih5), mRNA.		1.00733	1.12496	1.11677	+0.5s	+1s	-1s	Gene
24689	10368317	Enpp3	0.230632	8.86007	8.04541	8.47709	0.396003	0.370574	0.431125	1.30403	1.30403	Islet+_Cxcr4+ up vs Neg	0.342663	0.368861	0.465133	0.741397	-1.34881	Islet+_Cxcr4- down vs Neg	0.0998775	0.240541	1.00053	1.75888	1.75888	Islet+_Cxcr4+ up vs Islet+_Cxcr4-	-	48	chr10:24493708-24555942	NM_134005	Enpp3	ectonucleotide pyrophosphatase/phosphodiesterase 3	10 A4|10	209558	NM_134005	NM_134005	Mus musculus ectonucleotide pyrophosphatase/phosphodiesterase 3 (Enpp3), mRNA.		1.02213	1.05153	1.02877	-0.5s	-0.5s	+0.5s	Gene
6968	10467038	Gm6642	0.00476127	6.7183	5.90431	5.39673	0.00166637	0.0619282	2.77823	2.49938	2.49938	Islet+_Cxcr4+ up vs Neg	0.0834923	0.157809	1.07835	1.42167	1.42167	Islet+_Cxcr4- up vs Neg	0.015905	0.0362854	1.79847	1.75806	1.75806	Islet+_Cxcr4+ up vs Islet+_Cxcr4-	-	23	chr19:31004854-31005452	NR_033643	Gm6642	ubiquitin-like 5 pseudogene	19 C1|19	625995	NR_033643	NR_033643	Mus musculus predicted gene 6642 (Gm6642), non-coding RNA.		1.05067	1.1962	1.13851	+0.5s	+1s	-1s	Gene
13081	10583203	Phxr4	0.00368097	7.90339	7.09058	6.98774	0.00195342	0.0722455	2.7092	1.88642	1.88642	Islet+_Cxcr4+ up vs Neg	0.578214	0.602909	0.237911	1.07389	1.07389	Islet+_Cxcr4- up vs Neg	0.00352435	0.0129673	2.45292	1.75663	1.75663	Islet+_Cxcr4+ up vs Islet+_Cxcr4-	+	27	chr9:13234581-13235971	NR_028271	Phxr4	per-hexamer repeat gene 4	9 A1|9	18689	NR_028271	NR_028271	Mus musculus per-hexamer repeat gene 4 (Phxr4), non-coding RNA.		1.23988	1.14601	1.08191	+2s	+1s	+0.5s	Gene
20443	10366229	Lin7a	0.0455048	7.17224	6.36558	6.28962	0.0250908	0.121949	1.60049	1.84372	1.84372	Islet+_Cxcr4+ up vs Neg	0.807038	0.261635	0.582304	1.05407	1.05407	Islet+_Cxcr4- up vs Neg	0.0350775	0.173112	1.45497	1.74915	1.74915	Islet+_Cxcr4+ up vs Islet+_Cxcr4-	+	32	chr10:106708887-106862202	NM_001039354	Lin7a	lin-7 homolog A (C. elegans)	10 D1|10	108030	NM_001039354	NM_001039354	Mus musculus lin-7 homolog A (C. elegans) (Lin7a), transcript variant 1, mRNA.		1.00525	1.09494	1.08922	+0.5s	-0.5s	+0.5s	Gene
6254	10381898	Mrc2	0.0930254	10.6204	9.81395	10.1831	0.195243	0.0243263	1.61392	1.35407	1.35407	Islet+_Cxcr4+ up vs Neg	0.264604	0.0701826	1.15377	0.774238	-1.29159	Islet+_Cxcr4- down vs Neg	0.0361545	0.0232532	1.63352	1.7489	1.7489	Islet+_Cxcr4+ up vs Islet+_Cxcr4-	+	31	chr11:105153960-105212459	NM_008626	Mrc2	mannose receptor, C type 2	11 E1|11	17534	NM_008626	NM_008626	Mus musculus mannose receptor, C type 2 (Mrc2), mRNA.		1.00448	1.01693	1.02149	---	---	---	mRNA Only
24378	10587880	Pcolce2	0.091615	8.21709	7.41098	7.5965	0.0940866	0.203898	1.02647	1.5375	1.5375	Islet+_Cxcr4+ up vs Neg	0.574177	0.309975	0.508673	0.879331	-1.13723	Islet+_Cxcr4- down vs Neg	0.041702	0.144986	1.37984	1.74849	1.74849	Islet+_Cxcr4+ up vs Islet+_Cxcr4-	+	33	chr9:95538047-95595970	NM_029620	Pcolce2	procollagen C-endopeptidase enhancer 2	9 E3.3|9	76477	NM_029620	NM_029620	Mus musculus procollagen C-endopeptidase enhancer 2 (Pcolce2), mRNA.		1.03498	1.08344	1.04682	-0.5s	-0.5s	+0.5s	Gene
8408	10358543	Hmcn1	0.0498806	7.81237	7.00682	7.09431	0.0402894	0.0558435	1.39481	1.64498	1.64498	Islet+_Cxcr4+ up vs Neg	0.761537	0.642156	0.192359	0.94116	-1.06252	Islet+_Cxcr4- down vs Neg	0.0264763	0.120129	1.57714	1.74782	1.74782	Islet+_Cxcr4+ up vs Islet+_Cxcr4-	-	25	chr1:152482252-152482333	NM_001024720	Hmcn1	hemicentin 1	1 G1|1	545370	NM_001024720	NM_001024720	Mus musculus hemicentin 1 (Hmcn1), mRNA.		1.00522	1.02224	1.02758	+0.5s	+0.5s	-0.5s	Gene
9224	10578950	cdna:known chromosome:NCBIM37:8:67552319:67561071:-1 gene:ENSMUSG00000074303	0.00361251	11.1795	10.3742	11.5954	0.102226	0.1136	0.990439	0.749531	-1.33417	Islet+_Cxcr4+ down vs Neg	0.00130875	0.00216714	2.88314	0.428929	-2.33139	Islet+_Cxcr4- down vs Neg	0.00972279	0.0333267	2.01221	1.74745	1.74745	Islet+_Cxcr4+ up vs Islet+_Cxcr4-	-	25	chr8:67552371-67552616	---	---	---	---	---	---	ENSMUST00000124790	cdna:known chromosome:NCBIM37:8:67552319:67561071:-1 gene:ENSMUSG00000074303		1.05821	1.08038	1.02095	-0.5s	-0.5s	+0.5s	Gene
217	10351801	Igsf9	0.0379369	9.0691	8.26885	8.7106	0.17454	0.134374	0.871685	1.28209	1.28209	Islet+_Cxcr4+ up vs Neg	0.10656	0.0371678	1.42983	0.736242	-1.35825	Islet+_Cxcr4- down vs Neg	0.0138494	0.0102316	1.99006	1.7414	1.7414	Islet+_Cxcr4+ up vs Islet+_Cxcr4-	+	46	chr1:174412351-174429009	NM_033608	Igsf9	immunoglobulin superfamily, member 9	1 H3|1 94.0 cM	93842	NM_033608	NM_033608	Mus musculus immunoglobulin superfamily, member 9 (Igsf9), transcript variant 1, mRNA.		1.08078	1.01522	1.06458	---	---	---	mRNA Only
29814	10406663	Arsb	0.0606048	9.2168	8.41756	8.53979	0.0536879	0.0169099	1.77186	1.59883	1.59883	Islet+_Cxcr4+ up vs Neg	0.680617	0.0322718	1.49118	0.918769	-1.08841	Islet+_Cxcr4- down vs Neg	0.0300791	0.0164271	1.78444	1.74018	1.74018	Islet+_Cxcr4+ up vs Islet+_Cxcr4-	+	32	chr13:94541714-94710870	NM_009712	Arsb	arylsulfatase B	13 C3-D1|13 50.0 cM	11881	NM_009712	NM_009712	Mus musculus arylsulfatase B (Arsb), mRNA.		2.62068	2.9012	1.10704	-6s	-6s	+1s	Gene
5569	10551197	Cyp2b10	0.00152966	6.69872	5.90001	6.06547	0.00222563	0.0167678	2.65255	1.55106	1.55106	Islet+_Cxcr4+ up vs Neg	0.231211	0.298315	0.635992	0.891646	-1.12152	Islet+_Cxcr4- down vs Neg	0.000668734	0.018283	3.17475	1.73954	1.73954	Islet+_Cxcr4+ up vs Islet+_Cxcr4-	+	24	chr7:26682677-26711642	NM_009999	Cyp2b10	cytochrome P450, family 2, subfamily b, polypeptide 10	7 A3|7 6.5 cM	13088	NM_009999	NM_009999	Mus musculus cytochrome P450, family 2, subfamily b, polypeptide 10 (Cyp2b10), transcript variant 2, mRNA.		1.14502	1.19075	1.03994	+1s	+1s	-0.5s	Gene
10653	10505489	Pappa	0.00262904	8.22295	7.42485	8.79738	0.0434482	0.198445	1.36203	0.67155	-1.48909	Islet+_Cxcr4+ down vs Neg	0.000888387	0.0173357	3.0514	0.386213	-2.58924	Islet+_Cxcr4- down vs Neg	0.0121618	0.0280735	1.915	1.73881	1.73881	Islet+_Cxcr4+ up vs Islet+_Cxcr4-	+	44	chr4:64785208-65018543	NM_021362	Pappa	pregnancy-associated plasma protein A	4 C1|4 32.2 cM	18491	NM_021362	NM_021362	Mus musculus pregnancy-associated plasma protein A (Pappa), mRNA.		1.06975	1.05505	1.12864	-0.5s	+0.5s	-1s	Gene
8593	10358650	Hmcn1	0.00323969	7.33353	6.53695	6.62402	0.0030873	0.012543	2.51042	1.63525	1.63525	Islet+_Cxcr4+ up vs Neg	0.579478	0.453661	0.343269	0.941436	-1.06221	Islet+_Cxcr4- down vs Neg	0.00173163	0.0444277	2.76154	1.73697	1.73697	Islet+_Cxcr4+ up vs Islet+_Cxcr4-	-	25	chr1:152619566-152619693	NM_001024720	Hmcn1	hemicentin 1	1 G1|1	545370	NM_001024720	NM_001024720	Mus musculus hemicentin 1 (Hmcn1), mRNA.		1.19221	1.00116	1.19083	-1s	+0.5s	-1s	Gene
32977	10518947	Ajap1	0.0504771	7.96428	7.16787	8.31634	0.375463	0.18321	0.737051	0.783463	-1.27638	Islet+_Cxcr4+ down vs Neg	0.0205254	0.0207666	1.68771	0.451102	-2.21679	Islet+_Cxcr4- down vs Neg	0.0735527	0.011402	1.94302	1.73678	1.73678	Islet+_Cxcr4+ up vs Islet+_Cxcr4-	-	30	chr4:152756374-152856266	NM_001099299	Ajap1	adherens junction associated protein 1	4 E2|4	230959	NM_001099299	NM_001099299	Mus musculus adherens junction associated protein 1 (Ajap1), mRNA.		1.11542	1.05352	1.17512	+1s	-0.5s	+1s	Gene
7851	10467826	Hpse2	0.182762	6.83692	6.04511	6.8104	0.951761	0.934966	0.0292042	1.01856	1.01856	Islet+_Cxcr4+ up vs Neg	0.11869	0.193942	0.925586	0.588336	-1.69971	Islet+_Cxcr4- down vs Neg	0.108756	0.118294	0.963547	1.73125	1.73125	Islet+_Cxcr4+ up vs Islet+_Cxcr4-	-	33	chr19:42863447-43462791	NM_001081257	Hpse2	heparanase 2	19 C3|19	545291	NM_001081257	NM_001081257	Mus musculus heparanase 2 (Hpse2), mRNA.		1.05268	1.02143	1.07524	+0.5s	-0.5s	+0.5s	Gene
35187	10435752	Lsamp	0.0694616	8.28103	7.49443	7.91816	0.225367	0.239437	0.64711	1.28597	1.28597	Islet+_Cxcr4+ up vs Neg	0.165681	0.0461725	1.33562	0.745491	-1.3414	Islet+_Cxcr4- down vs Neg	0.0263218	0.0448524	1.57968	1.725	1.725	Islet+_Cxcr4+ up vs Islet+_Cxcr4-	+	34	chr16:41533455-42174355	NM_175548	Lsamp	limbic system-associated membrane protein	16|16 B5	268890	NM_175548	NM_175548	Mus musculus limbic system-associated membrane protein (Lsamp), mRNA.		2.78145	2.49267	1.11585	-6s	-6s	-1s	Gene
2490	10523647	Aff1	0.00391016	10.6085	9.82194	9.99247	0.00558226	0.00661014	2.25319	1.53268	1.53268	Islet+_Cxcr4+ up vs Neg	0.287409	0.0403513	1.39414	0.888515	-1.12547	Islet+_Cxcr4- down vs Neg	0.00168956	0.0116342	2.77223	1.72499	1.72499	Islet+_Cxcr4+ up vs Islet+_Cxcr4-	+	44	chr5:104183358-104280142	NM_001080798	Aff1	AF4/FMR2 family, member 1	5 E|5 56.0 cM	17355	NM_001080798	NM_001080798	Mus musculus AF4/FMR2 family, member 1 (Aff1), transcript variant 1, mRNA.		1.04991	1.13541	1.08143	-0.5s	-1s	+0.5s	Gene
8572	10358629	Hmcn1	0.0294135	7.21589	6.43149	6.48498	0.0223163	0.0300199	1.65138	1.65969	1.65969	Islet+_Cxcr4+ up vs Neg	0.830396	0.786671	0.104207	0.9636	-1.03778	Islet+_Cxcr4- down vs Neg	0.0168116	0.114288	1.77439	1.72238	1.72238	Islet+_Cxcr4+ up vs Islet+_Cxcr4-	-	25	chr1:152584608-152584738	NM_001024720	Hmcn1	hemicentin 1	1 G1|1	545370	NM_001024720	NM_001024720	Mus musculus hemicentin 1 (Hmcn1), mRNA.		1.02502	1.11186	1.08471	---	---	---	mRNA Only
11520	10496262	Nhedc2	0.0197244	8.28751	7.50567	7.81822	0.0532687	0.00887282	2.05194	1.38443	1.38443	Islet+_Cxcr4+ up vs Neg	0.161004	0.194097	0.793163	0.805214	-1.24191	Islet+_Cxcr4- down vs Neg	0.00712664	0.0265116	2.14712	1.71933	1.71933	Islet+_Cxcr4+ up vs Islet+_Cxcr4-	+	25	chr3:134970711-135005504	NM_178877	Nhedc2	Na+/H+ exchanger domain containing 2	3 G3|3	97086	NM_178877	NM_178877	Mus musculus Na+/H+ exchanger domain containing 2 (Nhedc2), nuclear gene encoding mitochondrial protein, mRNA.		1.0286	1.00579	1.02267	+0.5s	+0.5s	+0.5s	Gene
8726	10554150	Rgma	0.00106082	9.76826	8.98669	9.66007	0.388974	0.312248	0.5055	1.07788	1.07788	Islet+_Cxcr4+ up vs Neg	0.00117352	0.0456771	2.93051	0.627037	-1.5948	Islet+_Cxcr4- down vs Neg	0.000533391	0.0127882	3.27295	1.719	1.719	Islet+_Cxcr4+ up vs Islet+_Cxcr4-	+	27	chr7:80520393-80564785	NM_177740	Rgma	RGM domain family, member A	7 D1|7	244058	NM_177740	NM_177740	Mus musculus RGM domain family, member A (Rgma), mRNA.		1.06387	1.00854	1.05486	---	---	---	mRNA Only
3235	10598626	Tspan7	0.00183962	11.9159	11.1366	11.6857	0.108471	0.295057	0.964686	1.173	1.173	Islet+_Cxcr4+ up vs Neg	0.0041266	0.00991305	2.38441	0.68346	-1.46314	Islet+_Cxcr4- down vs Neg	0.000697559	0.0340068	3.15642	1.71627	1.71627	Islet+_Cxcr4+ up vs Islet+_Cxcr4-	+	25	chrX:10062242-10173732	NM_019634	Tspan7	tetraspanin 7	X|X A1.3-A2	21912	NM_019634	NM_019634	Mus musculus tetraspanin 7 (Tspan7), mRNA.		1.10948	1.12424	1.0133	-1s	-1s	+0.5s	Gene
32450	10434224	Gnb1l	0.0367588	9.36201	8.58464	9.0264	0.185863	0.211316	0.730807	1.26191	1.26191	Islet+_Cxcr4+ up vs Neg	0.0968623	0.0195889	1.70799	0.736235	-1.35826	Islet+_Cxcr4- down vs Neg	0.0134689	0.0785224	1.87067	1.71401	1.71401	Islet+_Cxcr4+ up vs Islet+_Cxcr4-	+	25	chr16:18501234-18502269	BC029862	Gnb1l	guanine nucleotide binding protein (G protein), beta polypeptide 1-like	16 A3|16 11.28 cM	13972	BC029862	BC029862	Mus musculus guanine nucleotide binding protein (G protein), beta polypeptide 1-like, mRNA (cDNA clone IMAGE:3711057), with apparent retained intron.		1.02935	1.06928	1.03878	+0.5s	+0.5s	-0.5s	Gene
30176	10372503	Lgr5	1.34033e-05	7.44968	6.67262	8.9365	5.32548e-05	0.00690746	4.27364	0.356798	-2.80271	Islet+_Cxcr4+ down vs Neg	4.64604e-06	0.00126917	5.33292	0.20821	-4.80283	Islet+_Cxcr4- down vs Neg	0.00182315	0.0178807	2.73918	1.71364	1.71364	Islet+_Cxcr4+ up vs Islet+_Cxcr4-	-	40	chr10:114887370-115024836	NM_010195	Lgr5	leucine rich repeat containing G protein coupled receptor 5	10 D2|10	14160	NM_010195	NM_010195	Mus musculus leucine rich repeat containing G protein coupled receptor 5 (Lgr5), mRNA.		1.02725	1.09856	1.1285	+0.5s	-0.5s	+1s	Gene
22308	10586865	Aldh1a2	0.660387	9.06699	8.29064	8.32445	0.455164	0.200555	0.697767	1.67313	1.67313	Islet+_Cxcr4+ up vs Neg	0.972191	0.946365	0.0239413	0.976841	-1.02371	Islet+_Cxcr4- down vs Neg	0.435925	0.00448139	2.34859	1.7128	1.7128	Islet+_Cxcr4+ up vs Islet+_Cxcr4-	+	28	chr9:71063629-71144050	NM_009022	Aldh1a2	aldehyde dehydrogenase family 1, subfamily A2	9 D|9 42.0 cM	19378	NM_009022	NM_009022	Mus musculus aldehyde dehydrogenase family 1, subfamily A2 (Aldh1a2), mRNA.		1.09421	1.04023	1.0519	-0.5s	-0.5s	-0.5s	Gene
30476	10542555	MGC7817	0.035492	8.69827	7.92289	8.01584	0.0302925	0.0484354	1.51866	1.60484	1.60484	Islet+_Cxcr4+ up vs Neg	0.71401	0.654232	0.184268	0.937606	-1.06655	Islet+_Cxcr4- down vs Neg	0.0184635	0.113061	1.73369	1.71164	1.71164	Islet+_Cxcr4+ up vs Islet+_Cxcr4-	+	25	chr6:140400287-140402586	BC006653	MGC7817	hypothetical protein LOC620031	6 G2|6	620031	BC006653	BC006653	Mus musculus hypothetical protein LOC620031, mRNA (cDNA clone MGC:7817 IMAGE:3500159), complete cds.		1.07906	1.0583	1.01962	-0.5s	-0.5s	-0.5s	Gene
2311	10548047	Kcna1	0.000307885	8.28197	7.50673	7.33644	0.000141491	0.0117771	3.84927	1.9259	1.9259	Islet+_Cxcr4+ up vs Neg	0.175013	0.10114	0.995077	1.12528	1.12528	Islet+_Cxcr4- up vs Neg	0.000423213	0.0297174	3.37344	1.71148	1.71148	Islet+_Cxcr4+ up vs Islet+_Cxcr4-	-	26	chr6:126590415-126594814	NM_010595	Kcna1	potassium voltage-gated channel, shaker-related subfamily, member 1	6 F1-F3|6 61.0 cM	16485	NM_010595	NM_010595	Mus musculus potassium voltage-gated channel, shaker-related subfamily, member 1 (Kcna1), mRNA.		1.01222	1.06534	1.07836	-0.5s	+0.5s	-0.5s	Gene
8830	10554269	Abhd2	0.00205144	10.2914	9.51859	10.1735	0.398193	0.390714	0.408141	1.08519	1.08519	Islet+_Cxcr4+ up vs Neg	0.002335	0.00841654	2.63171	0.63513	-1.57448	Islet+_Cxcr4- down vs Neg	0.001	0.0401223	3	1.70861	1.70861	Islet+_Cxcr4+ up vs Islet+_Cxcr4-	+	31	chr7:86418152-86506487	NM_018811	Abhd2	abhydrolase domain containing 2	7|7 D2	54608	NM_018811	NM_018811	Mus musculus abhydrolase domain containing 2 (Abhd2), mRNA.		1.01367	1.02507	1.01125	---	---	---	mRNA Only
10734	10555510	Pde2a	0.000848389	8.43012	7.65821	8.10145	0.0182855	0.00759284	2.1196	1.25585	1.25585	Islet+_Cxcr4+ up vs Neg	0.00490847	0.0302345	2.30905	0.735481	-1.35966	Islet+_Cxcr4- down vs Neg	0.000280697	0.00447282	3.55176	1.70753	1.70753	Islet+_Cxcr4+ up vs Islet+_Cxcr4-	+	37	chr7:108570223-108661333	NM_001143848	Pde2a	phosphodiesterase 2A, cGMP-stimulated	7 E3|7	207728	NM_001143848	NM_001143848	Mus musculus phosphodiesterase 2A, cGMP-stimulated (Pde2a), transcript variant 1, mRNA.		1.00861	1.0411	1.03221	---	---	---	mRNA Only
1250	10606941	Ripply1	0.00180428	7.89882	7.12722	7.87979	0.891571	0.926922	0.0498441	1.01327	1.01327	Islet+_Cxcr4+ up vs Neg	0.00134917	0.0111751	2.86993	0.593544	-1.6848	Islet+_Cxcr4- down vs Neg	0.00118559	0.0277184	2.92607	1.70716	1.70716	Islet+_Cxcr4+ up vs Islet+_Cxcr4-	-	26	chrX:136314142-136316892	NM_001037915	Ripply1	ripply1 homolog (zebrafish)	X F1|X	622473	NM_001037915	NM_001037915	Mus musculus ripply1 homolog (zebrafish) (Ripply1), mRNA.		1.5718	1.1579	1.81999	+3s	-1s	+3s	Gene
27040	10564667	Ntrk3	0.00835609	6.97937	6.20897	6.90838	0.699715	0.639373	0.194246	1.05044	1.05044	Islet+_Cxcr4+ up vs Neg	0.00722317	0.00784292	2.14127	0.615825	-1.62384	Islet+_Cxcr4- down vs Neg	0.00460812	0.0111111	2.33648	1.70574	1.70574	Islet+_Cxcr4+ up vs Islet+_Cxcr4-	-	48	chr7:85337445-85722861	NM_008746	Ntrk3	neurotrophic tyrosine kinase, receptor, type 3	7 D3|7 39.0 cM	18213	NM_008746	NM_008746	Mus musculus neurotrophic tyrosine kinase, receptor, type 3 (Ntrk3), transcript variant 1, mRNA.		1.01964	1.00771	1.02749	-0.5s	+0.5s	-0.5s	Gene
8370	10358523	Hmcn1	0.0613098	8.11222	7.34856	7.42007	0.0471016	0.0460638	1.33664	1.61568	1.61568	Islet+_Cxcr4+ up vs Neg	0.805485	0.6699	0.17399	0.951637	-1.05082	Islet+_Cxcr4- down vs Neg	0.0333654	0.0404078	1.4767	1.69779	1.69779	Islet+_Cxcr4+ up vs Islet+_Cxcr4-	-	25	chr1:152470031-152470165	NM_001024720	Hmcn1	hemicentin 1	1 G1|1	545370	NM_001024720	NM_001024720	Mus musculus hemicentin 1 (Hmcn1), mRNA.		1.04521	1.04226	1.00283	-0.5s	-0.5s	-0.5s	Gene
28049	10395457	Etv1	0.0083906	10.3392	9.57646	9.2116	0.00314946	0.0751836	2.50176	2.18495	2.18495	Islet+_Cxcr4+ up vs Neg	0.174986	0.296505	0.756997	1.28776	1.28776	Islet+_Cxcr4- up vs Neg	0.0182533	0.00782011	2.10679	1.6967	1.6967	Islet+_Cxcr4+ up vs Islet+_Cxcr4-	+	10	chr12:39506896-39594790	NM_007960	Etv1	ets variant gene 1	12 A3-B1|12 18.5 cM	14009	NM_007960	NM_007960	Mus musculus ets variant gene 1 (Etv1), transcript variant 1, mRNA.		1.04522	1.04674	1.00146	-0.5s	-0.5s	+0.5s	Gene
4049	10439303	Casr	0.0766138	7.9303	7.1699	7.55892	0.21327	0.0798022	1.09799	1.29359	1.29359	Islet+_Cxcr4+ up vs Neg	0.195028	0.0178975	1.74721	0.76365	-1.3095	Islet+_Cxcr4- down vs Neg	0.0291614	0.0273303	1.56336	1.69396	1.69396	Islet+_Cxcr4+ up vs Islet+_Cxcr4-	-	32	chr16:36493780-36562220	NM_013803	Casr	calcium-sensing receptor	16 B3|16 26.3 cM	12374	NM_013803	NM_013803	Mus musculus calcium-sensing receptor (Casr), mRNA.		1.03441	1.00182	1.03254	-0.5s	+0.5s	-0.5s	Gene
6832	10416897	ncrna:snRNA chromosome:NCBIM37:14:105649227:105649333:1 gene:ENSMUSG00000064411	0.25469	5.4085	4.64853	5.14706	0.551749	0.119811	0.921503	1.19867	1.19867	Islet+_Cxcr4+ up vs Neg	0.2747	0.199805	0.699394	0.707827	-1.41277	Islet+_Cxcr4- down vs Neg	0.116644	0.138494	0.933138	1.69346	1.69346	Islet+_Cxcr4+ up vs Islet+_Cxcr4-	+	5	chr14:105649227-105649333	---	---	---	---	---	---	ENSMUST00000082477	ncrna:snRNA chromosome:NCBIM37:14:105649227:105649333:1 gene:ENSMUSG00000064411		2.27186	1.86979	1.21503	-6s	-6s	-1s	Gene
28010	10565292	Arnt2	0.00820073	9.70551	8.94569	9.22564	0.0227109	0.0118954	1.92462	1.39462	1.39462	Islet+_Cxcr4+ up vs Neg	0.126195	0.207234	0.898958	0.823622	-1.21415	Islet+_Cxcr4- down vs Neg	0.00294475	0.0300763	2.53095	1.69327	1.69327	Islet+_Cxcr4+ up vs Islet+_Cxcr4-	-	43	chr7:91394788-91558469	NM_007488	Arnt2	aryl hydrocarbon receptor nuclear translocator 2	7 D3|7 42.5 cM	11864	NM_007488	NM_007488	Mus musculus aryl hydrocarbon receptor nuclear translocator 2 (Arnt2), mRNA.		1.51945	1.21273	1.25292	+3s	+2s	+2s	Gene
28847	10455873	Slc12a2	0.0377589	10.5531	9.79432	9.98866	0.0485623	0.114707	1.3137	1.47877	1.47877	Islet+_Cxcr4+ up vs Neg	0.427968	0.000900085	3.04572	0.873976	-1.1442	Islet+_Cxcr4- down vs Neg	0.0160374	0.0651807	1.79487	1.692	1.692	Islet+_Cxcr4+ up vs Islet+_Cxcr4-	+	27	chr18:58038332-58106459	NM_009194	Slc12a2	solute carrier family 12, member 2	18 D3|18 32.0 cM	20496	NM_009194	NM_009194	Mus musculus solute carrier family 12, member 2 (Slc12a2), mRNA.		1.13934	1.01265	1.15375	+1s	-0.5s	+1s	Gene
8569	10358627	Hmcn1	0.00482399	6.71428	5.95618	6.14518	0.0078275	0.00984062	2.10638	1.4836	1.4836	Islet+_Cxcr4+ up vs Neg	0.241015	0.116209	0.93476	0.877214	-1.13997	Islet+_Cxcr4- down vs Neg	0.00197988	0.0271901	2.70336	1.69126	1.69126	Islet+_Cxcr4+ up vs Islet+_Cxcr4-	-	25	chr1:152584312-152584459	NM_001024720	Hmcn1	hemicentin 1	1 G1|1	545370	NM_001024720	NM_001024720	Mus musculus hemicentin 1 (Hmcn1), mRNA.		1.06741	1.00126	1.06606	-0.5s	+0.5s	-0.5s	Gene
1023	10596747	Sema3f	1.92314e-05	9.97606	9.21914	9.86348	0.0880717	0.239994	1.05516	1.08116	1.08116	Islet+_Cxcr4+ up vs Neg	2.41503e-05	0.00141095	4.61708	0.639786	-1.56302	Islet+_Cxcr4- down vs Neg	9.47737e-06	0.0122404	5.02331	1.68988	1.68988	Islet+_Cxcr4+ up vs Islet+_Cxcr4-	-	42	chr9:107583833-107612806	NM_011349	Sema3f	sema domain, immunoglobulin domain (Ig), short basic domain, secreted, (semaphorin) 3F	9|9 F2	20350	NM_011349	NM_011349	Mus musculus sema domain, immunoglobulin domain (Ig), short basic domain, secreted, (semaphorin) 3F (Sema3f), mRNA.		1.08077	1.13988	1.05469	---	---	---	mRNA Only
22065	10452427	Mus musculus cDNA clone MGC:27981 IMAGE:3596365, complete cds.	0.00677837	8.14006	7.38449	7.48092	0.00662674	0.0242968	2.1787	1.57915	1.57915	Islet+_Cxcr4+ up vs Neg	0.573963	0.503315	0.29816	0.935348	-1.06912	Islet+_Cxcr4- down vs Neg	0.00347618	0.0172186	2.4589	1.6883	1.6883	Islet+_Cxcr4+ up vs Islet+_Cxcr4-	-	25	chr17:63034939-63036338	---	---	---	---	---	---	BC016608	Mus musculus cDNA clone MGC:27981 IMAGE:3596365, complete cds.		1.05555	1.13328	1.07364	---	---	---	mRNA Only
6746	10356880	St8sia4	0.0161604	7.79937	7.04491	7.47261	0.118894	0.0465257	1.33231	1.25419	1.25419	Islet+_Cxcr4+ up vs Neg	0.0547616	0.0488305	1.31131	0.743444	-1.34509	Islet+_Cxcr4- down vs Neg	0.00569574	0.00412429	2.38465	1.687	1.687	Islet+_Cxcr4+ up vs Islet+_Cxcr4-	-	83	chr1:97484259-97564166	NM_009183	St8sia4	ST8 alpha-N-acetyl-neuraminide alpha-2,8-sialyltransferase 4	1 D|1	20452	NM_009183	NM_009183	Mus musculus ST8 alpha-N-acetyl-neuraminide alpha-2,8-sialyltransferase 4 (St8sia4), transcript variant 1, mRNA.		1.20044	1.01502	1.18267	+2s	+0.5s	+1s	Gene
13087	10583207	Maml2	0.0110873	9.39264	8.63904	8.94976	0.0368531	0.20634	1.43353	1.35931	1.35931	Islet+_Cxcr4+ up vs Neg	0.109807	0.117647	0.95937	0.806242	-1.24032	Islet+_Cxcr4- down vs Neg	0.00389502	0.0424024	2.40949	1.68598	1.68598	Islet+_Cxcr4+ up vs Islet+_Cxcr4-	+	25	chr9:13424434-13511045	NM_001013813	Maml2	mastermind like 2 (Drosophila)	9 A1|9	270118	NM_001013813	NM_001013813	Mus musculus mastermind like 2 (Drosophila) (Maml2), transcript variant 1, mRNA.		1.04336	1.01692	1.06101	---	---	---	mRNA Only
8396	10358537	Hmcn1	0.1283	9.54471	8.79386	9.06963	0.179654	0.0974848	1.01106	1.38999	1.38999	Islet+_Cxcr4+ up vs Neg	0.411939	0.121388	0.915824	0.826008	-1.21064	Islet+_Cxcr4- down vs Neg	0.0532808	0.0534007	1.27343	1.68278	1.68278	Islet+_Cxcr4+ up vs Islet+_Cxcr4-	-	25	chr1:152478297-152478441	NM_001024720	Hmcn1	hemicentin 1	1 G1|1	545370	NM_001024720	NM_001024720	Mus musculus hemicentin 1 (Hmcn1), mRNA.		1.02965	1.03447	1.06515	-0.5s	+0.5s	-0.5s	Gene
16320	10389238	Dusp14	0.0041513	9.54447	8.79414	8.85191	0.00353162	0.0192599	2.45203	1.61615	1.61615	Islet+_Cxcr4+ up vs Neg	0.711941	0.00891987	2.04964	0.960748	-1.04086	Islet+_Cxcr4- down vs Neg	0.00238117	0.0175111	2.62321	1.68218	1.68218	Islet+_Cxcr4+ up vs Islet+_Cxcr4-	-	26	chr11:83861543-83882081	NM_019819	Dusp14	dual specificity phosphatase 14	11 C|11 48.0 cM	56405	NM_019819	NM_019819	Mus musculus dual specificity phosphatase 14 (Dusp14), mRNA.		1.02465	1.00262	1.02198	-0.5s	+0.5s	-0.5s	Gene
11713	10506433	Dab1	0.00245966	8.18749	7.43725	8.78797	0.0332484	0.0776921	1.47823	0.659534	-1.51622	Islet+_Cxcr4+ down vs Neg	0.000819848	0.00437559	3.08627	0.392097	-2.55039	Islet+_Cxcr4- down vs Neg	0.0138508	0.0619977	1.85853	1.68207	1.68207	Islet+_Cxcr4+ up vs Islet+_Cxcr4-	+	50	chr4:104040165-104417447	NM_177259	Dab1	disabled homolog 1 (Drosophila)	4 C6|4 52.7 cM	13131	NM_177259	NM_177259	Mus musculus disabled homolog 1 (Drosophila) (Dab1), transcript variant 2, mRNA.		1.1115	1.02801	1.08121	-1s	-0.5s	-0.5s	Gene
20267	10366153	Rassf9	0.00637784	5.63119	4.88132	5.19134	0.0241234	0.141762	1.61756	1.35647	1.35647	Islet+_Cxcr4+ up vs Neg	0.0791697	0.0126615	1.89751	0.806631	-1.23972	Islet+_Cxcr4- down vs Neg	0.0022037	0.0605367	2.65685	1.68165	1.68165	Islet+_Cxcr4+ up vs Islet+_Cxcr4-	+	25	chr10:101974856-102009194	NM_146240	Rassf9	Ras association (RalGDS/AF-6) domain family (N-terminal) member 9	10 D1|10	237504	NM_146240	NM_146240	Mus musculus Ras association (RalGDS/AF-6) domain family (N-terminal) member 9 (Rassf9), mRNA.		1.28198	1.61102	1.25666	-2s	-3s	+2s	Gene
4481	10525016	Tbx3	0.0483679	9.95372	9.20614	9.80356	0.561586	0.291972	0.534659	1.1097	1.1097	Islet+_Cxcr4+ up vs Neg	0.0502108	0.0164981	1.78257	0.660935	-1.51301	Islet+_Cxcr4- down vs Neg	0.0222794	0.0553009	1.6521	1.67898	1.67898	Islet+_Cxcr4+ up vs Islet+_Cxcr4-	+	35	chr5:120120678-120134610	NM_011535	Tbx3	T-box 3	5 F|5 65.0 cM	21386	NM_011535	NM_011535	Mus musculus T-box 3 (Tbx3), transcript variant 1, mRNA.		1.02929	1.01972	1.00938	+0.5s	+0.5s	+0.5s	Gene
8201	10528207	Cd36	0.0154438	9.09583	8.34827	7.29361	0.00548069	0.0145734	2.26116	3.48756	3.48756	Islet+_Cxcr4+ up vs Neg	0.047983	0.00688311	2.16222	2.07722	2.07722	Islet+_Cxcr4- up vs Neg	0.12962	0.132797	0.887328	1.67896	1.67896	Islet+_Cxcr4+ up vs Islet+_Cxcr4-	-	38	chr5:17287834-17355562	NM_001159557	Cd36	CD36 antigen	5 A3|5 2.0 cM	12491	NM_001159557	NM_001159557	Mus musculus CD36 antigen (Cd36), transcript variant 4, mRNA.		1.02788	1.0126	1.01509	---	---	---	mRNA Only
8530	10358611	Hmcn1	0.00357113	8.12971	7.38384	7.30039	0.00194474	0.00325437	2.71114	1.77684	1.77684	Islet+_Cxcr4+ up vs Neg	0.617148	0.708925	0.209611	1.05955	1.05955	Islet+_Cxcr4- up vs Neg	0.00329297	0.0765994	2.48241	1.67698	1.67698	Islet+_Cxcr4+ up vs Islet+_Cxcr4-	-	25	chr1:152562831-152562954	NM_001024720	Hmcn1	hemicentin 1	1 G1|1	545370	NM_001024720	NM_001024720	Mus musculus hemicentin 1 (Hmcn1), mRNA.		1.15886	1.26397	1.0907	-1s	-2s	+0.5s	Gene
6351	10551852	Clip3	0.0102377	10.9906	10.246	10.6578	0.0833214	0.180618	1.07924	1.25948	1.25948	Islet+_Cxcr4+ up vs Neg	0.0424799	0.0948546	1.37182	0.751664	-1.33038	Islet+_Cxcr4- down vs Neg	0.00353179	0.0297172	2.45201	1.67559	1.67559	Islet+_Cxcr4+ up vs Islet+_Cxcr4-	+	36	chr7:31077230-31091876	NM_001081114	Clip3	CAP-GLY domain containing linker protein 3	7 B1|7	76686	NM_001081114	NM_001081114	Mus musculus CAP-GLY domain containing linker protein 3 (Clip3), mRNA.		1.02676	1.07532	1.04729	+0.5s	+0.5s	-0.5s	Gene
34472	10375358	Ebf1	0.0673341	7.54947	6.80855	7.05944	0.102827	0.0536725	1.27025	1.40447	1.40447	Islet+_Cxcr4+ up vs Neg	0.362836	0.304758	0.516045	0.840376	-1.18994	Islet+_Cxcr4- down vs Neg	0.0270618	0.133451	1.56764	1.67124	1.67124	Islet+_Cxcr4+ up vs Islet+_Cxcr4-	+	25	chr11:44430823-44431216	ENSMUST00000081265	Ebf1	early B-cell factor 1	11 B1.1|11 20.0 cM	13591	ENSMUST00000081265	ENSMUST00000081265	Isoform Long of Transcription factor COE1 gene:ENSMUSG00000057098		1.0348	1.03919	1.07535	-0.5s	+0.5s	-0.5s	Gene
16150	10499108	Glt28d2	0.0645279	8.04876	7.30828	7.78948	0.341557	0.280168	0.552581	1.19688	1.19688	Islet+_Cxcr4+ up vs Neg	0.103751	0.0888055	1.05156	0.716382	-1.3959	Islet+_Cxcr4- down vs Neg	0.0256352	0.15404	1.59116	1.67073	1.67073	Islet+_Cxcr4+ up vs Islet+_Cxcr4-	-	20	chr3:85673768-85691324	NM_177130	Glt28d2	glycosyltransferase 28 domain containing 2	3 F1|3	320302	NM_177130	NM_177130	Mus musculus glycosyltransferase 28 domain containing 2 (Glt28d2), mRNA.		1.05597	1.06106	1.12045	+0.5s	-0.5s	+1s	Gene
29755	10372208	Acss3	0.0134068	7.90033	7.16154	7.31491	0.0165196	0.0169221	1.782	1.50047	1.50047	Islet+_Cxcr4+ up vs Neg	0.421244	0.0585492	1.23248	0.899151	-1.11216	Islet+_Cxcr4- down vs Neg	0.00596004	0.0234072	2.22475	1.66877	1.66877	Islet+_Cxcr4+ up vs Islet+_Cxcr4-	-	44	chr10:106373233-106560724	NM_001142804	Acss3	acyl-CoA synthetase short-chain family member 3	10 D1|10	380660	NM_001142804	NM_001142804	Mus musculus acyl-CoA synthetase short-chain family member 3 (Acss3), transcript variant 1, mRNA.		1.5219	1.49245	1.01973	+3s	+3s	+0.5s	Gene
5504	10415693	Shisa2	0.00155121	10.3206	9.58327	9.78807	0.00320486	0.0687139	2.49419	1.44642	1.44642	Islet+_Cxcr4+ up vs Neg	0.118368	0.20101	0.926766	0.867656	-1.15253	Islet+_Cxcr4- down vs Neg	0.000602191	0.0395346	3.22027	1.66704	1.66704	Islet+_Cxcr4+ up vs Islet+_Cxcr4-	+	29	chr14:60244145-60250497	NM_145463	Shisa2	shisa homolog 2 (Xenopus laevis)	14 D1|14	219134	NM_145463	NM_145463	Mus musculus shisa homolog 2 (Xenopus laevis) (Shisa2), mRNA.		1.04056	1.10511	1.06204	---	---	---	mRNA Only
11711	10446473	Lama1	0.0145387	9.97537	9.2393	9.57867	0.0593714	0.0976949	1.22642	1.3165	1.3165	Islet+_Cxcr4+ up vs Neg	0.0942962	0.213648	1.02551	0.790384	-1.26521	Islet+_Cxcr4- down vs Neg	0.00505672	0.0363729	2.29613	1.66564	1.66564	Islet+_Cxcr4+ up vs Islet+_Cxcr4-	+	63	chr17:68046605-68171989	NM_008480	Lama1	laminin, alpha 1	17 E1.1|17 38.0 cM	16772	NM_008480	NM_008480	Mus musculus laminin, alpha 1 (Lama1), mRNA.		1.95869	2.17478	1.11033	-6s	-6s	+1s	Gene
11813	10532032	Barhl2	0.0116453	7.33935	6.6048	6.72974	0.0126884	0.014367	1.89659	1.52585	1.52585	Islet+_Cxcr4+ up vs Neg	0.499072	0.482617	0.316397	0.917039	-1.09047	Islet+_Cxcr4- down vs Neg	0.00551185	0.0791889	2.2587	1.66389	1.66389	Islet+_Cxcr4+ up vs Islet+_Cxcr4-	-	29	chr5:106881533-106887469	NM_001005477	Barhl2	BarH-like 2 (Drosophila)	5 E5|5	104382	NM_001005477	NM_001005477	Mus musculus BarH-like 2 (Drosophila) (Barhl2), mRNA.		1.03419	1.04967	1.08556	+0.5s	-0.5s	+0.5s	Gene
27343	10539393	Slc4a5	0.0582782	7.94713	7.21608	7.6948	0.335905	0.222333	0.652996	1.19113	1.19113	Islet+_Cxcr4+ up vs Neg	0.0944579	0.091486	1.03865	0.717613	-1.39351	Islet+_Cxcr4- down vs Neg	0.0230919	0.00820969	2.08567	1.65984	1.65984	Islet+_Cxcr4+ up vs Islet+_Cxcr4-	+	27	chr6:83174665-83253746	NM_001166067	Slc4a5	solute carrier family 4, sodium bicarbonate cotransporter, member 5	6 C3|6	232156	NM_001166067	NM_001166067	Mus musculus solute carrier family 4, sodium bicarbonate cotransporter, member 5 (Slc4a5), mRNA.		1.05107	1.00879	1.04191	+0.5s	+0.5s	+0.5s	Gene
8581	10358635	Hmcn1	0.0174185	8.51195	7.78108	7.80745	0.0125431	0.00882279	2.05439	1.62958	1.62958	Islet+_Cxcr4+ up vs Neg	0.899539	0.860771	0.0651124	0.981889	-1.01844	Islet+_Cxcr4- down vs Neg	0.0107054	0.0381842	1.9704	1.65964	1.65964	Islet+_Cxcr4+ up vs Islet+_Cxcr4-	-	25	chr1:152590717-152590986	NM_001024720	Hmcn1	hemicentin 1	1 G1|1	545370	NM_001024720	NM_001024720	Mus musculus hemicentin 1 (Hmcn1), mRNA.		1.14159	1.03141	1.10682	+1s	+0.5s	+1s	Gene
34585	10569714	Cacng7	0.00168536	9.46592	8.73516	9.16652	0.0348335	0.188455	1.458	1.23063	1.23063	Islet+_Cxcr4+ up vs Neg	0.00786603	0.107563	2.10424	0.741561	-1.34851	Islet+_Cxcr4- down vs Neg	0.000568267	0.0023408	3.24545	1.65951	1.65951	Islet+_Cxcr4+ up vs Islet+_Cxcr4-	+	30	chr7:3365532-3366537	NM_133189	Cacng7	calcium channel, voltage-dependent, gamma subunit 7	7 A1|7 2.0 cM	81904	NM_133189	NM_133189	Mus musculus calcium channel, voltage-dependent, gamma subunit 7 (Cacng7), mRNA.		1.0483	1.057	1.0083	---	---	---	mRNA Only
35208	10351380	Ildr2	0.199324	7.72873	7.00177	7.24683	0.226797	0.0607294	1.2166	1.39658	1.39658	Islet+_Cxcr4+ up vs Neg	0.519098	0.348585	0.457691	0.843782	-1.18514	Islet+_Cxcr4- down vs Neg	0.0885255	0.105185	1.05293	1.65515	1.65515	Islet+_Cxcr4+ up vs Islet+_Cxcr4-	+	31	chr1:168184562-168240916	NM_001164528	Ildr2	immunoglobulin-like domain containing receptor 2	1 H2.3|1 86.6 cM	100039795	NM_001164528	NM_001164528	Mus musculus immunoglobulin-like domain containing receptor 2 (Ildr2), mRNA.		1.07064	1.0613	1.0088	+0.5s	+0.5s	+0.5s	Gene
14217	10363901	Etv5	0.0183194	9.81696	9.09169	8.90165	0.00818149	0.104104	2.08717	1.88597	1.88597	Islet+_Cxcr4+ up vs Neg	0.451352	0.257291	0.589575	1.14079	1.14079	Islet+_Cxcr4- up vs Neg	0.0218433	0.069463	1.66068	1.65321	1.65321	Islet+_Cxcr4+ up vs Islet+_Cxcr4-	+	28	chr10:71167036-71170604	NM_023794	Etv5	ets variant gene 5	16 B1|16	104156	NM_023794	NM_023794	Mus musculus ets variant gene 5 (Etv5), mRNA.		1.02859	1.04639	1.07631	-0.5s	+0.5s	-0.5s	Gene
26412	10429029	Adcy8	0.0108589	6.64658	5.92199	7.09549	0.132322	0.34959	0.878368	0.732599	-1.365	Islet+_Cxcr4+ down vs Neg	0.00388666	0.0149402	2.41042	0.443347	-2.25557	Islet+_Cxcr4- down vs Neg	0.0307468	0.127657	1.5122	1.65243	1.65243	Islet+_Cxcr4+ up vs Islet+_Cxcr4-	-	36	chr15:64530596-64753722	NM_009623	Adcy8	adenylate cyclase 8	15 D1|15 37.5 cM	11514	NM_009623	NM_009623	Mus musculus adenylate cyclase 8 (Adcy8), mRNA.		1.09684	1.06672	1.02823	-0.5s	-0.5s	-0.5s	Gene
5509	10491182	Eif5a2	0.103028	10.4787	9.75455	9.98043	0.130111	0.159116	0.885686	1.41248	1.41248	Islet+_Cxcr4+ up vs Neg	0.45699	0.357883	0.446259	0.855075	-1.16949	Islet+_Cxcr4- down vs Neg	0.0436053	0.181325	1.36046	1.65188	1.65188	Islet+_Cxcr4+ up vs Islet+_Cxcr4-	+	26	chr3:28680233-28697770	NM_177586	Eif5a2	eukaryotic translation initiation factor 5A2	3 A3|3	208691	NM_177586	NM_177586	Mus musculus eukaryotic translation initiation factor 5A2 (Eif5a2), mRNA.		1.09487	1.01607	1.11247	-0.5s	+0.5s	-1s	Gene
2749	10463875	Sorcs3	0.0135637	7.88973	7.16699	6.88011	0.00539705	0.0770409	2.26784	2.01339	2.01339	Islet+_Cxcr4+ up vs Neg	0.272921	0.0529278	1.27632	1.22	1.22	Islet+_Cxcr4- up vs Neg	0.0227929	0.0881323	1.6422	1.65032	1.65032	Islet+_Cxcr4+ up vs Islet+_Cxcr4-	+	28	chr19:48280515-48879995	NM_025696	Sorcs3	sortilin-related VPS10 domain containing receptor 3	19 D1|19	66673	NM_025696	NM_025696	Mus musculus sortilin-related VPS10 domain containing receptor 3 (Sorcs3), mRNA.		1.05479	1.06093	1.00582	-0.5s	-0.5s	+0.5s	Gene
21232	10366546	Cpm	0.00692371	9.01893	8.29777	10.7678	0.0132203	0.0168428	1.87876	0.297534	-3.36096	Islet+_Cxcr4+ down vs Neg	0.00268864	0.00120147	2.92029	0.180487	-5.54058	Islet+_Cxcr4- down vs Neg	0.201835	0.0386223	1.41316	1.64851	1.64851	Islet+_Cxcr4+ up vs Islet+_Cxcr4-	+	28	chr10:117066562-117122374	NM_027468	Cpm	carboxypeptidase M	10 D2|10	70574	NM_027468	NM_027468	Mus musculus carboxypeptidase M (Cpm), mRNA.		1.107	1.08734	1.01808	---	---	---	mRNA Only
12787	10473058	Osbpl6	0.0118306	8.99201	8.27094	8.55254	0.0343462	0.010737	1.96912	1.35611	1.35611	Islet+_Cxcr4+ up vs Neg	0.131231	0.0938515	1.02756	0.822679	-1.21554	Islet+_Cxcr4- down vs Neg	0.00422164	0.0318522	2.37452	1.64841	1.64841	Islet+_Cxcr4+ up vs Islet+_Cxcr4-	+	30	chr2:76244595-76438704	NM_145525	Osbpl6	oxysterol binding protein-like 6	2 C3|2	99031	NM_145525	NM_145525	Mus musculus oxysterol binding protein-like 6 (Osbpl6), mRNA.		1.01716	1.00823	1.00886	+0.5s	+0.5s	+0.5s	Gene
11280	10495976	Pitx2	0.00127086	7.7051	6.98501	8.33713	0.0167633	0.111974	1.77564	0.645268	-1.54974	Islet+_Cxcr4+ down vs Neg	0.000416001	0.0228557	3.38091	0.391717	-2.55286	Islet+_Cxcr4- down vs Neg	0.00962012	0.00150471	2.82255	1.64728	1.64728	Islet+_Cxcr4+ up vs Islet+_Cxcr4-	+	45	chr3:128902836-128922509	NM_011098	Pitx2	paired-like homeodomain transcription factor 2	3 G3|3 57.7 cM	18741	NM_011098	NM_011098	Mus musculus paired-like homeodomain transcription factor 2 (Pitx2), transcript variant 2, mRNA.		1.20651	1.01914	1.18385	+2s	+0.5s	+1s	Gene
34844	10519886	Sema3c	0.325805	6.723	6.00431	6.54299	0.705173	0.695067	0.157973	1.13289	1.13289	Islet+_Cxcr4+ up vs Neg	0.27981	0.0639816	1.19394	0.688398	-1.45265	Islet+_Cxcr4- down vs Neg	0.164135	0.155795	0.807446	1.64569	1.64569	Islet+_Cxcr4+ up vs Islet+_Cxcr4-	+	35	chr5:17080634-17236088	NM_013657	Sema3c	sema domain, immunoglobulin domain (Ig), short basic domain, secreted, (semaphorin) 3C	5 A3|5	20348	NM_013657	NM_013657	Mus musculus sema domain, immunoglobulin domain (Ig), short basic domain, secreted, (semaphorin) 3C (Sema3c), mRNA.		1.09495	1.05001	1.14971	+1s	-0.5s	+1s	Gene
15077	10474312	Pax6	4.5701e-05	10.0958	9.37788	7.85363	1.63648e-05	0.00505382	4.78609	4.73122	4.73122	Islet+_Cxcr4+ up vs Neg	0.000148318	0.00132512	3.82881	2.87637	2.87637	Islet+_Cxcr4- up vs Neg	0.00721538	0.0208612	2.14174	1.64486	1.64486	Islet+_Cxcr4+ up vs Islet+_Cxcr4-	+	40	chr2:105509053-105537521	NM_013627	Pax6	paired box gene 6	2 E3|2 58.0 cM	18508	NM_013627	NM_013627	Mus musculus paired box gene 6 (Pax6), mRNA.		1.07862	1.02849	1.10934	-0.5s	+0.5s	-1s	Gene
9004	10468909	Disp1	0.00156507	10.0067	9.28883	9.54901	0.00534581	0.0281064	2.27199	1.37339	1.37339	Islet+_Cxcr4+ up vs Neg	0.0519317	0.00856675	2.06718	0.834984	-1.19763	Islet+_Cxcr4- down vs Neg	0.000547515	0.00571502	3.2616	1.64481	1.64481	Islet+_Cxcr4+ up vs Islet+_Cxcr4-	-	30	chr1_random:48176-69060	NM_026866	Disp1	dispatched homolog 1 (Drosophila)	1|1 101.2 cM	68897	NM_026866	NM_026866	Mus musculus dispatched homolog 1 (Drosophila) (Disp1), mRNA.		1.0084	1.02845	1.01989	+0.5s	+0.5s	-0.5s	Gene
8527	10358599	Hmcn1	0.00932965	8.73701	8.01949	8.05939	0.00723617	0.0532451	2.14049	1.5995	1.5995	Islet+_Cxcr4+ up vs Neg	0.822292	0.292647	0.533656	0.972728	-1.02804	Islet+_Cxcr4- down vs Neg	0.00555931	0.0641434	2.25498	1.64434	1.64434	Islet+_Cxcr4+ up vs Islet+_Cxcr4-	-	25	chr1:152541967-152542063	NM_001024720	Hmcn1	hemicentin 1	1 G1|1	545370	NM_001024720	NM_001024720	Mus musculus hemicentin 1 (Hmcn1), mRNA.		1.12304	1.1369	1.01234	---	---	---	mRNA Only
30597	10407327	Emb	0.000413001	11.403	10.686	11.9512	0.00972946	0.0790462	2.01191	0.683866	-1.46228	Islet+_Cxcr4+ down vs Neg	0.000135058	0.0148882	3.86948	0.416038	-2.40363	Islet+_Cxcr4- down vs Neg	0.00276846	0.00788971	2.55776	1.64376	1.64376	Islet+_Cxcr4+ up vs Islet+_Cxcr4-	+	27	chr13:118009439-118062908	NM_010330	Emb	embigin	13 D2.3|13	13723	NM_010330	NM_010330	Mus musculus embigin (Emb), mRNA.		1.3761	1.48174	1.07677	+2s	+3s	-0.5s	Gene
4140	10489305	Ptprt	0.00102538	8.03439	7.31851	8.14983	0.384698	0.460951	0.41488	0.9231	-1.08331	Islet+_Cxcr4+ down vs Neg	0.000515103	0.0525996	3.28811	0.562014	-1.77931	Islet+_Cxcr4- down vs Neg	0.00113761	0.0104533	2.94401	1.64248	1.64248	Islet+_Cxcr4+ up vs Islet+_Cxcr4-	-	35	chr2:161353359-162486883	NM_021464	Ptprt	protein tyrosine phosphatase, receptor type, T	2 H2|2 93.0 cM	19281	NM_021464	NM_021464	Mus musculus protein tyrosine phosphatase, receptor type, T (Ptprt), mRNA.		1.25984	1.01394	1.24252	+2s	+0.5s	+2s	Gene
14230	10388430	Serpinf1	0.252955	9.0305	8.31713	8.70064	0.421457	0.186774	0.728684	1.25689	1.25689	Islet+_Cxcr4+ up vs Neg	0.354593	0.313775	0.503382	0.76657	-1.30451	Islet+_Cxcr4- down vs Neg	0.11135	0.0438914	1.35762	1.63963	1.63963	Islet+_Cxcr4+ up vs Islet+_Cxcr4-	-	32	chr11:75223271-75236125	NM_011340	Serpinf1	serine (or cysteine) peptidase inhibitor, clade F, member 1	11 B5|11	20317	NM_011340	NM_011340	Mus musculus serine (or cysteine) peptidase inhibitor, clade F, member 1 (Serpinf1), mRNA.		1.0469	1.0077	1.05496	+0.5s	+0.5s	+0.5s	Gene
24658	10403727	Gli3	0.00319121	11.3827	10.6701	10.9543	0.0125124	0.0529834	1.90266	1.34572	1.34572	Islet+_Cxcr4+ up vs Neg	0.0582449	0.124916	1.23474	0.821238	-1.21767	Islet+_Cxcr4- down vs Neg	0.00109586	0.00520502	2.96024	1.63865	1.63865	Islet+_Cxcr4+ up vs Islet+_Cxcr4-	+	30	chr13:15555813-15818806	NM_008130	Gli3	GLI-Kruppel family member GLI3	13 A2|13 14.0 cM	14634	NM_008130	NM_008130	Mus musculus GLI-Kruppel family member GLI3 (Gli3), mRNA.		1.09247	1.01204	1.07948	-0.5s	-0.5s	-0.5s	Gene
23905	10427796	Npr3	0.0880438	9.89372	9.18328	9.45685	0.146369	0.143152	0.844203	1.35366	1.35366	Islet+_Cxcr4+ up vs Neg	0.336489	0.425827	0.473029	0.827266	-1.2088	Islet+_Cxcr4- down vs Neg	0.0349907	0.092534	1.45605	1.63631	1.63631	Islet+_Cxcr4+ up vs Islet+_Cxcr4-	-	30	chr15:11769651-11835429	NM_008728	Npr3	natriuretic peptide receptor 3	15 A1|15 6.7 cM	18162	NM_008728	NM_008728	Mus musculus natriuretic peptide receptor 3 (Npr3), transcript variant 1, mRNA.		1.14403	1.04961	1.08995	-1s	-0.5s	-0.5s	Gene
12531	10507273	Pik3r3	0.0158131	10.3138	9.60428	9.71315	0.0158918	0.0635531	1.79883	1.51635	1.51635	Islet+_Cxcr4+ up vs Neg	0.568695	0.502546	0.298824	0.927315	-1.07838	Islet+_Cxcr4- down vs Neg	0.00772603	0.0603385	2.11204	1.63521	1.63521	Islet+_Cxcr4+ up vs Islet+_Cxcr4-	+	30	chr4:115894519-115975661	NM_181585	Pik3r3	phosphatidylinositol 3 kinase, regulatory subunit, polypeptide 3 (p55)	4 D1|4	18710	NM_181585	NM_181585	Mus musculus phosphatidylinositol 3 kinase, regulatory subunit, polypeptide 3 (p55) (Pik3r3), mRNA.		1.28178	1.19828	1.06968	+2s	+1s	+0.5s	Gene
6947	10502451	Bmpr1b	0.0511448	7.27378	6.56534	6.63686	0.0404878	0.106406	1.39268	1.555	1.555	Islet+_Cxcr4+ up vs Neg	0.779896	0.550764	0.259034	0.951636	-1.05082	Islet+_Cxcr4- down vs Neg	0.027495	0.109734	1.56075	1.63403	1.63403	Islet+_Cxcr4+ up vs Islet+_Cxcr4-	-	31	chr3:141500100-141832182	NM_007560	Bmpr1b	bone morphogenetic protein receptor, type 1B	3 H1|3	12167	NM_007560	NM_007560	Mus musculus bone morphogenetic protein receptor, type 1B (Bmpr1b), mRNA.		1.0774	1.25901	1.35647	-0.5s	+2s	-2s	Gene
23971	10587699	Rasgrf1	0.0123214	7.50986	6.80147	7.01539	0.0227614	0.0581046	1.6428	1.40881	1.40881	Islet+_Cxcr4+ up vs Neg	0.236294	0.0289188	1.53882	0.862193	-1.15983	Islet+_Cxcr4- down vs Neg	0.00478518	0.0150385	2.3201	1.63398	1.63398	Islet+_Cxcr4+ up vs Islet+_Cxcr4-	+	53	chr9:89804613-89921817	NM_011245	Rasgrf1	RAS protein-specific guanine nucleotide-releasing factor 1	9 E3.1|9 50.0 cM	19417	NM_011245	NM_011245	Mus musculus RAS protein-specific guanine nucleotide-releasing factor 1 (Rasgrf1), transcript variant 1, mRNA.		1.04166	1.03197	1.07496	---	---	---	mRNA Only
6733	10466779	Pip5k1b	0.00613538	8.09546	7.38762	7.09008	0.00236504	0.00274213	2.62616	2.00748	2.00748	Islet+_Cxcr4+ up vs Neg	0.186678	0.0908023	1.0419	1.22904	1.22904	Islet+_Cxcr4- up vs Neg	0.0121308	0.00791839	2.10136	1.63337	1.63337	Islet+_Cxcr4+ up vs Islet+_Cxcr4-	-	28	chr19:24369284-24630332	NM_008846	Pip5k1b	phosphatidylinositol-4-phosphate 5-kinase, type 1 beta	19|19 C1	18719	NM_008846	NM_008846	Mus musculus phosphatidylinositol-4-phosphate 5-kinase, type 1 beta (Pip5k1b), mRNA.		1.00309	1.02261	1.01946	+0.5s	-0.5s	+0.5s	Gene
21966	10586722	F830001A07Rik	0.0389866	9.03234	8.32523	8.24327	0.0208525	0.0717311	1.68084	1.72796	1.72796	Islet+_Cxcr4+ up vs Neg	0.757662	0.559103	0.252508	1.05845	1.05845	Islet+_Cxcr4- up vs Neg	0.0317081	0.164153	1.49883	1.63254	1.63254	Islet+_Cxcr4+ up vs Islet+_Cxcr4-	+	25	chr9:68683148-68685932	AK089550	F830001A07Rik	RIKEN cDNA F830001A07 gene	9 C|9	320055	AK089550	AK089550	Mus musculus activated spleen cDNA, RIKEN full-length enriched library, clone:F830001A07 product:hypothetical Microbodies C-terminal targeting signal containing protein, full insert sequence.		1.00249	1.00331	1.00581	---	---	---	mRNA Only
30069	10346882	Adam23	0.393683	8.00224	7.29543	7.93073	0.896343	0.608174	0.215972	1.05082	1.05082	Islet+_Cxcr4+ up vs Neg	0.272772	0.0178647	1.748	0.643807	-1.55326	Islet+_Cxcr4- down vs Neg	0.227804	0.00237471	2.62439	1.6322	1.6322	Islet+_Cxcr4+ up vs Islet+_Cxcr4-	+	31	chr1:63492478-63643089	NM_011780	Adam23	a disintegrin and metallopeptidase domain 23	1 C2|1 31.5 cM	23792	NM_011780	NM_011780	Mus musculus a disintegrin and metallopeptidase domain 23 (Adam23), transcript variant 2, mRNA.		1.16972	1.01535	1.18767	-1s	+0.5s	-1s	Gene
12347	10507099	Gm12824	0.0140156	8.82665	8.12026	9.00624	0.436655	0.0349774	1.45621	0.882954	-1.13256	Islet+_Cxcr4+ down vs Neg	0.00628424	0.00173095	2.76172	0.54112	-1.84802	Islet+_Cxcr4- down vs Neg	0.0168829	0.00414808	2.38215	1.63172	1.63172	Islet+_Cxcr4+ up vs Islet+_Cxcr4-	+	25	chr4:114080465-114082064	NM_001085549	Gm12824	predicted gene 12824	4 D1|4	666048	NM_001085549	NM_001085549	Mus musculus predicted gene 12824 (Gm12824), mRNA.		1.10024	1.10671	1.00587	-0.5s	-0.5s	+0.5s	Gene
19360	10585438	Crabp1	0.0862605	13.3334	12.6281	12.435	0.0398493	0.00817879	2.08731	1.86406	1.86406	Islet+_Cxcr4+ up vs Neg	0.594403	0.00990865	2.00399	1.14324	1.14324	Islet+_Cxcr4- up vs Neg	0.0858905	0.00802083	2.09578	1.63051	1.63051	Islet+_Cxcr4+ up vs Islet+_Cxcr4-	+	25	chr9:54612614-54620917	NM_013496	Crabp1	cellular retinoic acid binding protein I	9 A5.3|9 31.0 cM	12903	NM_013496	NM_013496	Mus musculus cellular retinoic acid binding protein I (Crabp1), mRNA.		1.02557	1.04438	1.01834	+0.5s	+0.5s	-0.5s	Gene
12485	10472694	4933404M02Rik	0.000712551	6.92478	6.21971	6.6898	0.0429264	0.103447	1.36728	1.17689	1.17689	Islet+_Cxcr4+ up vs Neg	0.00217661	0.00490468	2.66222	0.72192	-1.3852	Islet+_Cxcr4- down vs Neg	0.000254928	0.0077705	3.59358	1.63022	1.63022	Islet+_Cxcr4+ up vs Islet+_Cxcr4-	+	42	chr2:70346876-70378858	NM_025744	4933404M02Rik	RIKEN cDNA 4933404M02 gene	2 C2|2	66748	NM_025744	NM_025744	Mus musculus RIKEN cDNA 4933404M02 gene (4933404M02Rik), mRNA.		1.00813	1.00019	1.00832	+0.5s	+0.5s	+0.5s	Gene
29475	10431872	Slc38a1	0.0979953	9.81646	9.11343	8.93784	0.0463782	0.00877362	2.05682	1.83861	1.83861	Islet+_Cxcr4+ up vs Neg	0.634825	0.0745134	1.12777	1.12942	1.12942	Islet+_Cxcr4- up vs Neg	0.0921318	0.0286806	1.54241	1.62792	1.62792	Islet+_Cxcr4+ up vs Islet+_Cxcr4-	-	25	chr15:96402753-96403121	NM_134086	Slc38a1	solute carrier family 38, member 1	15 F1|15	105727	NM_134086	NM_134086	Mus musculus solute carrier family 38, member 1 (Slc38a1), transcript variant 1, mRNA.		1.15824	1.0486	1.21453	-1s	+0.5s	-1s	Gene
31543	10458052	Epb4.1l4a	0.00195784	8.33538	7.63289	8.42246	0.538864	0.492905	0.307237	0.941426	-1.06222	Islet+_Cxcr4+ down vs Neg	0.00104656	0.00714114	2.98024	0.578517	-1.72856	Islet+_Cxcr4- down vs Neg	0.00190926	0.0034274	2.71913	1.62731	1.62731	Islet+_Cxcr4+ up vs Islet+_Cxcr4-	-	26	chr18:33955981-34166860	NM_013512	Epb4.1l4a	erythrocyte protein band 4.1-like 4a	18 B1|18	13824	NM_013512	NM_013512	Mus musculus erythrocyte protein band 4.1-like 4a (Epb4.1l4a), mRNA.		1.30166	1.12622	1.46595	-2s	+1s	-2s	Gene
21957	10586718	9530091C08Rik	0.0402764	8.86502	8.16609	8.00594	0.0188573	0.0182082	1.73973	1.81389	1.81389	Islet+_Cxcr4+ up vs Neg	0.573873	0.632657	0.241184	1.11741	1.11741	Islet+_Cxcr4- up vs Neg	0.0409591	0.220074	1.38765	1.6233	1.6233	Islet+_Cxcr4+ up vs Islet+_Cxcr4-	+	25	chr9:68613153-68617258	NR_033299	9530091C08Rik	RIKEN cDNA 9530091C08 gene	9 C|9	320440	NR_033299	NR_033299	Mus musculus RIKEN cDNA 9530091C08 gene (9530091C08Rik), non-coding RNA.		1.02219	1.02703	1.04982	-0.5s	+0.5s	-0.5s	Gene
3013	10438626	Etv5	0.00264813	9.80827	9.10981	8.95069	0.00120889	0.051464	2.91761	1.812	1.812	Islet+_Cxcr4+ up vs Neg	0.327367	0.0561642	1.25054	1.11661	1.11661	Islet+_Cxcr4- up vs Neg	0.00339677	0.053215	2.46893	1.62277	1.62277	Islet+_Cxcr4+ up vs Islet+_Cxcr4-	-	22	chr16:22381386-22439691	NM_023794	Etv5	ets variant gene 5	16 B1|16	104156	NM_023794	NM_023794	Mus musculus ets variant gene 5 (Etv5), mRNA.		1.14883	1.22513	1.06641	+1s	+2s	-0.5s	Gene
771	10436666	Jam2	0.0738887	9.0309	8.33397	8.11742	0.0330078	0.0118181	1.92745	1.88359	1.88359	Islet+_Cxcr4+ up vs Neg	0.537689	0.1171	0.931443	1.16195	1.16195	Islet+_Cxcr4- up vs Neg	0.0801421	0.0403095	1.39459	1.62105	1.62105	Islet+_Cxcr4+ up vs Islet+_Cxcr4-	+	31	chr16:84774368-84825012	NM_023844	Jam2	junction adhesion molecule 2	16 C3.3|16	67374	NM_023844	NM_023844	Mus musculus junction adhesion molecule 2 (Jam2), mRNA.		1.00267	1.01943	1.01672	+0.5s	-0.5s	+0.5s	Gene
21778	10536667	Ptprz1	0.107268	6.03548	5.34112	6.46347	0.368292	0.322602	0.491333	0.743292	-1.34537	Islet+_Cxcr4+ down vs Neg	0.0434544	0.0990821	1.36197	0.459342	-2.17703	Islet+_Cxcr4- down vs Neg	0.165649	0.0357031	1.44729	1.61817	1.61817	Islet+_Cxcr4+ up vs Islet+_Cxcr4-	+	29	chr6:22825827-23002109	NM_001081306	Ptprz1	protein tyrosine phosphatase, receptor type Z, polypeptide 1	6 A3.1|6	19283	NM_001081306	NM_001081306	Mus musculus protein tyrosine phosphatase, receptor type Z, polypeptide 1 (Ptprz1), mRNA.		1.07846	1.01932	1.09929	+0.5s	-0.5s	+0.5s	Gene
2608	10438358	Sept5	0.0140646	9.34939	8.65559	8.68717	0.0104529	0.0531875	1.98076	1.58252	1.58252	Islet+_Cxcr4+ up vs Neg	0.866858	0.849385	0.0708954	0.978354	-1.02212	Islet+_Cxcr4- down vs Neg	0.00850854	0.0268781	2.07014	1.61753	1.61753	Islet+_Cxcr4+ up vs Islet+_Cxcr4-	-	64	chr16:18620412-18630031	NM_213614	Sept5	septin 5	16 A3|16 11.42 cM	18951	NM_213614	NM_213614	Mus musculus septin 5 (Sept5), mRNA.		1.35463	1.0537	1.42737	-2s	+0.5s	-2s	Gene
3994	10379321	Rab11fip4	0.0113788	8.01818	7.32486	8.35413	0.195862	0.190234	0.720712	0.792265	-1.2622	Islet+_Cxcr4+ down vs Neg	0.00429046	0.0101584	2.3675	0.489958	-2.04099	Islet+_Cxcr4- down vs Neg	0.0239093	0.0433557	1.62143	1.617	1.617	Islet+_Cxcr4+ up vs Islet+_Cxcr4-	+	32	chr11:79404714-79511524	NM_175543	Rab11fip4	RAB11 family interacting protein 4 (class II)	11 B5|11 46.15 cM	268451	NM_175543	NM_175543	Mus musculus RAB11 family interacting protein 4 (class II) (Rab11fip4), mRNA.		1.01716	1.00823	1.00886	+0.5s	+0.5s	+0.5s	Gene
26724	10590031	Itga9	0.00780421	11.2271	10.5352	9.72086	0.00265975	0.00880594	2.57516	2.84071	2.84071	Islet+_Cxcr4+ up vs Neg	0.0375576	0.0203476	1.69149	1.75848	1.75848	Islet+_Cxcr4- up vs Neg	0.0645866	0.0686752	1.18986	1.61543	1.61543	Islet+_Cxcr4+ up vs Islet+_Cxcr4-	+	28	chr9:118515827-118808057	NM_133721	Itga9	integrin alpha 9	9 F3|9 67.0 cM	104099	NM_133721	NM_133721	Mus musculus integrin alpha 9 (Itga9), transcript variant 1, mRNA.		1.0209	1.03219	1.01106	+0.5s	+0.5s	-0.5s	Gene
29545	10432032	Vdr	0.0552728	7.18468	6.49511	6.60444	0.050167	0.01299	1.88639	1.4951	1.4951	Islet+_Cxcr4+ up vs Neg	0.661313	0.661757	0.179593	0.927018	-1.07873	Islet+_Cxcr4- down vs Neg	0.0271551	0.0933469	1.56615	1.6128	1.6128	Islet+_Cxcr4+ up vs Islet+_Cxcr4-	-	34	chr15:97684858-97738727	NM_009504	Vdr	vitamin D receptor	15 F1|15	22337	NM_009504	NM_009504	Mus musculus vitamin D receptor (Vdr), mRNA.		1.11068	1.24619	1.12201	+1s	+2s	-1s	Gene
11980	10422272	Sox21	0.00893596	8.44758	7.75849	8.63421	0.370261	0.412216	0.431492	0.87866	-1.1381	Islet+_Cxcr4+ down vs Neg	0.00391669	0.00926178	2.40708	0.544982	-1.83492	Islet+_Cxcr4- down vs Neg	0.0117046	0.0395822	1.93164	1.61227	1.61227	Islet+_Cxcr4+ up vs Islet+_Cxcr4-	-	30	chr14:118632454-118635653	NM_177753	Sox21	SRY-box containing gene 21	14 E4|14	223227	NM_177753	NM_177753	Mus musculus SRY-box containing gene 21 (Sox21), mRNA.		1.02548	1.00651	1.03215	---	---	---	mRNA Only
16676	10510239	Gm16503	0.416114	9.26435	8.57532	8.33218	0.218076	0.105467	0.976883	1.90814	1.90814	Islet+_Cxcr4+ up vs Neg	0.732024	0.331815	0.479104	1.18356	1.18356	Islet+_Cxcr4- up vs Neg	0.348466	0.218956	0.659643	1.6122	1.6122	Islet+_Cxcr4+ up vs Islet+_Cxcr4-	+	17	chr4:146914327-146917609	ENSMUST00000104964	Gm16503	predicted gene 16503	---	100038537	ENSMUST00000104964	ENSMUST00000104964	Putative uncharacterized protein gene:ENSMUSG00000078160		1.1007	1.44044	1.30866	-0.5s	-2s	+2s	Gene
7978	10493474	Muc1	0.0451036	7.69188	7.00555	7.52598	0.474266	0.473015	0.325125	1.12187	1.12187	Islet+_Cxcr4+ up vs Neg	0.0537201	0.147235	1.26986	0.697164	-1.43438	Islet+_Cxcr4- down vs Neg	0.0196301	0.030242	1.70708	1.60919	1.60919	Islet+_Cxcr4+ up vs Islet+_Cxcr4-	+	31	chr3:89032974-89037299	NM_013605	Muc1	mucin 1, transmembrane	3 F1|3 44.8 cM	17829	NM_013605	NM_013605	Mus musculus mucin 1, transmembrane (Muc1), mRNA.		1.11172	1.08026	1.20095	-1s	+0.5s	-1s	Gene
5019	10500808	Olfml3	0.0101317	11.2973	10.6115	10.4162	0.00438666	0.00199658	2.69971	1.84174	1.84174	Islet+_Cxcr4+ up vs Neg	0.363392	0.119876	0.921268	1.14492	1.14492	Islet+_Cxcr4- up vs Neg	0.0135613	0.0222818	1.8677	1.60862	1.60862	Islet+_Cxcr4+ up vs Islet+_Cxcr4-	-	25	chr3:103539317-103541924	NM_133859	Olfml3	olfactomedin-like 3	3 F2.2|3	99543	NM_133859	NM_133859	Mus musculus olfactomedin-like 3 (Olfml3), mRNA.		1.03687	1.02439	1.06216	+0.5s	-0.5s	+0.5s	Gene
28046	10369932	Susd2	1.70528e-05	8.14201	7.45684	7.74616	0.000129743	0.0101358	3.88692	1.31572	1.31572	Islet+_Cxcr4+ up vs Neg	0.000722131	0.0123307	3.14138	0.818288	-1.22206	Islet+_Cxcr4- down vs Neg	5.50938e-06	0.0109201	5.2589	1.60789	1.60789	Islet+_Cxcr4+ up vs Islet+_Cxcr4-	-	30	chr10:75099124-75106734	NM_027890	Susd2	sushi domain containing 2	10|10 B5.3	71733	NM_027890	NM_027890	Mus musculus sushi domain containing 2 (Susd2), transcript variant 1, mRNA.		1.02476	1.00187	1.02285	-0.5s	+0.5s	-0.5s	Gene
26515	10478924	Gm9873	0.102499	9.13313	8.44922	8.58179	0.0943658	0.0351495	1.45408	1.46545	1.46545	Islet+_Cxcr4+ up vs Neg	0.650048	0.521137	0.283048	0.912207	-1.09624	Islet+_Cxcr4- down vs Neg	0.0489664	0.0945389	1.3101	1.60649	1.60649	Islet+_Cxcr4+ up vs Islet+_Cxcr4-	+	25	chr2:168845770-168846866	ENSMUST00000063891	Gm9873	predicted gene 9873	---	791354	ENSMUST00000063891	ENSMUST00000063891	Putative uncharacterized protein (Fragment) gene:ENSMUSG00000052368		1.26007	1.03541	1.21697	+2s	+0.5s	+1s	Gene
22076	10402473	Clmn	0.0108785	8.13725	7.45478	7.86664	0.12067	0.20129	0.918401	1.20632	1.20632	Islet+_Cxcr4+ up vs Neg	0.0332434	0.0963792	1.47829	0.751655	-1.3304	Islet+_Cxcr4- down vs Neg	0.00385609	0.0948826	2.41385	1.60489	1.60489	Islet+_Cxcr4+ up vs Islet+_Cxcr4-	-	32	chr12:106001324-106103286	NM_053155	Clmn	calmin	12|12 F1	94040	NM_053155	NM_053155	Mus musculus calmin (Clmn), transcript variant 1, mRNA.		1.03087	1.068	1.03602	+0.5s	+0.5s	-0.5s	Gene
22605	10427253	Map3k12	0.0104665	9.22731	8.54633	8.4586	0.00550949	0.0257319	2.25889	1.70374	1.70374	Islet+_Cxcr4+ up vs Neg	0.646477	0.522502	0.281912	1.0627	1.0627	Islet+_Cxcr4- up vs Neg	0.00955631	0.0729741	2.01971	1.60322	1.60322	Islet+_Cxcr4+ up vs Islet+_Cxcr4-	+	25	chr15:102334153-102334317	NM_001163643	Map3k12	mitogen-activated protein kinase kinase kinase 12	15 F3|15	26404	NM_001163643	NM_001163643	Mus musculus mitogen-activated protein kinase kinase kinase 12 (Map3k12), transcript variant 1, mRNA.		1.01537	1.1016	1.11854	+0.5s	-0.5s	+1s	Gene
35244	10375838	Col23a1	0.0796709	9.28774	8.60946	9.16552	0.650614	0.329011	0.48279	1.08841	1.08841	Islet+_Cxcr4+ up vs Neg	0.0733102	0.066801	1.17522	0.68016	-1.47024	Islet+_Cxcr4- down vs Neg	0.0383357	0.0581978	1.4164	1.60023	1.60023	Islet+_Cxcr4+ up vs Islet+_Cxcr4-	+	25	chr11:51103422-51394612	NM_153393	Col23a1	collagen, type XXIII, alpha 1	11 B1.3|11	237759	NM_153393	NM_153393	Mus musculus collagen, type XXIII, alpha 1 (Col23a1), mRNA.		1.0462	1.0392	1.08721	+0.5s	-0.5s	+0.5s	Gene
12466	10422728	Dab2	0.00694156	11.55	10.8725	11.4549	0.537097	0.256573	0.590789	1.06819	1.06819	Islet+_Cxcr4+ up vs Neg	0.00707797	0.0689645	2.15009	0.66785	-1.49734	Islet+_Cxcr4- down vs Neg	0.00346915	0.0900196	2.45978	1.59944	1.59944	Islet+_Cxcr4+ up vs Islet+_Cxcr4-	+	30	chr15:6249849-6390712	NM_023118	Dab2	disabled homolog 2 (Drosophila)	15 A|15 6.7 cM	13132	NM_023118	NM_023118	Mus musculus disabled homolog 2 (Drosophila) (Dab2), transcript variant 1, mRNA.		1.02271	1.01736	1.04047	-0.5s	+0.5s	-0.5s	Gene
2549	10598178	Disp1	0.0140542	11.672	10.9946	11.2903	0.0504361	0.0568557	1.29726	1.30285	1.30285	Islet+_Cxcr4+ up vs Neg	0.107503	0.0235281	1.62841	0.814659	-1.22751	Islet+_Cxcr4- down vs Neg	0.00492052	0.00596237	2.30799	1.59926	1.59926	Islet+_Cxcr4+ up vs Islet+_Cxcr4-	-	25	chr1_random:97012-97501	NM_026866	Disp1	dispatched homolog 1 (Drosophila)	1|1 101.2 cM	68897	NM_026866	NM_026866	Mus musculus dispatched homolog 1 (Drosophila) (Disp1), mRNA.		2.08294	1.81811	1.14566	-6s	-6s	-1s	Gene
26120	10564237	Gm9801	0.0704496	8.65813	7.98399	7.77238	0.031333	0.00193404	2.71353	1.84773	1.84773	Islet+_Cxcr4+ up vs Neg	0.528998	0.30321	0.518256	1.15798	1.15798	Islet+_Cxcr4- up vs Neg	0.0774305	0.0583546	1.23392	1.59564	1.59564	Islet+_Cxcr4+ up vs Islet+_Cxcr4-	-	42	chr7:69239392-69354365	ENSMUST00000054860	Gm9801	predicted gene 9801	7 C|7	330552	ENSMUST00000054860	ENSMUST00000054860	Putative uncharacterized protein gene:ENSMUSG00000045813		1.00533	1.0459	1.04035	+0.5s	-0.5s	+0.5s	Gene
34572	10459785	Gm672	0.000461869	9.08006	8.40593	8.38715	0.000306437	0.0146792	3.51366	1.61654	1.61654	Islet+_Cxcr4+ up vs Neg	0.847107	0.789911	0.102422	1.0131	1.0131	Islet+_Cxcr4- up vs Neg	0.000356141	0.0310048	3.44838	1.59563	1.59563	Islet+_Cxcr4+ up vs Islet+_Cxcr4-	-	26	chr18:75590859-75857208	NM_201354	Gm672	predicted gene 672	18 E3|18	269037	NM_201354	NM_201354	Mus musculus predicted gene 672 (Gm672), mRNA.		1.18782	1.06789	1.11231	+1s	+0.5s	+1s	Gene
28695	10541260	Cecr2	0.0295281	11.0382	10.3659	10.617	0.0636276	0.0573848	1.2412	1.33911	1.33911	Islet+_Cxcr4+ up vs Neg	0.224716	0.0668526	1.17488	0.840253	-1.19012	Islet+_Cxcr4- down vs Neg	0.0110471	0.043352	1.95675	1.5937	1.5937	Islet+_Cxcr4+ up vs Islet+_Cxcr4-	+	27	chr6:120704732-120717822	NM_001128151	Cecr2	cat eye syndrome chromosome region, candidate 2 homolog (human)	6 F1|6 54.0 cM	330409	NM_001128151	NM_001128151	Mus musculus cat eye syndrome chromosome region, candidate 2 homolog (human) (Cecr2), mRNA.		1.15018	1.0258	1.12125	---	---	---	mRNA Only
34649	10435415	Sema5b	0.0044963	8.10812	7.43666	8.22355	0.482583	0.310399	0.50808	0.923109	-1.0833	Islet+_Cxcr4+ down vs Neg	0.00221896	0.0523953	2.65385	0.579593	-1.72535	Islet+_Cxcr4- down vs Neg	0.00480771	0.0498729	2.31806	1.59268	1.59268	Islet+_Cxcr4+ up vs Islet+_Cxcr4-	+	48	chr16:35541448-35664692	NM_013661	Sema5b	sema domain, seven thrombospondin repeats (type 1 and type 1-like), transmembrane domain (TM) and short cytoplasmic domain, (semaphorin) 5B	16 B3|16	20357	NM_013661	NM_013661	Mus musculus sema domain, seven thrombospondin repeats (type 1 and type 1-like), transmembrane domain (TM) and short cytoplasmic domain, (semaphorin) 5B (Sema5b), mRNA.		1.07634	1.03738	1.11657	+0.5s	-0.5s	+1s	Gene
20066	10475866	Bcl2l11	0.000352763	10.1929	9.52156	9.90146	0.00850722	0.0189034	2.07021	1.22384	1.22384	Islet+_Cxcr4+ up vs Neg	0.00242166	0.0326751	2.61589	0.768495	-1.30125	Islet+_Cxcr4- down vs Neg	0.000115145	0.0100267	3.93875	1.59252	1.59252	Islet+_Cxcr4+ up vs Islet+_Cxcr4-	+	43	chr2:127951774-127988283	NM_207680	Bcl2l11	BCL2-like 11 (apoptosis facilitator)	2|2 F3-G1	12125	NM_207680	NM_207680	Mus musculus BCL2-like 11 (apoptosis facilitator) (Bcl2l11), transcript variant 1, mRNA.		1.00136	1.07351	1.07205	+0.5s	-0.5s	+0.5s	Gene
12319	10582464	ncrna:snRNA chromosome:NCBIM37:8:125506737:125506843:-1 gene:ENSMUSG00000065915	0.106602	9.20442	8.53382	8.44507	0.0563601	0.0953577	1.24903	1.69273	1.69273	Islet+_Cxcr4+ up vs Neg	0.792012	0.494613	0.305734	1.06345	1.06345	Islet+_Cxcr4- up vs Neg	0.082359	0.15637	1.08429	1.59174	1.59174	Islet+_Cxcr4+ up vs Islet+_Cxcr4-	-	4	chr8:125506737-125506843	---	---	---	---	---	---	ENSMUST00000083981	ncrna:snRNA chromosome:NCBIM37:8:125506737:125506843:-1 gene:ENSMUSG00000065915		1.0455	1.02321	1.06977	+0.5s	-0.5s	+0.5s	Gene
9976	10385175	Wwc1	0.0332979	7.81394	7.14546	7.86909	0.815746	0.775839	0.110228	0.962494	-1.03897	Islet+_Cxcr4+ down vs Neg	0.0187251	0.0114685	1.94049	0.605573	-1.65133	Islet+_Cxcr4- down vs Neg	0.0255726	0.0958099	1.59223	1.58939	1.58939	Islet+_Cxcr4+ up vs Islet+_Cxcr4-	-	51	chr11:35651906-35793969	NM_170779	Wwc1	WW, C2 and coiled-coil domain containing 1	11 A4|11	211652	NM_170779	NM_170779	Mus musculus WW, C2 and coiled-coil domain containing 1 (Wwc1), mRNA.		1.02985	1.04841	1.01802	-0.5s	-0.5s	+0.5s	Gene
4774	10355312	Ikzf2	0.000481912	8.87306	8.20477	8.57348	0.00941942	0.0747493	2.02598	1.23079	1.23079	Islet+_Cxcr4+ up vs Neg	0.00359595	0.0192148	2.44419	0.77448	-1.29119	Islet+_Cxcr4- down vs Neg	0.000156797	0.0334319	3.80466	1.58918	1.58918	Islet+_Cxcr4+ up vs Islet+_Cxcr4-	-	34	chr1:69583964-69733714	NM_011770	Ikzf2	IKAROS family zinc finger 2	1 C3|1	22779	NM_011770	NM_011770	Mus musculus IKAROS family zinc finger 2 (Ikzf2), mRNA.		1.02029	1.04318	1.02244	-0.5s	-0.5s	+0.5s	Gene
23827	10393341	Rhbdf2	0.0107479	9.16244	8.49712	9.11416	0.774648	0.783424	0.110896	1.03403	1.03403	Islet+_Cxcr4+ up vs Neg	0.00867795	0.0502077	2.06158	0.652004	-1.53373	Islet+_Cxcr4- down vs Neg	0.00616313	0.0129597	2.2102	1.58593	1.58593	Islet+_Cxcr4+ up vs Islet+_Cxcr4-	-	44	chr11:116459479-116488333	NM_172572	Rhbdf2	rhomboid 5 homolog 2 (Drosophila)	11 E2|11	217344	NM_172572	NM_172572	Mus musculus rhomboid 5 homolog 2 (Drosophila) (Rhbdf2), transcript variant 1, mRNA.		1.22668	1.00837	1.2165	-2s	+0.5s	-1s	Gene
29145	10481592	Dnm1	0.0465736	8.76787	8.10268	8.73141	0.878651	0.773483	0.111549	1.0256	1.0256	Islet+_Cxcr4+ up vs Neg	0.0334372	0.00902178	2.04471	0.646745	-1.5462	Islet+_Cxcr4- down vs Neg	0.0271207	0.0402333	1.5667	1.58579	1.58579	Islet+_Cxcr4+ up vs Islet+_Cxcr4-	-	48	chr2:32163991-32208824	NM_010065	Dnm1	dynamin 1	2 B|2 17.0 cM	13429	NM_010065	NM_010065	Mus musculus dynamin 1 (Dnm1), mRNA.		2.54537	1.71195	1.48683	+6s	+3s	+2s	Gene
6444	10491962	Foxo1	0.0037862	9.68075	9.01579	9.50764	0.202593	0.255865	0.693376	1.12748	1.12748	Islet+_Cxcr4+ up vs Neg	0.00662215	0.00476983	2.3215	0.711114	-1.40624	Islet+_Cxcr4- down vs Neg	0.00152334	0.04097	2.8172	1.58552	1.58552	Islet+_Cxcr4+ up vs Islet+_Cxcr4-	+	27	chr3:52072296-52153460	NM_019739	Foxo1	forkhead box O1	3 C|3 22.5 cM	56458	NM_019739	NM_019739	Mus musculus forkhead box O1 (Foxo1), mRNA.		1.04733	1.15635	1.1041	+0.5s	+1s	-0.5s	Gene
16512	10389283	Lhx1	0.257674	8.31577	7.652	8.28864	0.948854	0.940851	0.0264791	1.01898	1.01898	Islet+_Cxcr4+ up vs Neg	0.167661	0.15737	0.803078	0.643209	-1.5547	Islet+_Cxcr4- down vs Neg	0.152948	0.0472538	1.32556	1.58422	1.58422	Islet+_Cxcr4+ up vs Islet+_Cxcr4-	-	34	chr11:84331479-84339036	NM_008498	Lhx1	LIM homeobox protein 1	11 C|11 48.0 cM	16869	NM_008498	NM_008498	Mus musculus LIM homeobox protein 1 (Lhx1), mRNA.		1.00092	1.01193	1.01286	+0.5s	-0.5s	+0.5s	Gene
11667	10422013	Klf12	0.00154692	10.7256	10.0654	9.87751	0.0006587	0.0425506	3.18131	1.80015	1.80015	Islet+_Cxcr4+ up vs Neg	0.203014	0.23247	0.692474	1.13911	1.13911	Islet+_Cxcr4- up vs Neg	0.00240491	0.0150062	2.6189	1.58031	1.58031	Islet+_Cxcr4+ up vs Islet+_Cxcr4-	-	32	chr14:100269851-100549015	NM_010636	Klf12	Kruppel-like factor 12	14 E2.2|14 47.5 cM	16597	NM_010636	NM_010636	Mus musculus Kruppel-like factor 12 (Klf12), mRNA.		1.0447	1.0452	1.00048	+0.5s	+0.5s	-0.5s	Gene
29188	10406254	Ell2	0.0290869	8.98941	8.33183	9.49485	0.162307	0.0547056	1.26197	0.704448	-1.41955	Islet+_Cxcr4+ down vs Neg	0.0105151	0.0766445	1.97819	0.446577	-2.23925	Islet+_Cxcr4- down vs Neg	0.0836209	0.130534	1.07769	1.57744	1.57744	Islet+_Cxcr4+ up vs Islet+_Cxcr4-	+	27	chr13:75844932-75909809	NM_138953	Ell2	elongation factor RNA polymerase II 2	13 C1|13	192657	NM_138953	NM_138953	Mus musculus elongation factor RNA polymerase II 2 (Ell2), mRNA.		1.20961	1.21921	1.00794	-1s	-1s	+0.5s	Gene
16151	10498998	D930015E06Rik	0.00932339	10.2375	9.58024	9.77213	0.0171163	0.038389	1.76659	1.38065	1.38065	Islet+_Cxcr4+ up vs Neg	0.22668	0.170245	0.768926	0.875459	-1.14226	Islet+_Cxcr4- down vs Neg	0.00364205	0.0610134	2.43865	1.57706	1.57706	Islet+_Cxcr4+ up vs Islet+_Cxcr4-	-	36	chr3:83702131-83844083	NM_172681	D930015E06Rik	RIKEN cDNA D930015E06 gene	3 F1|3	229473	NM_172681	NM_172681	Mus musculus RIKEN cDNA D930015E06 gene (D930015E06Rik), mRNA.		1.04917	1.35783	1.2942	+0.5s	+2s	-2s	Gene
27125	10344897	Sulf1	0.0415014	10.4857	9.82939	10.3718	0.60433	0.606135	0.218726	1.08216	1.08216	Islet+_Cxcr4+ up vs Neg	0.0404985	0.0632756	1.39256	0.68661	-1.45643	Islet+_Cxcr4- down vs Neg	0.019823	0.185324	1.70283	1.5761	1.5761	Islet+_Cxcr4+ up vs Islet+_Cxcr4-	+	47	chr1:12682523-12850458	NM_001198565	Sulf1	sulfatase 1	1 A3|1	240725	NM_001198565	NM_001198565	Mus musculus sulfatase 1 (Sulf1), transcript variant 1, mRNA.		1.10656	1.08161	1.02307	---	---	---	mRNA Only
19561	10561104	Axl	8.25666e-05	9.33639	8.68109	8.86539	0.000203467	0.00337683	3.69151	1.38607	1.38607	Islet+_Cxcr4+ up vs Neg	0.0203144	0.119607	1.6922	0.880075	-1.13627	Islet+_Cxcr4- down vs Neg	3.13541e-05	0.0184939	4.50371	1.57495	1.57495	Islet+_Cxcr4+ up vs Islet+_Cxcr4-	-	44	chr7:26542292-26573674	NM_009465	Axl	AXL receptor tyrosine kinase	7 A3-B1|7 6.0 cM	26362	NM_009465	NM_009465	Mus musculus AXL receptor tyrosine kinase (Axl), transcript variant 1, mRNA.		1.0909	1.02378	1.06556	-0.5s	-0.5s	-0.5s	Gene
24413	10477986	Nnat	0.186759	12.1351	11.4801	12.0881	0.895954	0.798017	0.0979879	1.03312	1.03312	Islet+_Cxcr4+ up vs Neg	0.128103	0.0549327	1.26017	0.656137	-1.52407	Islet+_Cxcr4- down vs Neg	0.106042	0.0549693	1.25988	1.57454	1.57454	Islet+_Cxcr4+ up vs Islet+_Cxcr4-	+	39	chr2:157385846-157388253	NM_010923	Nnat	neuronatin	2 H1|2 88.0 cM	18111	NM_010923	NM_010923	Mus musculus neuronatin (Nnat), transcript variant 1, mRNA.		1.52933	1.72202	1.126	-3s	-3s	+1s	Gene
34476	10519693	Sema3d	0.00104415	6.41509	5.7632	6.58042	0.212554	0.457369	0.672531	0.891724	-1.12142	Islet+_Cxcr4+ down vs Neg	0.000460003	0.0236349	3.33724	0.567535	-1.76201	Islet+_Cxcr4- down vs Neg	0.00151595	0.00656208	2.81932	1.57122	1.57122	Islet+_Cxcr4+ up vs Islet+_Cxcr4-	+	34	chr5:12383556-12587058	NM_028882	Sema3d	sema domain, immunoglobulin domain (Ig), short basic domain, secreted, (semaphorin) 3D	5 A2|5	108151	NM_028882	NM_028882	Mus musculus sema domain, immunoglobulin domain (Ig), short basic domain, secreted, (semaphorin) 3D (Sema3d), mRNA.		1.05394	1.05566	1.11261	+0.5s	-0.5s	+1s	Gene
5085	10525365	Hvcn1	0.0297235	8.97577	8.32802	8.87208	0.605514	0.648507	0.217876	1.07452	1.07452	Islet+_Cxcr4+ up vs Neg	0.0288471	0.0591798	1.5399	0.685836	-1.45807	Islet+_Cxcr4- down vs Neg	0.0144314	0.144292	1.84069	1.56673	1.56673	Islet+_Cxcr4+ up vs Islet+_Cxcr4-	+	30	chr5:122659746-122708086	NM_001042489	Hvcn1	hydrogen voltage-gated channel 1	5 F|5	74096	NM_001042489	NM_001042489	Mus musculus hydrogen voltage-gated channel 1 (Hvcn1), transcript variant 1, mRNA.		1.80623	1.4583	2.63402	-6s	+2s	-6s	Gene
5450	10415651	Fgf9	0.105506	7.12847	6.48217	6.56146	0.0825624	0.138729	1.08322	1.48145	1.48145	Islet+_Cxcr4+ up vs Neg	0.780792	0.410234	0.386968	0.946523	-1.0565	Islet+_Cxcr4- down vs Neg	0.0553251	0.172228	1.25708	1.56515	1.56515	Islet+_Cxcr4+ up vs Islet+_Cxcr4-	+	33	chr14:58691523-58731174	NM_013518	Fgf9	fibroblast growth factor 9	14 D|14 21.0 cM	14180	NM_013518	NM_013518	Mus musculus fibroblast growth factor 9 (Fgf9), mRNA.		1.26089	1.01344	1.24418	+2s	+0.5s	+2s	Gene
24777	10453738	Fzd8	0.00258995	8.5842	7.93902	8.84908	0.133063	0.286306	0.875943	0.832273	-1.20153	Islet+_Cxcr4+ down vs Neg	0.000991956	0.0300211	3.00351	0.532164	-1.87912	Islet+_Cxcr4- down vs Neg	0.00549394	0.00955643	2.26012	1.56394	1.56394	Islet+_Cxcr4+ up vs Islet+_Cxcr4-	+	25	chr18:9212918-9214975	NM_008058	Fzd8	frizzled homolog 8 (Drosophila)	18 A1|18 2.0 cM	14370	NM_008058	NM_008058	Mus musculus frizzled homolog 8 (Drosophila) (Fzd8), mRNA.		1.02573	1.02854	1.055	+0.5s	-0.5s	+0.5s	Gene
17375	10474915	Gchfr	0.0192098	8.45464	7.81125	8.24743	0.248552	0.419969	0.604583	1.15446	1.15446	Islet+_Cxcr4+ up vs Neg	0.0360771	0.0158141	1.80096	0.739092	-1.35301	Islet+_Cxcr4- down vs Neg	0.00739041	0.0521974	2.13133	1.562	1.562	Islet+_Cxcr4+ up vs Islet+_Cxcr4-	+	27	chr2:118993524-118998125	NM_177157	Gchfr	GTP cyclohydrolase I feedback regulator	2 E5|2	320415	NM_177157	NM_177157	Mus musculus GTP cyclohydrolase I feedback regulator (Gchfr), mRNA.		1.05314	1.03597	1.01657	+0.5s	+0.5s	+0.5s	Gene
10545	10421046	Dock5	0.00539465	9.18298	8.54127	9.47378	0.156673	0.231012	0.805006	0.817452	-1.22331	Islet+_Cxcr4+ down vs Neg	0.0020339	0.0503392	2.69167	0.523947	-1.90859	Islet+_Cxcr4- down vs Neg	0.0117593	0.0601254	1.92962	1.56018	1.56018	Islet+_Cxcr4+ up vs Islet+_Cxcr4-	-	53	chr14:68373676-68551381	NM_177780	Dock5	dedicator of cytokinesis 5	14 D1|14	68813	NM_177780	NM_177780	Mus musculus dedicator of cytokinesis 5 (Dock5), mRNA.		1.04817	1.02754	1.07704	+0.5s	-0.5s	+0.5s	Gene
8036	10553477	Ano5	0.0012224	6.49883	5.8577	5.96309	0.00149277	0.0360391	2.82601	1.44968	1.44968	Islet+_Cxcr4+ up vs Neg	0.319544	0.307485	0.512176	0.929552	-1.07579	Islet+_Cxcr4- down vs Neg	0.000581273	0.00195715	3.23562	1.55955	1.55955	Islet+_Cxcr4+ up vs Islet+_Cxcr4-	+	45	chr7:58766399-58854079	NM_177694	Ano5	anoctamin 5	7 B5|7	233246	NM_177694	NM_177694	Mus musculus anoctamin 5 (Ano5), mRNA.		1.1921	1.16579	1.02257	+1s	+1s	+0.5s	Gene
19564	10401238	Zfp36l1	0.0155887	10.6574	10.0163	10.6586	0.994774	0.985165	0.00649103	0.999174	-1.00083	Islet+_Cxcr4+ down vs Neg	0.0103363	0.0156295	1.98563	0.640717	-1.56075	Islet+_Cxcr4- down vs Neg	0.0104205	0.0357392	1.98211	1.55946	1.55946	Islet+_Cxcr4+ up vs Islet+_Cxcr4-	-	17	chr12:81208747-81214000	NM_007564	Zfp36l1	zinc finger protein 36, C3H type-like 1	12 C3|12	12192	NM_007564	NM_007564	Mus musculus zinc finger protein 36, C3H type-like 1 (Zfp36l1), mRNA.		1.2157	1.34797	1.63873	-2s	+2s	-3s	Gene
8767	10468722	Gfra1	0.208757	8.10072	7.4598	7.98535	0.743668	0.586686	0.231594	1.08325	1.08325	Islet+_Cxcr4+ up vs Neg	0.169738	0.0397538	1.40062	0.694693	-1.43949	Islet+_Cxcr4- down vs Neg	0.10578	0.142387	0.975596	1.55932	1.55932	Islet+_Cxcr4+ up vs Islet+_Cxcr4-	-	38	chr19:58310102-58529849	NM_010279	Gfra1	glial cell line derived neurotrophic factor family receptor alpha 1	19 D2-D3|19 29.0 cM	14585	NM_010279	NM_010279	Mus musculus glial cell line derived neurotrophic factor family receptor alpha 1 (Gfra1), mRNA.		1.00283	1.01717	1.01429	+0.5s	+0.5s	-0.5s	Gene
23338	10453057	Cyp1b1	0.0752543	7.01735	6.37716	6.66105	0.16261	0.106546	0.972463	1.28014	1.28014	Islet+_Cxcr4+ up vs Neg	0.251771	0.104239	0.98197	0.821376	-1.21747	Islet+_Cxcr4- down vs Neg	0.0288211	0.105486	1.54029	1.55853	1.55853	Islet+_Cxcr4+ up vs Islet+_Cxcr4-	-	26	chr17:80106293-80114381	NM_009994	Cyp1b1	cytochrome P450, family 1, subfamily b, polypeptide 1	17 E3|17	13078	NM_009994	NM_009994	Mus musculus cytochrome P450, family 1, subfamily b, polypeptide 1 (Cyp1b1), mRNA.		1.04481	1.00076	1.0456	-0.5s	+0.5s	-0.5s	Gene
35091	10485633	Gm10796	0.00781727	9.5504	8.91262	8.96883	0.00669811	0.0574915	2.17405	1.49648	1.49648	Islet+_Cxcr4+ up vs Neg	0.70877	0.661948	0.179176	0.961791	-1.03973	Islet+_Cxcr4- down vs Neg	0.00435031	0.0853465	2.36148	1.55593	1.55593	Islet+_Cxcr4+ up vs Islet+_Cxcr4-	-	25	chr2:104836539-104836859	ENSMUST00000099651	Gm10796	predicted gene 10796	---	100038694	ENSMUST00000099651	ENSMUST00000099651	Putative uncharacterized protein gene:ENSMUSG00000074989		1.0947	1.04132	1.05126	-0.5s	-0.5s	-0.5s	Gene
11606	10446376	Man2a1	0.0963025	11.314	10.6782	11.0021	0.239319	0.13867	0.858017	1.24135	1.24135	Islet+_Cxcr4+ up vs Neg	0.223807	0.0345765	1.46122	0.79892	-1.25169	Islet+_Cxcr4- down vs Neg	0.0373968	0.0802374	1.42717	1.55378	1.55378	Islet+_Cxcr4+ up vs Islet+_Cxcr4-	+	40	chr17:64950989-65104450	NM_008549	Man2a1	mannosidase 2, alpha 1	17|17 E1.2	17158	NM_008549	NM_008549	Mus musculus mannosidase 2, alpha 1 (Man2a1), mRNA.		1.02733	1.09103	1.06201	+0.5s	+0.5s	-0.5s	Gene
10762	10580955	ncrna:snoRNA chromosome:NCBIM37:8:98280850:98280982:-1 gene:ENSMUSG00000065211	0.265602	10.1232	9.48901	9.26139	0.128578	0.0239068	1.62148	1.81734	1.81734	Islet+_Cxcr4+ up vs Neg	0.658113	0.402909	0.394793	1.1709	1.1709	Islet+_Cxcr4- up vs Neg	0.242444	0.182943	0.737684	1.55208	1.55208	Islet+_Cxcr4+ up vs Islet+_Cxcr4-	-	25	chr8:98280850-98280984	---	---	---	---	---	---	ENSMUST00000083277	ncrna:snoRNA chromosome:NCBIM37:8:98280850:98280982:-1 gene:ENSMUSG00000065211		1.01823	1.15347	1.1745	-0.5s	+1s	-1s	Gene
30186	10406934	Etv1	0.00647967	10.6963	10.0636	9.70486	0.00232654	0.058491	2.63329	1.98815	1.98815	Islet+_Cxcr4+ up vs Neg	0.117253	0.232621	0.930876	1.2823	1.2823	Islet+_Cxcr4- up vs Neg	0.0180301	0.00402398	2.39534	1.55046	1.55046	Islet+_Cxcr4+ up vs Islet+_Cxcr4-	+	32	chr13:104146330-104147784	NM_007960	Etv1	ets variant gene 1	12 A3-B1|12 18.5 cM	14009	NM_007960	NM_007960	Mus musculus ets variant gene 1 (Etv1), transcript variant 1, mRNA.		1.08152	1.03273	1.04725	-0.5s	-0.5s	-0.5s	Gene
10968	10445816	Lrfn2	0.0318109	6.79858	6.1664	6.53949	0.192977	0.0532939	1.27332	1.19672	1.19672	Islet+_Cxcr4+ up vs Neg	0.0792363	0.00466659	2.331	0.772128	-1.29512	Islet+_Cxcr4- down vs Neg	0.0116803	0.00735725	2.13328	1.5499	1.5499	Islet+_Cxcr4+ up vs Islet+_Cxcr4-	+	26	chr17:49071704-49236913	NM_027452	Lrfn2	leucine rich repeat and fibronectin type III domain containing 2	17 C|17	70530	NM_027452	NM_027452	Mus musculus leucine rich repeat and fibronectin type III domain containing 2 (Lrfn2), mRNA.		1.08212	1.03186	1.1166	+0.5s	-0.5s	+1s	Gene
798	10412260	Fst	0.00294775	7.83812	7.20604	8.56961	0.0183911	0.113447	1.73539	0.602282	-1.66035	Islet+_Cxcr4+ down vs Neg	0.000979975	0.018045	3.00879	0.388617	-2.57323	Islet+_Cxcr4- down vs Neg	0.0322984	0.0235433	1.62813	1.54981	1.54981	Islet+_Cxcr4+ up vs Islet+_Cxcr4-	-	26	chr13:115243537-115248938	NM_008046	Fst	follistatin	13 D2.2|13	14313	NM_008046	NM_008046	Mus musculus follistatin (Fst), mRNA.		1.11429	1.1022	1.22817	-1s	+1s	-2s	Gene
26327	10538802	A930038C07Rik	0.012882	8.94474	8.31277	7.49424	0.0044976	0.0102352	2.34702	2.73302	2.73302	Islet+_Cxcr4+ up vs Neg	0.0470907	0.00698899	2.15559	1.7636	1.7636	Islet+_Cxcr4- up vs Neg	0.102787	0.0176926	1.75221	1.54968	1.54968	Islet+_Cxcr4+ up vs Islet+_Cxcr4-	+	27	chr6:65621605-65656924	NM_172399	A930038C07Rik	RIKEN cDNA A930038C07 gene	6 C1|6	68169	NM_172399	NM_172399	Mus musculus RIKEN cDNA A930038C07 gene (A930038C07Rik), mRNA.		1.0215	1.03119	1.00949	+0.5s	+0.5s	-0.5s	Gene
32196	10543846	Slc35b4	0.0220367	10.4519	9.82022	9.90595	0.0204155	0.0886346	1.69004	1.46003	1.46003	Islet+_Cxcr4+ up vs Neg	0.64092	0.336677	0.472787	0.942306	-1.06123	Islet+_Cxcr4- down vs Neg	0.0111316	0.0448383	1.95344	1.54942	1.54942	Islet+_Cxcr4+ up vs Islet+_Cxcr4-	-	33	chr6:34098931-34127054	NM_021435	Slc35b4	solute carrier family 35, member B4	6|6 B1	58246	NM_021435	NM_021435	Mus musculus solute carrier family 35, member B4 (Slc35b4), mRNA.		1.27015	1.21779	1.54677	+2s	-1s	+3s	Gene
9591	10420372	Cryl1	0.0332686	9.05023	8.41895	8.45511	0.0244425	0.0223218	1.65127	1.5106	1.5106	Islet+_Cxcr4+ up vs Neg	0.861999	0.420307	0.376433	0.975248	-1.02538	Islet+_Cxcr4- down vs Neg	0.0193787	0.0312879	1.71268	1.54894	1.54894	Islet+_Cxcr4+ up vs Islet+_Cxcr4-	-	36	chr14:57893830-58017352	NM_030004	Cryl1	crystallin, lambda 1	14 C3|14 20.0 cM	68631	NM_030004	NM_030004	Mus musculus crystallin, lambda 1 (Cryl1), mRNA.		1.02091	1.03593	1.0576	+0.5s	-0.5s	+0.5s	Gene
24396	10393594	D11Bwg0517e	0.00981017	8.38338	7.75246	7.76658	0.00697572	0.0154144	2.15641	1.53347	1.53347	Islet+_Cxcr4+ up vs Neg	0.929756	0.943041	0.031631	0.990267	-1.00983	Islet+_Cxcr4- down vs Neg	0.00628789	0.129135	2.2015	1.54855	1.54855	Islet+_Cxcr4+ up vs Islet+_Cxcr4-	-	38	chr11:118351074-118772911	NM_001039167	D11Bwg0517e	DNA segment, Chr 11, Brigham & Women's Genetics 0517 expressed	11 E2|11 75.0 cM	52897	NM_001039167	NM_001039167	Mus musculus DNA segment, Chr 11, Brigham & Women's Genetics 0517 expressed (D11Bwg0517e), transcript variant 1, mRNA.		1.21287	1.10472	1.0979	+2s	+1s	+0.5s	Gene
25424	10428536	Trps1	0.159641	8.23802	7.60763	7.67744	0.11787	0.175226	0.928597	1.47487	1.47487	Islet+_Cxcr4+ up vs Neg	0.827803	0.458142	0.339	0.952764	-1.04958	Islet+_Cxcr4- down vs Neg	0.0860284	0.162829	1.06536	1.54799	1.54799	Islet+_Cxcr4+ up vs Islet+_Cxcr4-	-	40	chr15:50491715-50721587	NM_032000	Trps1	trichorhinophalangeal syndrome I (human)	15 C|15 30.1 cM	83925	NM_032000	NM_032000	Mus musculus trichorhinophalangeal syndrome I (human) (Trps1), mRNA.		1.18668	1.00653	1.19442	+1s	+0.5s	+1s	Gene
2910	10464084	Tcf7l2	1.53127e-05	10.7275	10.0982	10.3825	0.000154774	0.0202135	3.8103	1.27015	1.27015	Islet+_Cxcr4+ up vs Neg	0.000449505	0.0458371	3.34727	0.821163	-1.21779	Islet+_Cxcr4- down vs Neg	4.87461e-06	0.00069835	5.31206	1.54677	1.54677	Islet+_Cxcr4+ up vs Islet+_Cxcr4-	+	43	chr19:55816310-56007744	NM_001142918	Tcf7l2	transcription factor 7-like 2, T-cell specific, HMG-box	19 D2|19 53.0 cM	21416	NM_001142918	NM_001142918	Mus musculus transcription factor 7-like 2, T-cell specific, HMG-box (Tcf7l2), transcript variant 1, mRNA.		1.01482	1.09343	1.10963	+0.5s	-0.5s	+1s	Gene
25203	10404036	Hist1h2bg	0.0457994	9.60888	8.9799	8.87135	0.0228256	0.0623813	1.64158	1.66732	1.66732	Islet+_Cxcr4+ up vs Neg	0.67033	0.252502	0.597735	1.07815	1.07815	Islet+_Cxcr4- up vs Neg	0.0411073	0.0471367	1.38608	1.54647	1.54647	Islet+_Cxcr4+ up vs Islet+_Cxcr4-	+	25	chr13:23663265-23663891	NM_178196	Hist1h2bg	histone cluster 1, H2bg	13 A2-A3|13	319181	NM_178196	NM_178196	Mus musculus histone cluster 1, H2bg (Hist1h2bg), mRNA.		1.05178	1.06232	1.11732	-0.5s	+0.5s	-1s	Gene
11156	10505911	Dmrta1	0.00392113	7.29856	6.66967	8.38276	0.0121971	0.0856233	1.91374	0.471655	-2.12019	Islet+_Cxcr4+ down vs Neg	0.00138632	0.0142272	2.85814	0.305007	-3.27862	Islet+_Cxcr4- down vs Neg	0.085737	0.0468805	1.32901	1.54638	1.54638	Islet+_Cxcr4+ up vs Islet+_Cxcr4-	+	26	chr4:89354889-89361457	NM_175647	Dmrta1	doublesex and mab-3 related transcription factor like family A1	4 C5|4	242523	NM_175647	NM_175647	Mus musculus doublesex and mab-3 related transcription factor like family A1 (Dmrta1), mRNA.		1.11022	1.11479	1.00411	---	---	---	mRNA Only
2520	10523670	Aff1	0.0616165	8.68971	8.06136	8.12875	0.0487955	0.0869676	1.31162	1.47525	1.47525	Islet+_Cxcr4+ up vs Neg	0.777116	0.483156	0.315913	0.954361	-1.04782	Islet+_Cxcr4- down vs Neg	0.0328104	0.0449014	1.48399	1.5458	1.5458	Islet+_Cxcr4+ up vs Islet+_Cxcr4-	+	25	chr5:104282171-104284335	NM_001080798	Aff1	AF4/FMR2 family, member 1	5 E|5 56.0 cM	17355	NM_001080798	NM_001080798	Mus musculus AF4/FMR2 family, member 1 (Aff1), transcript variant 1, mRNA.		1.01984	1.14423	1.12198	+0.5s	+1s	-1s	Gene
12487	10472707	Gad1	0.00574424	7.9908	7.36686	7.4034	0.00457506	0.0392308	2.3396	1.50254	1.50254	Islet+_Cxcr4+ up vs Neg	0.793527	0.434036	0.362474	0.974988	-1.02565	Islet+_Cxcr4- down vs Neg	0.00342324	0.0282532	2.46556	1.54109	1.54109	Islet+_Cxcr4+ up vs Islet+_Cxcr4-	+	30	chr2:70400221-70440074	NM_008077	Gad1	glutamic acid decarboxylase 1	2 D|2 43.0 cM	14415	NM_008077	NM_008077	Mus musculus glutamic acid decarboxylase 1 (Gad1), mRNA.		1.01843	1.02962	1.01098	---	---	---	mRNA Only
29827	10406672	Arsb	0.0422851	8.60683	7.98428	8.03305	0.0321673	0.00487698	2.31185	1.48842	1.48842	Islet+_Cxcr4+ up vs Neg	0.821336	0.272893	0.564008	0.966764	-1.03438	Islet+_Cxcr4- down vs Neg	0.0236423	0.000402433	3.39531	1.53959	1.53959	Islet+_Cxcr4+ up vs Islet+_Cxcr4-	+	35	chr13:94710945-94712971	NM_009712	Arsb	arylsulfatase B	13 C3-D1|13 50.0 cM	11881	NM_009712	NM_009712	Mus musculus arylsulfatase B (Arsb), mRNA.		1.02582	1.00401	1.02994	-0.5s	+0.5s	-0.5s	Gene
30685	10602692	Rragb	0.313492	9.03033	8.40842	8.77784	0.522287	0.0707574	1.15023	1.19126	1.19126	Islet+_Cxcr4+ up vs Neg	0.358672	0.010339	1.98552	0.774094	-1.29183	Islet+_Cxcr4- down vs Neg	0.145329	0.0276019	1.55906	1.53892	1.53892	Islet+_Cxcr4+ up vs Islet+_Cxcr4-	+	33	chrX:149574524-149606486	NM_001004154	Rragb	Ras-related GTP binding B	X F3|X	245670	NM_001004154	NM_001004154	Mus musculus Ras-related GTP binding B (Rragb), mRNA.		1.01766	1.07129	1.0902	---	---	---	mRNA Only
31288	10593225	Zbtb16	0.0275624	8.71184	8.09046	8.97136	0.326882	0.428377	0.485609	0.835366	-1.19708	Islet+_Cxcr4+ down vs Neg	0.0110598	0.00363386	2.43963	0.54303	-1.84152	Islet+_Cxcr4- down vs Neg	0.0431693	0.133501	1.36482	1.53834	1.53834	Islet+_Cxcr4+ up vs Islet+_Cxcr4-	-	26	chr9:48462402-48644050	NM_001033324	Zbtb16	zinc finger and BTB domain containing 16	9 A5.3|9 23.0 cM	235320	NM_001033324	NM_001033324	Mus musculus zinc finger and BTB domain containing 16 (Zbtb16), mRNA.		1.03096	1.021	1.00975	+0.5s	+0.5s	+0.5s	Gene
32216	10433953	Ypel1	0.00128781	9.35867	8.73815	8.89502	0.0023636	0.0162895	2.62643	1.37902	1.37902	Islet+_Cxcr4+ up vs Neg	0.139223	0.250277	0.856289	0.89697	-1.11486	Islet+_Cxcr4- down vs Neg	0.000519074	0.0345741	3.28477	1.53742	1.53742	Islet+_Cxcr4+ up vs Islet+_Cxcr4-	+	31	chr16:17070316-17086781	NM_023249	Ypel1	yippee-like 1 (Drosophila)	16 A3|16	106369	NM_023249	NM_023249	Mus musculus yippee-like 1 (Drosophila) (Ypel1), mRNA.		1.17113	1.062	1.10276	---	---	---	mRNA Only
22193	10426955	Scn8a	0.0074167	7.67274	7.05222	7.36005	0.0460448	0.0011147	2.95284	1.24201	1.24201	Islet+_Cxcr4+ up vs Neg	0.0485338	0.00125703	2.90065	0.807854	-1.23785	Islet+_Cxcr4- down vs Neg	0.00251033	0.00118365	2.92678	1.53742	1.53742	Islet+_Cxcr4+ up vs Islet+_Cxcr4-	+	35	chr15:100701114-100876360	NM_001077499	Scn8a	sodium channel, voltage-gated, type VIII, alpha	15 F1|15 60.0 cM	20273	NM_001077499	NM_001077499	Mus musculus sodium channel, voltage-gated, type VIII, alpha (Scn8a), transcript variant 1, mRNA.		1.01205	1.12498	1.13854	-0.5s	+1s	-1s	Gene
28715	10541268	Slc25a18	0.00121003	7.96028	7.34275	7.3474	0.000869819	0.0156446	3.06057	1.52931	1.52931	Islet+_Cxcr4+ up vs Neg	0.964484	0.976116	0.015705	0.996783	-1.00323	Islet+_Cxcr4- down vs Neg	0.000835815	0.0240986	3.07789	1.53425	1.53425	Islet+_Cxcr4+ up vs Islet+_Cxcr4-	+	29	chr6:120734473-120744185	NM_001081048	Slc25a18	solute carrier family 25 (mitochondrial carrier), member 18	6 F1|6 54.0 cM	71803	NM_001081048	NM_001081048	Mus musculus solute carrier family 25 (mitochondrial carrier), member 18 (Slc25a18), nuclear gene encoding mitochondrial protein, mRNA.		1.00671	1.11182	1.11928	+0.5s	-0.5s	+1s	Gene
7743	10443276	Scube3	0.125244	8.13393	7.51687	7.96987	0.552951	0.40607	0.391399	1.12044	1.12044	Islet+_Cxcr4+ up vs Neg	0.133473	0.0466608	1.33105	0.730524	-1.36888	Islet+_Cxcr4- down vs Neg	0.0560481	0.0342425	1.46543	1.53375	1.53375	Islet+_Cxcr4+ up vs Islet+_Cxcr4-	+	48	chr17:28279471-28308290	NM_001004366	Scube3	signal peptide, CUB domain, EGF-like 3	17 A3.3|17	268935	NM_001004366	NM_001004366	Mus musculus signal peptide, CUB domain, EGF-like 3 (Scube3), mRNA.		1.11053	1.14573	1.0317	-1s	-1s	+0.5s	Gene
7449	10492890	Lrba	0.00448886	9.23092	8.61549	9.19775	0.800543	0.798715	0.0976082	1.02326	1.02326	Islet+_Cxcr4+ up vs Neg	0.00355814	0.00470715	2.44878	0.667921	-1.49718	Islet+_Cxcr4- down vs Neg	0.00271271	0.0147772	2.5666	1.53201	1.53201	Islet+_Cxcr4+ up vs Islet+_Cxcr4-	+	60	chr3:86028602-86586611	NM_030695	Lrba	LPS-responsive beige-like anchor	3 F1|3	80877	NM_030695	NM_030695	Mus musculus LPS-responsive beige-like anchor (Lrba), transcript variant 1, mRNA.		1.18902	1.16481	1.02078	-1s	-1s	-0.5s	Gene
14870	10498644	cdna:Genscan chromosome:NCBIM37:3:69359994:69379848:-1	0.00293841	5.88618	5.2712	5.09958	0.00126388	0.0291045	2.89829	1.72499	1.72499	Islet+_Cxcr4+ up vs Neg	0.260259	0.284508	0.584594	1.12632	1.12632	Islet+_Cxcr4- up vs Neg	0.00431122	0.0395493	2.3654	1.53153	1.53153	Islet+_Cxcr4+ up vs Islet+_Cxcr4-	-	11	chr3:69370355-69371377	---	---	---	---	---	---	GENSCAN00000046687	cdna:Genscan chromosome:NCBIM37:3:69359994:69379848:-1		1.12618	1.03728	1.08571	+1s	+0.5s	+0.5s	Gene
13767	10498119	Frem2	0.120962	8.88545	8.27066	8.98825	0.754065	0.701157	0.154185	0.931229	-1.07385	Islet+_Cxcr4+ down vs Neg	0.0619748	0.0258486	1.58756	0.608116	-1.64442	Islet+_Cxcr4- down vs Neg	0.0974717	0.0873566	1.0587	1.53133	1.53133	Islet+_Cxcr4+ up vs Islet+_Cxcr4-	-	26	chr3:53228213-53461277	NM_172862	Frem2	Fras1 related extracellular matrix protein 2	3 C|3 29.9 cM	242022	NM_172862	NM_172862	Mus musculus Fras1 related extracellular matrix protein 2 (Frem2), mRNA.		1.06454	1.3283	1.24777	+0.5s	+2s	-2s	Gene
5784	10416057	Clu	0.179421	9.47351	8.85892	9.26145	0.492055	0.39789	0.400237	1.15834	1.15834	Islet+_Cxcr4+ up vs Neg	0.214349	0.195439	0.708989	0.756531	-1.32182	Islet+_Cxcr4- down vs Neg	0.0782902	0.271699	1.10629	1.53113	1.53113	Islet+_Cxcr4+ up vs Islet+_Cxcr4-	+	28	chr14:66587413-66600385	NM_013492	Clu	clusterin	14 D1|14 28.0 cM	12759	NM_013492	NM_013492	Mus musculus clusterin (Clu), mRNA.		1.05504	1.0308	1.08753	-0.5s	+0.5s	-0.5s	Gene
2877	10413997	Gm626	0.0403969	7.98995	7.37557	7.46568	0.0366437	0.0836037	1.436	1.43821	1.43821	Islet+_Cxcr4+ up vs Neg	0.661551	0.215571	0.66641	0.939452	-1.06445	Islet+_Cxcr4- down vs Neg	0.020118	0.0390806	1.69642	1.5309	1.5309	Islet+_Cxcr4+ up vs Islet+_Cxcr4-	+	25	chr14:34356069-34356271	XM_985917	Gm626	predicted gene 626	14 B|14	268729	XM_985917	XM_985917	PREDICTED: Mus musculus predicted gene 626 (Gm626), mRNA.		1.13729	1.15288	1.01371	+1s	+1s	-0.5s	Gene
258	10411782	Pik3r1	0.127202	9.60053	8.98624	9.43733	0.555272	0.258512	0.587519	1.11977	1.11977	Islet+_Cxcr4+ up vs Neg	0.135066	0.200366	0.869454	0.73149	-1.36707	Islet+_Cxcr4- down vs Neg	0.0570037	0.160944	1.2441	1.53081	1.53081	Islet+_Cxcr4+ up vs Islet+_Cxcr4-	-	41	chr13:102450716-102538172	NM_001077495	Pik3r1	phosphatidylinositol 3-kinase, regulatory subunit, polypeptide 1 (p85 alpha)	13 D1|13 50.0 cM	18708	NM_001077495	NM_001077495	Mus musculus phosphatidylinositol 3-kinase, regulatory subunit, polypeptide 1 (p85 alpha) (Pik3r1), transcript variant 2, mRNA.		1.03481	1.06404	1.02824	-0.5s	-0.5s	+0.5s	Gene
14844	10364301	C330046G03Rik	0.000129127	7.47328	6.85917	7.06403	0.000441029	0.00666256	3.35553	1.328	1.328	Islet+_Cxcr4+ up vs Neg	0.0131766	0.153691	1.8802	0.867622	-1.15258	Islet+_Cxcr4- down vs Neg	4.56444e-05	0.00960227	4.34061	1.53062	1.53062	Islet+_Cxcr4+ up vs Islet+_Cxcr4-	+	36	chr10:77149568-77349768	AJ487520	C330046G03Rik	RIKEN cDNA C330046G03 gene	10 C1|10	252974	AJ487520	AJ487520	Mus musculus mRNA for thrombospondin N-terminal domain/EPTP protein 1.		1.0654	1.03143	1.03294	-0.5s	-0.5s	-0.5s	Gene
28738	10346000	Gulp1	0.0502644	9.37018	8.75674	8.97848	0.0899763	0.0542778	1.26538	1.31194	1.31194	Islet+_Cxcr4+ up vs Neg	0.296509	0.148272	0.828941	0.857528	-1.16614	Islet+_Cxcr4- down vs Neg	0.0195008	0.0684768	1.70995	1.52991	1.52991	Islet+_Cxcr4+ up vs Islet+_Cxcr4-	+	36	chr1:44608356-44853678	NM_028450	Gulp1	GULP, engulfment adaptor PTB domain containing 1	1|1 C1	70676	NM_028450	NM_028450	Mus musculus GULP, engulfment adaptor PTB domain containing 1 (Gulp1), mRNA.		1.15302	1.1731	1.01741	-1s	-1s	+0.5s	Gene
1566	10487392	Kcnip3	0.128875	10.6357	10.0224	9.85483	0.0608737	0.00444484	2.35214	1.71816	1.71816	Islet+_Cxcr4+ up vs Neg	0.638815	0.243395	0.613688	1.12315	1.12315	Islet+_Cxcr4- up vs Neg	0.120503	0.00875157	2.05791	1.52978	1.52978	Islet+_Cxcr4+ up vs Islet+_Cxcr4-	-	34	chr2:127282232-127352905	NM_019789	Kcnip3	Kv channel interacting protein 3, calsenilin	2 F1|2	56461	NM_019789	NM_019789	Mus musculus Kv channel interacting protein 3, calsenilin (Kcnip3), transcript variant 1, mRNA.		1.12423	1.00385	1.12856	-1s	+0.5s	-1s	Gene
26819	10479165	Edn3	0.0802727	8.75372	8.14164	8.12875	0.049087	0.0211092	1.67553	1.54218	1.54218	Islet+_Cxcr4+ up vs Neg	0.961182	0.939221	0.0272322	1.00897	1.00897	Islet+_Cxcr4- up vs Neg	0.0525918	0.0126625	1.89748	1.52847	1.52847	Islet+_Cxcr4+ up vs Islet+_Cxcr4-	+	28	chr2:174586120-174609543	NM_007903	Edn3	endothelin 3	2 H4|2 104.0 cM	13616	NM_007903	NM_007903	Mus musculus endothelin 3 (Edn3), mRNA.		1.0375	1.07201	1.11221	+0.5s	-0.5s	+1s	Gene
3357	10464342	Eno4	0.00393712	7.2331	6.62255	6.92003	0.0273265	0.0287394	1.56342	1.24234	1.24234	Islet+_Cxcr4+ up vs Neg	0.0330362	0.0319045	1.49615	0.813673	-1.22899	Islet+_Cxcr4- down vs Neg	0.0013117	0.027927	2.88217	1.52683	1.52683	Islet+_Cxcr4+ up vs Islet+_Cxcr4-	+	32	chr19:59017916-59045907	NM_178689	Eno4	enolase 4	19 D3|19	226265	NM_178689	NM_178689	Mus musculus enolase 4 (Eno4), mRNA.		1.0411	1.13017	1.08556	-0.5s	-1s	+0.5s	Gene
17837	10449608	Mdga1	0.0214249	8.00086	7.39068	7.57556	0.0363122	0.12699	1.43995	1.34285	1.34285	Islet+_Cxcr4+ up vs Neg	0.287475	0.104226	0.982024	0.87972	-1.13673	Islet+_Cxcr4- down vs Neg	0.00844377	0.0696201	2.07346	1.52646	1.52646	Islet+_Cxcr4+ up vs Islet+_Cxcr4-	-	40	chr17:29927293-30107032	NM_001081160	Mdga1	MAM domain containing glycosylphosphatidylinositol anchor 1	17|17 B1	74762	NM_001081160	NM_001081160	Mus musculus MAM domain containing glycosylphosphatidylinositol anchor 1 (Mdga1), mRNA.		1.47725	1.49731	1.01358	+3s	+3s	-0.5s	Gene
21432	10512067	Ddx58	0.000252463	7.60201	6.99227	8.14117	0.00445759	0.0986484	2.3509	0.68817	-1.45313	Islet+_Cxcr4+ down vs Neg	8.11274e-05	0.00219527	4.09083	0.450967	-2.21746	Islet+_Cxcr4- down vs Neg	0.0024481	0.0468296	2.61117	1.52599	1.52599	Islet+_Cxcr4+ up vs Islet+_Cxcr4-	-	39	chr4:40151892-40186793	NM_172689	Ddx58	DEAD (Asp-Glu-Ala-Asp) box polypeptide 58	4 A5|4	230073	NM_172689	NM_172689	Mus musculus DEAD (Asp-Glu-Ala-Asp) box polypeptide 58 (Ddx58), mRNA.		1.0571	1.18205	1.1182	-0.5s	-1s	+1s	Gene
9196	10469129	4930412O13Rik	0.00152591	7.28432	6.67477	6.90776	0.00596481	0.0172031	2.2244	1.29824	1.29824	Islet+_Cxcr4+ up vs Neg	0.0422181	0.225698	1.3745	0.85087	-1.17527	Islet+_Cxcr4- down vs Neg	0.000524232	0.0210877	3.28048	1.52578	1.52578	Islet+_Cxcr4+ up vs Islet+_Cxcr4-	+	26	chr2:9802879-9805548	NR_024257	4930412O13Rik	RIKEN cDNA 4930412O13 gene	2 A1|2	381347	NR_024257	NR_024257	Mus musculus RIKEN cDNA 4930412O13 gene (4930412O13Rik), non-coding RNA.		1.58792	1.64178	1.03392	-3s	-3s	+0.5s	Gene
5754	10441456	Synj2	0.000570382	7.87611	7.26658	7.52274	0.00331798	0.00919443	2.47913	1.27755	1.27755	Islet+_Cxcr4+ up vs Neg	0.0143404	0.131565	1.84344	0.837312	-1.1943	Islet+_Cxcr4- down vs Neg	0.000188454	0.0230229	3.72479	1.52577	1.52577	Islet+_Cxcr4+ up vs Islet+_Cxcr4-	+	32	chr17:5941403-6044290	NM_011523	Synj2	synaptojanin 2	17 A2-A3.1|17 3.3 cM	20975	NM_011523	NM_011523	Mus musculus synaptojanin 2 (Synj2), transcript variant 3, mRNA.		1.03942	1.03015	1.07076	+0.5s	-0.5s	+0.5s	Gene
12335	10507101	Gm12824	0.006432	8.704	8.0945	8.78385	0.606947	0.251813	0.598922	0.946157	-1.05691	Islet+_Cxcr4+ down vs Neg	0.00338008	0.03109	2.47107	0.620135	-1.61255	Islet+_Cxcr4- down vs Neg	0.0060658	0.0219666	2.21711	1.52573	1.52573	Islet+_Cxcr4+ up vs Islet+_Cxcr4-	+	25	chr4:114252893-114272572	NM_001085549	Gm12824	predicted gene 12824	4 D1|4	666048	NM_001085549	NM_001085549	Mus musculus predicted gene 12824 (Gm12824), mRNA.		1.24146	1.05437	1.30896	+2s	-0.5s	+2s	Gene
26599	10478949	Dok5	0.0919835	8.24065	7.63187	7.99118	0.313247	0.235303	0.628373	1.18878	1.18878	Islet+_Cxcr4+ up vs Neg	0.164021	0.0253759	1.59558	0.779537	-1.28281	Islet+_Cxcr4- down vs Neg	0.0362554	0.0616498	1.44063	1.52498	1.52498	Islet+_Cxcr4+ up vs Islet+_Cxcr4-	+	27	chr2:170557307-170705269	NM_029761	Dok5	docking protein 5	2 H3|2 99.0 cM	76829	NM_029761	NM_029761	Mus musculus docking protein 5 (Dok5), transcript variant 1, mRNA.		1.10032	1.10552	1.00472	---	---	---	mRNA Only
24113	10427906	D130046C19Rik	0.000422805	6.53286	5.92491	5.71554	0.000168356	0.0167337	3.77377	1.76213	1.76213	Islet+_Cxcr4+ up vs Neg	0.0782529	0.149858	1.1065	1.15618	1.15618	Islet+_Cxcr4- up vs Neg	0.000842063	0.0236551	3.07466	1.5241	1.5241	Islet+_Cxcr4+ up vs Islet+_Cxcr4-	-	25	chr15:26770933-26771262	AK051399	D130046C19Rik	RIKEN cDNA D130046C19 gene	---	100038662	AK051399	AK051399	Mus musculus 12 days embryo spinal ganglion cDNA, RIKEN full-length enriched library, clone:D130046C19 product:hypothetical protein, full insert sequence.		1.03425	1.3003	1.25724	-0.5s	-2s	+2s	Gene
14888	10364317	Uncharacterized protein gene:ENSMUSG00000057573	0.020248	7.60668	7.00057	7.32778	0.115473	0.162494	0.93752	1.21327	1.21327	Islet+_Cxcr4+ up vs Neg	0.0742758	0.0279432	1.55372	0.797076	-1.25459	Islet+_Cxcr4- down vs Neg	0.00713957	0.0814304	2.14633	1.52215	1.52215	Islet+_Cxcr4+ up vs Islet+_Cxcr4-	+	21	chr10:77174202-77174561	---	---	---	---	---	---	ENSMUST00000077013	Uncharacterized protein gene:ENSMUSG00000057573		1.03134	1.093	1.05978	+0.5s	+0.5s	-0.5s	Gene
24893	10403842	Elmo1	0.0155036	10.2535	9.64927	9.86239	0.0350111	0.0382416	1.45579	1.31139	1.31139	Islet+_Cxcr4+ up vs Neg	0.189936	0.150654	0.822019	0.862675	-1.15919	Islet+_Cxcr4- down vs Neg	0.00575033	0.039387	2.24031	1.52015	1.52015	Islet+_Cxcr4+ up vs Islet+_Cxcr4-	+	64	chr13:20182488-20698397	NM_080288	Elmo1	engulfment and cell motility 1, ced-12 homolog (C. elegans)	13|13 A3.1	140580	NM_080288	NM_080288	Mus musculus engulfment and cell motility 1, ced-12 homolog (C. elegans) (Elmo1), transcript variant 1, mRNA.		1.55823	1.10032	1.71456	-3s	+1s	-3s	Gene
7130	10492590	Ppm1l	0.00484861	9.34334	8.73994	8.55832	0.00204817	0.0550364	2.68863	1.72312	1.72312	Islet+_Cxcr4+ up vs Neg	0.275691	0.00254957	2.59353	1.13415	1.13415	Islet+_Cxcr4- up vs Neg	0.00725012	0.0845322	2.13965	1.5193	1.5193	Islet+_Cxcr4+ up vs Islet+_Cxcr4-	+	32	chr3:69120840-69359333	NM_178726	Ppm1l	protein phosphatase 1 (formerly 2C)-like	3 E1|3	242083	NM_178726	NM_178726	Mus musculus protein phosphatase 1 (formerly 2C)-like (Ppm1l), mRNA.		1.12139	1.04581	1.07228	+1s	+0.5s	+0.5s	Gene
26529	10478928	Tshz2	0.0166136	9.29032	8.68835	8.45146	0.00665932	0.00601441	2.22081	1.78863	1.78863	Islet+_Cxcr4+ up vs Neg	0.295364	0.30616	0.529642	1.17845	1.17845	Islet+_Cxcr4- up vs Neg	0.0268878	0.088338	1.57044	1.51779	1.51779	Islet+_Cxcr4+ up vs Islet+_Cxcr4-	+	35	chr2:169458671-169738594	NM_080455	Tshz2	teashirt zinc finger family member 2	2 H3|2 99.0 cM	228911	NM_080455	NM_080455	Mus musculus teashirt zinc finger family member 2 (Tshz2), mRNA.		1.01389	1.01433	1.02842	-0.5s	+0.5s	-0.5s	Gene
10554	10470911	cdna:known chromosome:NCBIM37:2:29922713:29925150:1 gene:ENSMUSG00000054766	0.0915591	9.24474	8.64429	8.60419	0.0523082	0.0384111	1.41554	1.55892	1.55892	Islet+_Cxcr4+ up vs Neg	0.884849	0.842939	0.0742039	1.02818	1.02818	Islet+_Cxcr4- up vs Neg	0.0643161	0.125595	1.19168	1.51619	1.51619	Islet+_Cxcr4+ up vs Islet+_Cxcr4-	+	25	chr2:29923155-29923241	---	---	---	---	---	---	ENSMUST00000137291	cdna:known chromosome:NCBIM37:2:29922713:29925150:1 gene:ENSMUSG00000054766		1.00686	1.06739	1.06012	+0.5s	-0.5s	+0.5s	Gene
32456	10398693	Snora28	0.0243898	10.49	9.88959	9.72227	0.0107798	0.0523795	1.96739	1.70257	1.70257	Islet+_Cxcr4+ up vs Neg	0.457306	0.458836	0.339793	1.12297	1.12297	Islet+_Cxcr4- up vs Neg	0.0291808	0.142421	1.5349	1.51613	1.51613	Islet+_Cxcr4+ up vs Islet+_Cxcr4-	+	25	chr12:112779152-112779278	NR_033168	Snora28	small nucleolar RNA, H/ACA box 28	12 F1	100316932	NR_033168	NR_033168	Mus musculus small nucleolar RNA, H/ACA box 28 (Snora28), small nucleolar RNA.		1.07544	1.06891	1.00611	---	---	---	mRNA Only
30572	10602588	Mir98	0.0501436	6.86194	6.26247	6.19513	0.0269548	0.0476476	1.56936	1.58756	1.58756	Islet+_Cxcr4+ up vs Neg	0.778719	0.698885	0.155594	1.04778	1.04778	Islet+_Cxcr4- up vs Neg	0.039756	0.16214	1.4006	1.51517	1.51517	Islet+_Cxcr4+ up vs Islet+_Cxcr4-	+	26	chrX:148347757-148347864	NR_029753	Mir98	microRNA 98	X|X	723947	NR_029753	NR_029753	Mus musculus microRNA 98 (Mir98), microRNA.		1.00269	1.01609	1.01337	+0.5s	+0.5s	-0.5s	Gene
32724	10518812	Camta1	0.00402039	8.61554	8.01621	8.46956	0.236341	0.112674	0.948176	1.10648	1.10648	Islet+_Cxcr4+ up vs Neg	0.00645946	0.0561143	2.1898	0.730346	-1.36921	Islet+_Cxcr4- down vs Neg	0.00166163	0.0460002	2.77947	1.515	1.515	Islet+_Cxcr4+ up vs Islet+_Cxcr4-	-	39	chr4:150435488-150664212	NM_001081557	Camta1	calmodulin binding transcription activator 1	4 E2|4	100072	NM_001081557	NM_001081557	Mus musculus calmodulin binding transcription activator 1 (Camta1), transcript variant 1, mRNA.		1.11695	1.03554	1.07861	-1s	-0.5s	-0.5s	Gene
15112	10424370	Trib1	0.0442288	8.65435	8.0551	8.24999	0.0710409	0.0873809	1.14849	1.3235	1.3235	Islet+_Cxcr4+ up vs Neg	0.331735	0.174962	0.757056	0.873635	-1.14464	Islet+_Cxcr4- down vs Neg	0.0175525	0.0729883	1.75566	1.51493	1.51493	Islet+_Cxcr4+ up vs Islet+_Cxcr4-	+	27	chr15:59480209-59488654	NM_144549	Trib1	tribbles homolog 1 (Drosophila)	15 D1|15	211770	NM_144549	NM_144549	Mus musculus tribbles homolog 1 (Drosophila) (Trib1), mRNA.		1.26372	1.54232	1.22046	-2s	-3s	+1s	Gene
22323	10452538	1110012J17Rik	0.0280878	8.54997	7.9509	8.4639	0.639894	0.417411	0.379436	1.06147	1.06147	Islet+_Cxcr4+ up vs Neg	0.0261078	0.0219714	1.65814	0.700763	-1.42702	Islet+_Cxcr4- down vs Neg	0.0140102	0.013096	1.88286	1.51474	1.51474	Islet+_Cxcr4+ up vs Islet+_Cxcr4-	-	46	chr17:66686322-66798685	NM_001114098	1110012J17Rik	RIKEN cDNA 1110012J17 gene	17 E1.1|17	68617	NM_001114098	NM_001114098	Mus musculus RIKEN cDNA 1110012J17 gene (1110012J17Rik), transcript variant 1, mRNA.		1.0818	1.0622	1.01845	+0.5s	+0.5s	+0.5s	Gene
11736	10362113	Gm10824	0.00360641	7.97612	7.37941	7.01448	0.00125959	0.00405485	2.89977	1.94752	1.94752	Islet+_Cxcr4+ up vs Neg	0.0737416	0.0734762	1.13385	1.28782	1.28782	Islet+_Cxcr4- up vs Neg	0.0122595	0.0500752	1.91153	1.51226	1.51226	Islet+_Cxcr4+ up vs Islet+_Cxcr4-	+	25	chr10:22541758-22542114	ENSMUST00000100029	Gm10824	predicted gene 10824	---	100038582	ENSMUST00000100029	ENSMUST00000100029	Putative uncharacterized protein gene:ENSMUSG00000075292		1.05201	1.01823	1.07118	-0.5s	+0.5s	-0.5s	Gene
2746	10414025	Gdf10	0.00857425	8.35849	7.76246	8.18158	0.212394	0.0843697	1.07381	1.13046	1.13046	Islet+_Cxcr4+ up vs Neg	0.0162935	0.0848122	1.78799	0.747881	-1.33711	Islet+_Cxcr4- down vs Neg	0.00332314	0.019203	2.47845	1.51155	1.51155	Islet+_Cxcr4+ up vs Islet+_Cxcr4-	+	31	chr14:34736773-34749700	NM_145741	Gdf10	growth differentiation factor 10	14 B|14 13.0 cM	14560	NM_145741	NM_145741	Mus musculus growth differentiation factor 10 (Gdf10), mRNA.		1.12266	1.103	1.01783	+1s	+1s	+0.5s	Gene
6154	10491732	Fat4	0.256236	9.16592	8.57142	8.69893	0.21536	0.11539	0.937832	1.38222	1.38222	Islet+_Cxcr4+ up vs Neg	0.718329	0.676634	0.169646	0.91541	-1.09241	Islet+_Cxcr4- down vs Neg	0.128339	0.0947499	1.02342	1.50995	1.50995	Islet+_Cxcr4+ up vs Islet+_Cxcr4-	+	36	chr3:38785862-38910903	NM_183221	Fat4	FAT tumor suppressor homolog 4 (Drosophila)	3 B|3	329628	NM_183221	NM_183221	Mus musculus FAT tumor suppressor homolog 4 (Drosophila) (Fat4), mRNA.		1.24196	1.36556	1.09952	-2s	-2s	+0.5s	Gene
28913	10455919	Adamts19	0.030534	7.57492	6.98064	7.20558	0.0667303	0.0607774	1.21626	1.29176	1.29176	Islet+_Cxcr4+ up vs Neg	0.222212	0.194596	0.710866	0.855632	-1.16873	Islet+_Cxcr4- down vs Neg	0.011401	0.0306133	1.94306	1.50972	1.50972	Islet+_Cxcr4+ up vs Islet+_Cxcr4-	+	44	chr18:58996418-59213332	NM_175506	Adamts19	a disintegrin-like and metallopeptidase (reprolysin type) with thrombospondin type 1 motif, 19	18 D3|18	240322	NM_175506	NM_175506	Mus musculus a disintegrin-like and metallopeptidase (reprolysin type) with thrombospondin type 1 motif, 19 (Adamts19), mRNA.		1.00421	1.0729	1.07742	+0.5s	+0.5s	-0.5s	Gene
29498	10516371	Eif2c1	0.0326605	10.6995	10.1055	10.3453	0.0785455	0.086036	1.10488	1.27828	1.27828	Islet+_Cxcr4+ up vs Neg	0.201522	0.061055	1.21428	0.846812	-1.1809	Islet+_Cxcr4- down vs Neg	0.0120467	0.0226862	1.91913	1.50952	1.50952	Islet+_Cxcr4+ up vs Islet+_Cxcr4-	-	41	chr4:126115565-126145665	NM_153403	Eif2c1	eukaryotic translation initiation factor 2C, 1	4 D2.2|4	236511	NM_153403	NM_153403	Mus musculus eukaryotic translation initiation factor 2C, 1 (Eif2c1), mRNA.		1.22321	1.01602	1.24281	+2s	-0.5s	+2s	Gene
989	10596718	Slc38a3	0.00547287	8.75074	8.15751	9.0605	0.124073	0.121616	0.915009	0.806779	-1.2395	Islet+_Cxcr4+ down vs Neg	0.00199339	0.00887193	2.70041	0.534776	-1.86994	Islet+_Cxcr4- down vs Neg	0.0140832	0.0256416	1.8513	1.50863	1.50863	Islet+_Cxcr4+ up vs Islet+_Cxcr4-	-	36	chr9:107553486-107571299	NM_023805	Slc38a3	solute carrier family 38, member 3	9 F1|9 63.0 cM	76257	NM_023805	NM_023805	Mus musculus solute carrier family 38, member 3 (Slc38a3), mRNA.		1.05459	1.01316	1.04089	+0.5s	+0.5s	+0.5s	Gene
10270	10445293	Pla2g7	0.103325	7.06536	6.47224	7.10389	0.891929	0.518045	0.285633	0.973647	-1.02707	Islet+_Cxcr4+ down vs Neg	0.0591574	0.0126086	1.89933	0.645434	-1.54934	Islet+_Cxcr4- down vs Neg	0.0718771	0.0343221	1.46443	1.50851	1.50851	Islet+_Cxcr4+ up vs Islet+_Cxcr4-	+	28	chr17:43705400-43749150	NM_013737	Pla2g7	phospholipase A2, group VII (platelet-activating factor acetylhydrolase, plasma)	17|17 C	27226	NM_013737	NM_013737	Mus musculus phospholipase A2, group VII (platelet-activating factor acetylhydrolase, plasma) (Pla2g7), mRNA.		1.13754	1.01281	1.12316	---	---	---	mRNA Only
4796	10439695	Tagln3	0.0145879	8.01806	7.42549	7.06035	0.00527632	0.0483757	2.27767	1.94223	1.94223	Islet+_Cxcr4+ up vs Neg	0.154837	0.0513257	1.28967	1.28801	1.28801	Islet+_Cxcr4- up vs Neg	0.0385097	0.116257	1.41443	1.50793	1.50793	Islet+_Cxcr4+ up vs Islet+_Cxcr4-	-	27	chr16:45711343-45724721	NM_019754	Tagln3	transgelin 3	16 B5|16	56370	NM_019754	NM_019754	Mus musculus transgelin 3 (Tagln3), mRNA.		1.09868	1.05732	1.16165	-0.5s	+0.5s	-1s	Gene
30464	10592503	Crtam	0.0388172	6.72616	6.13873	6.18067	0.0292099	0.104447	1.53447	1.45952	1.45952	Islet+_Cxcr4+ up vs Neg	0.833873	0.619445	0.207997	0.97135	-1.0295	Islet+_Cxcr4- down vs Neg	0.0219896	0.15352	1.65778	1.50257	1.50257	Islet+_Cxcr4+ up vs Islet+_Cxcr4-	-	32	chr9:40780744-40812669	NM_019465	Crtam	cytotoxic and regulatory T cell molecule	9 A5.1|9 20.5 cM	54698	NM_019465	NM_019465	Mus musculus cytotoxic and regulatory T cell molecule (Crtam), mRNA.		1.00649	1.04996	1.05677	+0.5s	+0.5s	-0.5s	Gene
10360	10385391	Cyfip2	0.000475377	9.34808	8.76277	9.53435	0.0994061	0.0799951	1.09694	0.878876	-1.13782	Islet+_Cxcr4+ down vs Neg	0.000194257	0.0141626	3.71162	0.585776	-1.70714	Islet+_Cxcr4- down vs Neg	0.00086948	0.009334	3.06074	1.50036	1.50036	Islet+_Cxcr4+ up vs Islet+_Cxcr4-	-	34	chr11:46007360-46125852	NM_133769	Cyfip2	cytoplasmic FMR1 interacting protein 2	11|11 B1.2	76884	NM_133769	NM_133769	Mus musculus cytoplasmic FMR1 interacting protein 2 (Cyfip2), mRNA.		1.06117	1.0222	1.03813	+0.5s	+0.5s	+0.5s	Gene
26817	10590073	Vill	0.166278	8.41033	7.82556	8.25897	0.600511	0.304173	0.516879	1.11061	1.11061	Islet+_Cxcr4+ up vs Neg	0.164667	0.0292013	1.5346	0.740511	-1.35042	Islet+_Cxcr4- down vs Neg	0.0766895	0.0107748	1.96759	1.4998	1.4998	Islet+_Cxcr4+ up vs Islet+_Cxcr4-	+	43	chr9:118961896-118980449	NM_001164567	Vill	villin-like	9|9 F4	22351	NM_001164567	NM_001164567	Mus musculus villin-like (Vill), transcript variant 1, mRNA.		1.0107	1.04261	1.05376	+0.5s	-0.5s	+0.5s	Gene
10740	10421172	Slc25a37	0.0654025	9.85375	9.27048	10.0794	0.451044	0.396632	0.401612	0.855223	-1.16929	Islet+_Cxcr4+ down vs Neg	0.0277191	0.127916	1.55722	0.570816	-1.75188	Islet+_Cxcr4- down vs Neg	0.0823486	0.0343596	1.46395	1.49825	1.49825	Islet+_Cxcr4+ up vs Islet+_Cxcr4-	-	33	chr14:69859903-69903160	NM_026331	Slc25a37	solute carrier family 25, member 37	14 D2|14	67712	NM_026331	NM_026331	Mus musculus solute carrier family 25, member 37 (Slc25a37), nuclear gene encoding mitochondrial protein, mRNA.		1.03156	1.1093	1.07536	---	---	---	mRNA Only
432	10376455	Hist3h2a	0.0227648	8.78506	8.20192	8.33876	0.0291754	0.12875	1.53498	1.36254	1.36254	Islet+_Cxcr4+ up vs Neg	0.415782	0.4981	0.381134	0.909509	-1.09949	Islet+_Cxcr4- down vs Neg	0.00980532	0.0454462	2.00854	1.4981	1.4981	Islet+_Cxcr4+ up vs Islet+_Cxcr4-	+	46	chr11:58768187-58770176	NM_178218	Hist3h2a	histone cluster 3, H2a	11 B2|11	319162	NM_178218	NM_178218	Mus musculus histone cluster 3, H2a (Hist3h2a), mRNA.		1.13635	1.0144	1.12022	+1s	+0.5s	+1s	Gene
19153	10451033	Tdrd6	0.0260626	6.31116	5.72947	5.85351	0.0304288	0.127249	1.51672	1.3733	1.3733	Islet+_Cxcr4+ up vs Neg	0.473943	0.406402	0.391044	0.917617	-1.08978	Islet+_Cxcr4- down vs Neg	0.0116161	0.119663	1.93494	1.4966	1.4966	Islet+_Cxcr4+ up vs Islet+_Cxcr4-	-	26	chr17:43752288-43767248	NM_001161366	Tdrd6	tudor domain containing 6	17 B3|17	210510	NM_001161366	NM_001161366	Mus musculus tudor domain containing 6 (Tdrd6), transcript variant 1, mRNA.		1.01517	1.01657	1.03198	+0.5s	-0.5s	+0.5s	Gene
5868	10525932	Tmem132c	0.142514	9.19252	8.61098	9.36287	0.630861	0.559086	0.252521	0.888628	-1.12533	Islet+_Cxcr4+ down vs Neg	0.0669249	0.084128	1.17441	0.593825	-1.684	Islet+_Cxcr4- down vs Neg	0.134796	0.0734142	1.13422	1.49645	1.49645	Islet+_Cxcr4+ up vs Islet+_Cxcr4-	+	27	chr5:127722177-128044848	NM_175432	Tmem132c	transmembrane protein 132C	5 G1.2|5	208213	NM_175432	NM_175432	Mus musculus transmembrane protein 132C (Tmem132c), mRNA.		1.17488	1.17531	1.00037	-1s	-1s	-0.5s	Gene
21013	10392010	1700081L11Rik	0.0897208	11.1515	10.5704	10.5188	0.0498038	0.11607	1.30274	1.55049	1.55049	Islet+_Cxcr4+ up vs Neg	0.848198	0.832351	0.0796935	1.03643	1.03643	Islet+_Cxcr4- up vs Neg	0.0654452	0.264886	1.18412	1.496	1.496	Islet+_Cxcr4+ up vs Islet+_Cxcr4-	-	25	chr11:104284522-104284816	AK153679	1700081L11Rik	RIKEN cDNA 1700081L11 gene	11 E1|11	76719	AK153679	AK153679	Mus musculus 3 days neonate thymus cDNA, RIKEN full-length enriched library, clone:A630043C21 product:hypothetical protein, full insert sequence.		1.05689	1.17446	1.11124	+0.5s	+1s	-1s	Gene
6477	10492091	Smad9	0.0215664	10.0428	9.46251	9.3168	0.00976317	0.0164586	2.01041	1.65409	1.65409	Islet+_Cxcr4+ up vs Neg	0.482668	0.118718	0.925483	1.10628	1.10628	Islet+_Cxcr4- up vs Neg	0.0246502	0.0472146	1.60818	1.49519	1.49519	Islet+_Cxcr4+ up vs Islet+_Cxcr4-	+	27	chr3:54559504-54605179	NM_019483	Smad9	MAD homolog 9 (Drosophila)	3|3 D	55994	NM_019483	NM_019483	Mus musculus MAD homolog 9 (Drosophila) (Smad9), mRNA.		1.00243	1.01149	1.00905	+0.5s	-0.5s	+0.5s	Gene
14948	10424287	Fer1l6	0.00545407	6.90925	6.33069	6.30911	0.00342671	0.0186407	2.46512	1.51587	1.51587	Islet+_Cxcr4+ up vs Neg	0.872082	0.702249	0.153509	1.01508	1.01508	Islet+_Cxcr4- up vs Neg	0.00408956	0.0091884	2.38832	1.49335	1.49335	Islet+_Cxcr4+ up vs Islet+_Cxcr4-	+	43	chr15:58373692-58595425	ENSMUST00000037086	Fer1l6	fer-1-like 6 (C. elegans)	15 D1|15	631797	ENSMUST00000037086	ENSMUST00000037086	hypothetical protein gene:ENSMUSG00000037106		1.08409	1.03972	1.12715	+0.5s	-0.5s	+1s	Gene
18094	10365290	Chst11	0.0801124	7.79604	7.21822	7.87311	0.772159	0.664298	0.177637	0.947981	-1.05487	Islet+_Cxcr4+ down vs Neg	0.0420935	0.0219434	1.6587	0.635126	-1.57449	Islet+_Cxcr4- down vs Neg	0.0635538	0.106395	1.19686	1.49259	1.49259	Islet+_Cxcr4+ up vs Islet+_Cxcr4-	+	25	chr10:82448242-82658645	NM_021439	Chst11	carbohydrate sulfotransferase 11	10 C1|10	58250	NM_021439	NM_021439	Mus musculus carbohydrate sulfotransferase 11 (Chst11), mRNA.		1.00291	1.00385	1.00677	+0.5s	+0.5s	-0.5s	Gene
466	10596303	Acpp	0.0688579	6.85005	6.27477	6.27526	0.0438269	0.104679	1.35826	1.48946	1.48946	Islet+_Cxcr4+ up vs Neg	0.998326	0.994636	0.00233583	0.999658	-1.00034	Islet+_Cxcr4- down vs Neg	0.0436979	0.0638492	1.35954	1.48997	1.48997	Islet+_Cxcr4+ up vs Islet+_Cxcr4-	-	40	chr9:104190570-104240052	NM_019807	Acpp	acid phosphatase, prostate	9 F1|9	56318	NM_019807	NM_019807	Mus musculus acid phosphatase, prostate (Acpp), transcript variant 2, mRNA.		1.14702	1.52052	1.32562	+1s	+3s	-2s	Gene
2928	10463997	Pdcd4	0.0128905	12.2703	11.695	12.0599	0.160792	0.0205184	1.68786	1.15699	1.15699	Islet+_Cxcr4+ up vs Neg	0.0322475	0.0814523	1.4915	0.776558	-1.28773	Islet+_Cxcr4- down vs Neg	0.00469989	0.0246511	2.32791	1.4899	1.4899	Islet+_Cxcr4+ up vs Islet+_Cxcr4-	+	30	chr19:53966721-54004341	NM_011050	Pdcd4	programmed cell death 4	19 D2|19 20.0 cM	18569	NM_011050	NM_011050	Mus musculus programmed cell death 4 (Pdcd4), transcript variant 1, mRNA.		1.1302	1.47608	1.30604	---	---	---	mRNA Only
11145	10445944	St6gal2	0.208528	6.81656	6.24169	6.7669	0.879507	0.396595	0.401653	1.03502	1.03502	Islet+_Cxcr4+ up vs Neg	0.145358	0.101623	0.993008	0.694858	-1.43914	Islet+_Cxcr4- down vs Neg	0.1168	0.0914299	1.03891	1.48954	1.48954	Islet+_Cxcr4+ up vs Islet+_Cxcr4-	+	29	chr17:55585015-55649710	NM_172829	St6gal2	beta galactoside alpha 2,6 sialyltransferase 2	17 C|17	240119	NM_172829	NM_172829	Mus musculus beta galactoside alpha 2,6 sialyltransferase 2 (St6gal2), mRNA.		1.48423	1.42383	1.04243	---	---	---	mRNA Only
1885	10377725	Dlg4	0.00361165	10.0895	9.51496	9.79965	0.0272461	0.00174873	2.75728	1.22248	1.22248	Islet+_Cxcr4+ up vs Neg	0.0291332	0.0326927	1.53561	0.820917	-1.21815	Islet+_Cxcr4- down vs Neg	0.00120036	0.0120306	2.92069	1.48916	1.48916	Islet+_Cxcr4+ up vs Islet+_Cxcr4-	+	45	chr11:69830727-69859034	NM_007864	Dlg4	discs, large homolog 4 (Drosophila)	11|11 B4	13385	NM_007864	NM_007864	Mus musculus discs, large homolog 4 (Drosophila) (Dlg4), transcript variant 1, mRNA.		1.13621	1.171	1.3305	-1s	+1s	-2s	Gene
31274	10517731	Igsf21	0.00115149	8.90247	8.32861	9.70196	0.00602029	0.0459414	2.22038	0.574555	-1.74048	Islet+_Cxcr4+ down vs Neg	0.000384201	0.0046801	3.41544	0.385994	-2.59071	Islet+_Cxcr4- down vs Neg	0.0247042	0.118309	1.60723	1.48851	1.48851	Islet+_Cxcr4+ up vs Islet+_Cxcr4-	-	30	chr4:139582767-139802699	NM_198610	Igsf21	immunoglobin superfamily, member 21	4 D3|4	230868	NM_198610	NM_198610	Mus musculus immunoglobin superfamily, member 21 (Igsf21), mRNA.		1.13112	1.01632	1.11295	-1s	-0.5s	-1s	Gene
11714	10421950	Dach1	0.0141689	10.5508	9.978	9.06092	0.00510785	0.00277046	2.55745	2.80865	2.80865	Islet+_Cxcr4+ up vs Neg	0.0382756	0.0225304	1.64723	1.88829	1.88829	Islet+_Cxcr4- up vs Neg	0.149593	0.10311	0.986699	1.48741	1.48741	Islet+_Cxcr4+ up vs Islet+_Cxcr4-	-	36	chr14:98186065-98568762	NM_007826	Dach1	dachshund 1 (Drosophila)	14 E3|14 48.0 cM	13134	NM_007826	NM_007826	Mus musculus dachshund 1 (Drosophila) (Dach1), transcript variant 1, mRNA.		1.54708	1.26737	1.22071	+3s	+2s	+1s	Gene
12134	10386909	Cenpv	0.0565253	8.84474	8.27235	8.91931	0.754802	0.35841	0.44562	0.949623	-1.05305	Islet+_Cxcr4+ down vs Neg	0.0297009	0.0108739	1.96361	0.638625	-1.56586	Islet+_Cxcr4- down vs Neg	0.0459284	0.0108308	1.96534	1.48698	1.48698	Islet+_Cxcr4+ up vs Islet+_Cxcr4-	-	28	chr11:62338448-62352763	NM_028448	Cenpv	centromere protein V	11 B2|11	73139	NM_028448	NM_028448	Mus musculus centromere protein V (Cenpv), mRNA.		1.0405	1.05447	1.09717	+0.5s	-0.5s	+0.5s	Gene
4407	10439500	Upk1b	0.00160107	9.25298	8.68074	7.9051	0.000534735	0.00617698	3.27186	2.54537	2.54537	Islet+_Cxcr4+ up vs Neg	0.00838205	0.00995575	2.07665	1.71195	1.71195	Islet+_Cxcr4- up vs Neg	0.0293253	0.00350567	2.45523	1.48683	1.48683	Islet+_Cxcr4+ up vs Islet+_Cxcr4-	-	30	chr16:38773297-38800314	NM_178924	Upk1b	uroplakin 1B	16|16 B5-C2	22268	NM_178924	NM_178924	Mus musculus uroplakin 1B (Upk1b), mRNA.		1.48917	1.1409	1.30525	+3s	+1s	+2s	Gene
32421	10604057	Sept6	0.00225232	10.3056	9.73584	10.5042	0.167398	0.219858	0.77625	0.871391	-1.14759	Islet+_Cxcr4+ down vs Neg	0.000903748	0.0476355	3.04395	0.587101	-1.70328	Islet+_Cxcr4- down vs Neg	0.0040844	0.0689662	2.38887	1.48423	1.48423	Islet+_Cxcr4+ up vs Islet+_Cxcr4-	-	39	chrX:34452240-34529476	NR_033443	Sept6	septin 6	X|X A2	56526	NR_033443	NR_033443	Mus musculus septin 6 (Sept6), transcript variant 4, non-coding RNA.		1.02094	1.10832	1.08559	-0.5s	-0.5s	+0.5s	Gene
4950	10489759	Sulf2	0.023175	11.1235	10.5553	11.2047	0.671881	0.465157	0.3324	0.945273	-1.0579	Islet+_Cxcr4+ down vs Neg	0.0119351	0.0184364	1.92317	0.637553	-1.5685	Islet+_Cxcr4- down vs Neg	0.0207326	0.0284518	1.68335	1.48266	1.48266	Islet+_Cxcr4+ up vs Islet+_Cxcr4-	-	44	chr2:165898589-165981163	NM_028072	Sulf2	sulfatase 2	2 H3|2	72043	NM_028072	NM_028072	Mus musculus sulfatase 2 (Sulf2), mRNA.		1.04245	1.06353	1.10868	+0.5s	-0.5s	+1s	Gene
31283	10457780	Fam59a	0.0273162	9.68272	9.11517	9.51828	0.333926	0.0831754	1.08001	1.12073	1.12073	Islet+_Cxcr4+ up vs Neg	0.0420288	0.1211	1.37645	0.756227	-1.32235	Islet+_Cxcr4- down vs Neg	0.0110185	0.090603	1.95788	1.482	1.482	Islet+_Cxcr4+ up vs Islet+_Cxcr4-	-	26	chr18:21285702-21458639	NM_001033445	Fam59a	family with sequence similarity 59, member A	18 A2|18	381126	NM_001033445	NM_001033445	Mus musculus family with sequence similarity 59, member A (Fam59a), mRNA.		1.08717	1.00285	1.09027	---	---	---	mRNA Only
16849	10534716	cdna:known chromosome:NCBIM37:5:137749134:137752461:-1 gene:ENSMUSG00000072491	0.297829	6.4791	5.91181	5.9232	0.189178	0.286223	0.723129	1.47008	1.47008	Islet+_Cxcr4+ up vs Neg	0.97679	0.983025	0.0101988	0.992139	-1.00792	Islet+_Cxcr4- down vs Neg	0.181522	0.143379	0.843514	1.48173	1.48173	Islet+_Cxcr4+ up vs Islet+_Cxcr4-	-	5	chr5:137749134-137752461	---	---	---	---	---	---	ENSMUST00000100560	cdna:known chromosome:NCBIM37:5:137749134:137752461:-1 gene:ENSMUSG00000072491		1.01199	1.01192	1.00007	---	---	---	mRNA Only
19178	10509901	Mfap2	0.272586	10.9784	10.4113	10.6418	0.328075	0.0864615	1.06318	1.26277	1.26277	Islet+_Cxcr4+ up vs Neg	0.493504	0.147479	0.83127	0.85234	-1.17324	Islet+_Cxcr4- down vs Neg	0.123076	0.043084	1.36568	1.48154	1.48154	Islet+_Cxcr4+ up vs Islet+_Cxcr4-	+	29	chr4:140566596-140578815	NM_008546	Mfap2	microfibrillar-associated protein 2	4|4 D3-E1	17150	NM_008546	NM_008546	Mus musculus microfibrillar-associated protein 2 (Mfap2), transcript variant 1, mRNA.		1.44555	1.25529	1.81458	+3s	-2s	+3s	Gene
1380	10522655	cdna:known chromosome:NCBIM37:5:77086746:77219161:1 gene:ENSMUSG00000036377	0.0440563	9.62565	9.05975	8.8577	0.0186615	0.0586642	1.72905	1.70284	1.70284	Islet+_Cxcr4+ up vs Neg	0.432455	0.388542	0.410562	1.15033	1.15033	Islet+_Cxcr4- up vs Neg	0.0565814	0.0034172	2.46633	1.48031	1.48031	Islet+_Cxcr4+ up vs Islet+_Cxcr4-	+	25	chr5:77188679-77199294	---	---	---	---	---	---	ENSMUST00000125922	cdna:known chromosome:NCBIM37:5:77086746:77219161:1 gene:ENSMUSG00000036377		1.05301	1.04121	1.09641	+0.5s	-0.5s	+0.5s	Gene
31528	10397984	Ppp4r4	0.0579591	6.7584	6.1927	6.49437	0.200531	0.180114	0.744453	1.20083	1.20083	Islet+_Cxcr4+ up vs Neg	0.151533	0.015359	1.81364	0.81131	-1.23257	Islet+_Cxcr4- down vs Neg	0.0216468	0.031985	1.66461	1.48011	1.48011	Islet+_Cxcr4+ up vs Islet+_Cxcr4-	+	26	chr12:104770775-104851959	NM_028980	Ppp4r4	protein phosphatase 4, regulatory subunit 4	12|12 F1	74521	NM_028980	NM_028980	Mus musculus protein phosphatase 4, regulatory subunit 4 (Ppp4r4), mRNA.		1.06573	1.05744	1.12695	-0.5s	+0.5s	-1s	Gene
11614	10471814	Gpr21	0.0899888	8.37152	7.80624	7.43522	0.0356226	0.0899258	1.44827	1.91361	1.91361	Islet+_Cxcr4+ up vs Neg	0.325963	0.0806836	1.09321	1.29327	1.29327	Islet+_Cxcr4- up vs Neg	0.15433	0.218258	0.81155	1.47967	1.47967	Islet+_Cxcr4+ up vs Islet+_Cxcr4-	+	25	chr2:37372146-37374803	NM_177383	Gpr21	G protein-coupled receptor 21	2 B|2	338346	NM_177383	NM_177383	Mus musculus G protein-coupled receptor 21 (Gpr21), mRNA.		1.04443	1.10626	1.0592	+0.5s	+1s	-0.5s	Gene
27630	10589494	Cspg5	0.000127961	7.45695	6.89172	6.72299	5.31723e-05	0.0241269	4.27431	1.6632	1.6632	Islet+_Cxcr4+ up vs Neg	0.0583569	0.147511	1.23391	1.12406	1.12406	Islet+_Cxcr4- up vs Neg	0.000231217	0.00935065	3.63598	1.47963	1.47963	Islet+_Cxcr4+ up vs Islet+_Cxcr4-	+	38	chr9:110146287-110165080	NM_001166273	Cspg5	chondroitin sulfate proteoglycan 5	9 F2|9	29873	NM_001166273	NM_001166273	Mus musculus chondroitin sulfate proteoglycan 5 (Cspg5), transcript variant 2, mRNA.		1.02665	1.06421	1.09256	---	---	---	mRNA Only
30923	10433104	Zfp385a	0.00757187	9.78741	9.22235	9.84452	0.695019	0.473831	0.324377	0.961184	-1.04038	Islet+_Cxcr4+ down vs Neg	0.00418194	0.0335752	2.37862	0.64969	-1.5392	Islet+_Cxcr4- down vs Neg	0.00656941	0.0292595	2.18247	1.47945	1.47945	Islet+_Cxcr4+ up vs Islet+_Cxcr4-	-	35	chr15:103144318-103170515	NM_013866	Zfp385a	zinc finger protein 385A	15 F3|15	29813	NM_013866	NM_013866	Mus musculus zinc finger protein 385A (Zfp385a), mRNA.		1.07548	1.05739	1.1372	+0.5s	-0.5s	+1s	Gene
12643	10507379	Zswim5	0.220251	9.49437	8.93024	9.11681	0.240339	0.0154347	1.8115	1.29914	1.29914	Islet+_Cxcr4+ up vs Neg	0.543459	0.0223246	1.65122	0.878691	-1.13806	Islet+_Cxcr4- down vs Neg	0.099485	0.00789197	2.10281	1.47849	1.47849	Islet+_Cxcr4+ up vs Islet+_Cxcr4-	+	28	chr4:116550007-116661710	NM_001029912	Zswim5	zinc finger, SWIM domain containing 5	4 D1|4	74464	NM_001029912	NM_001029912	Mus musculus zinc finger, SWIM domain containing 5 (Zswim5), mRNA.		1.18641	1.02628	1.15603	+1s	+0.5s	+1s	Gene
23809	10367805	9130014G24Rik	0.00237448	7.38345	6.82031	6.52293	0.000849923	0.000368065	3.43408	1.8157	1.8157	Islet+_Cxcr4+ up vs Neg	0.0778619	0.155937	1.10868	1.22891	1.22891	Islet+_Cxcr4- up vs Neg	0.0069425	0.0611218	2.15848	1.47749	1.47749	Islet+_Cxcr4+ up vs Islet+_Cxcr4-	-	30	chr10:10119700-10149637	ENSMUST00000045328	9130014G24Rik	RIKEN cDNA 9130014G24 gene	10 A1|10	215772	ENSMUST00000045328	ENSMUST00000045328	Putative uncharacterized protein gene:ENSMUSG00000050994		1.04058	1.04214	1.0015	+0.5s	+0.5s	-0.5s	Gene
31833	10568135	Prrt2	0.0464489	9.58491	9.02226	9.42463	0.400853	0.147918	0.829979	1.1175	1.1175	Islet+_Cxcr4+ up vs Neg	0.0637237	0.00423596	2.37305	0.756611	-1.32168	Islet+_Cxcr4- down vs Neg	0.0192378	0.0249118	1.71584	1.47698	1.47698	Islet+_Cxcr4+ up vs Islet+_Cxcr4-	-	25	chr7:134162234-134163805	NM_001102563	Prrt2	proline-rich transmembrane protein 2	7 F3|7	69017	NM_001102563	NM_001102563	Mus musculus proline-rich transmembrane protein 2 (Prrt2), mRNA.		1.01854	1.08297	1.06325	-0.5s	-0.5s	+0.5s	Gene
7218	10357339	Lypd1	0.205946	7.88278	7.32017	7.1295	0.0974929	0.227173	1.01103	1.68562	1.68562	Islet+_Cxcr4+ up vs Neg	0.637216	0.452696	0.344193	1.14129	1.14129	Islet+_Cxcr4- up vs Neg	0.193265	0.372429	0.713847	1.47694	1.47694	Islet+_Cxcr4+ up vs Islet+_Cxcr4-	-	25	chr1:127768620-127808791	NM_145100	Lypd1	Ly6/Plaur domain containing 1	1 E3|1	72585	NM_145100	NM_145100	Mus musculus Ly6/Plaur domain containing 1 (Lypd1), mRNA.		1.08301	1.06022	1.0215	-0.5s	-0.5s	-0.5s	Gene
242	10436304	Abi3bp	0.581809	7.37236	6.81246	7.05054	0.555634	0.390523	0.408353	1.24991	1.24991	Islet+_Cxcr4+ up vs Neg	0.660631	0.162956	0.78793	0.847869	-1.17943	Islet+_Cxcr4- down vs Neg	0.319363	0.145793	0.836263	1.47417	1.47417	Islet+_Cxcr4+ up vs Islet+_Cxcr4-	+	43	chr16:56478013-56689430	NM_001014423	Abi3bp	ABI gene family, member 3 (NESH) binding protein	16 C1.1|16	320712	NM_001014423	NM_001014423	Mus musculus ABI gene family, member 3 (NESH) binding protein (Abi3bp), transcript variant 5, mRNA.		1.07727	1.05143	1.02458	+0.5s	+0.5s	+0.5s	Gene
11547	10446334	Glcci1	0.00194008	10.7017	10.1436	10.2307	0.00224406	0.0082057	2.64897	1.38613	1.38613	Islet+_Cxcr4+ up vs Neg	0.382973	0.399356	0.416832	0.941411	-1.06224	Islet+_Cxcr4- down vs Neg	0.000938953	0.00531336	3.02736	1.4724	1.4724	Islet+_Cxcr4+ up vs Islet+_Cxcr4-	+	29	chr17:58733070-58734152	NM_133236	Glcci1	glucocorticoid induced transcript 1	6 A1|6	170772	NM_133236	NM_133236	Mus musculus glucocorticoid induced transcript 1 (Glcci1), transcript variant 1, mRNA.		1.02435	1.08963	1.11616	-0.5s	+0.5s	-1s	Gene
34118	10605028	DXBay18	0.0134939	7.48141	6.92336	7.55059	0.674832	0.636653	0.196097	0.95318	-1.04912	Islet+_Cxcr4+ down vs Neg	0.00715086	0.0695291	2.14564	0.647419	-1.54459	Islet+_Cxcr4- down vs Neg	0.0119946	0.0385349	1.92101	1.47228	1.47228	Islet+_Cxcr4+ up vs Islet+_Cxcr4-	-	50	chrX:70382571-70394789	NM_001025384	DXBay18	DNA segment, Chr X, Baylor 18	X A7.3|X	574405	NM_001025384	NM_001025384	Mus musculus DNA segment, Chr X, Baylor 18 (DXBay18), mRNA.		1.22121	1.14333	1.39624	-2s	+1s	-2s	Gene
21720	10452257	Slc25a23	0.274288	8.53883	7.98089	8.68978	0.728696	0.281171	0.551029	0.900661	-1.1103	Islet+_Cxcr4+ down vs Neg	0.138666	0.0362968	1.44013	0.61179	-1.63455	Islet+_Cxcr4- down vs Neg	0.227649	0.0177684	1.75035	1.47217	1.47217	Islet+_Cxcr4+ up vs Islet+_Cxcr4-	-	33	chr17:57183134-57199286	NM_025877	Slc25a23	solute carrier family 25 (mitochondrial carrier; phosphate carrier), member 23	17 D|17	66972	NM_025877	NM_025877	Mus musculus solute carrier family 25 (mitochondrial carrier; phosphate carrier), member 23 (Slc25a23), nuclear gene encoding mitochondrial protein, mRNA.		1.0711	1.08736	1.01519	+0.5s	+0.5s	-0.5s	Gene
33688	10459391	Fech	0.0710083	10.2165	9.66037	9.7802	0.0728995	0.233337	1.13728	1.3531	1.3531	Islet+_Cxcr4+ up vs Neg	0.572661	0.572298	0.242378	0.920296	-1.08661	Islet+_Cxcr4- down vs Neg	0.0325046	0.0820352	1.48806	1.47029	1.47029	Islet+_Cxcr4+ up vs Islet+_Cxcr4-	-	38	chr18:64616202-64648720	NM_007998	Fech	ferrochelatase	18 E1|18 39.0 cM	14151	NM_007998	NM_007998	Mus musculus ferrochelatase (Fech), nuclear gene encoding mitochondrial protein, mRNA.		1.05049	1.00122	1.05177	+0.5s	+0.5s	+0.5s	Gene
26229	10404422	Serpinb6b	0.126009	7.51243	6.95764	6.90619	0.0698225	0.124819	1.156	1.52228	1.52228	Islet+_Cxcr4+ up vs Neg	0.857868	0.804613	0.094413	1.0363	1.0363	Islet+_Cxcr4- up vs Neg	0.0904049	0.31458	1.04381	1.46895	1.46895	Islet+_Cxcr4+ up vs Islet+_Cxcr4-	+	21	chr13:33057313-33070931	NM_011454	Serpinb6b	serine (or cysteine) peptidase inhibitor, clade B, member 6b	13 A3.3|13 12.3 cM	20708	NM_011454	NM_011454	Mus musculus serine (or cysteine) peptidase inhibitor, clade B, member 6b (Serpinb6b), mRNA.		1.00388	1.02353	1.0275	+0.5s	-0.5s	+0.5s	Gene
855	10376778	Mfap4	0.31658	10.0731	9.51863	9.72685	0.340584	0.196298	0.707084	1.27127	1.27127	Islet+_Cxcr4+ up vs Neg	0.556594	0.337084	0.472262	0.865602	-1.15527	Islet+_Cxcr4- down vs Neg	0.148526	0.126512	0.897868	1.46865	1.46865	Islet+_Cxcr4+ up vs Islet+_Cxcr4-	+	33	chr11:61298946-61302402	NM_029568	Mfap4	microfibrillar-associated protein 4	11 B2|11 34.35 cM	76293	NM_029568	NM_029568	Mus musculus microfibrillar-associated protein 4 (Mfap4), mRNA.		1.01399	1.00494	1.019	-0.5s	+0.5s	-0.5s	Gene
33798	10520388	Rbm33	0.190418	10.3237	9.76961	9.9502	0.213664	0.195729	0.708345	1.29552	1.29552	Islet+_Cxcr4+ up vs Neg	0.526338	0.484988	0.314269	0.882339	-1.13335	Islet+_Cxcr4- down vs Neg	0.0846715	0.173881	1.07226	1.46828	1.46828	Islet+_Cxcr4+ up vs Islet+_Cxcr4-	+	25	chr5:28745125-28745346	NM_028234	Rbm33	RNA binding motif protein 33	5 B1|5	381626	NM_028234	NM_028234	Mus musculus RNA binding motif protein 33 (Rbm33), mRNA.		1.04598	1.06274	1.01603	-0.5s	-0.5s	+0.5s	Gene
11635	10361926	Map3k5	0.0103675	8.36147	7.80745	7.87384	0.00964067	0.0160533	2.01589	1.40214	1.40214	Islet+_Cxcr4+ up vs Neg	0.628948	0.624114	0.204736	0.955026	-1.04709	Islet+_Cxcr4- down vs Neg	0.00539581	0.0109868	2.26794	1.46817	1.46817	Islet+_Cxcr4+ up vs Islet+_Cxcr4-	+	29	chr10:19654278-19861529	NM_008580	Map3k5	mitogen-activated protein kinase kinase kinase 5	10 A3|10	26408	NM_008580	NM_008580	Mus musculus mitogen-activated protein kinase kinase kinase 5 (Map3k5), mRNA.		1.16718	1.1519	1.01327	-1s	-1s	-0.5s	Gene
10832	10495625	Dpyd	0.0588195	6.84721	6.29329	6.85184	0.983051	0.972051	0.0123109	0.996794	-1.00322	Islet+_Cxcr4+ down vs Neg	0.0370194	0.095148	1.43157	0.678983	-1.47279	Islet+_Cxcr4- down vs Neg	0.0381304	0.0152044	1.81803	1.46807	1.46807	Islet+_Cxcr4+ up vs Islet+_Cxcr4-	+	45	chr3:118265094-119135842	NM_170778	Dpyd	dihydropyrimidine dehydrogenase	3 G1|3	99586	NM_170778	NM_170778	Mus musculus dihydropyrimidine dehydrogenase (Dpyd), mRNA.		1.04163	1.00113	1.04281	+0.5s	+0.5s	+0.5s	Gene
566	10461934	Trpm6	0.00126471	6.96933	6.41711	6.45566	0.00109123	0.0373285	2.96208	1.42768	1.42768	Islet+_Cxcr4+ up vs Neg	0.675478	0.528674	0.276812	0.973632	-1.02708	Islet+_Cxcr4- down vs Neg	0.000745607	0.00894142	3.12749	1.46634	1.46634	Islet+_Cxcr4+ up vs Islet+_Cxcr4-	+	40	chr19:18824114-18967001	NM_153417	Trpm6	transient receptor potential cation channel, subfamily M, member 6	19 B|19	225997	NM_153417	NM_153417	Mus musculus transient receptor potential cation channel, subfamily M, member 6 (Trpm6), mRNA.		1.00634	1.03818	1.04475	+0.5s	+0.5s	-0.5s	Gene
24449	10563487	Abcc8	0.256978	7.8917	7.3399	7.50962	0.256749	0.253629	0.595801	1.30323	1.30323	Islet+_Cxcr4+ up vs Neg	0.597895	0.0973368	1.01172	0.889018	-1.12484	Islet+_Cxcr4- down vs Neg	0.120295	0.200788	0.919752	1.46592	1.46592	Islet+_Cxcr4+ up vs Islet+_Cxcr4-	-	39	chr7:53359893-53435403	NM_011510	Abcc8	ATP-binding cassette, sub-family C (CFTR/MRP), member 8	7 B4|7 41.0 cM	20927	NM_011510	NM_011510	Mus musculus ATP-binding cassette, sub-family C (CFTR/MRP), member 8 (Abcc8), mRNA.		1.17855	1.15611	1.01941	+1s	+1s	+0.5s	Gene
2234	10607848	Egfl6	0.0718629	6.60301	6.05146	6.66545	0.79745	0.698774	0.155663	0.957639	-1.04423	Islet+_Cxcr4+ down vs Neg	0.0386385	0.0807771	1.41298	0.653386	-1.53049	Islet+_Cxcr4- down vs Neg	0.0555362	0.077108	1.25542	1.46566	1.46566	Islet+_Cxcr4+ up vs Islet+_Cxcr4-	-	26	chrX:162960939-163023648	NM_019397	Egfl6	EGF-like-domain, multiple 6	X F5|X 71.5 cM	54156	NM_019397	NM_019397	Mus musculus EGF-like-domain, multiple 6 (Egfl6), mRNA.		1.00151	1.005	1.00652	+0.5s	+0.5s	-0.5s	Gene
2317	10548051	Kcna6	0.0542544	8.19571	7.64469	7.674	0.0385058	0.113802	1.41447	1.43566	1.43566	Islet+_Cxcr4+ up vs Neg	0.886934	0.551993	0.258066	0.979891	-1.02052	Islet+_Cxcr4- down vs Neg	0.0316187	0.129453	1.50006	1.46513	1.46513	Islet+_Cxcr4+ up vs Islet+_Cxcr4-	-	36	chr6:126658352-126690859	NM_013568	Kcna6	potassium voltage-gated channel, shaker-related, subfamily, member 6	6 F3|6 61.0 cM	16494	NM_013568	NM_013568	Mus musculus potassium voltage-gated channel, shaker-related, subfamily, member 6 (Kcna6), mRNA.		1.00759	1.00018	1.00741	---	---	---	mRNA Only
11232	10445992	Shd	0.0299347	9.76484	9.21499	9.11085	0.0145552	0.016927	1.83698	1.57352	1.57352	Islet+_Cxcr4+ up vs Neg	0.608074	0.274379	0.561649	1.07485	1.07485	Islet+_Cxcr4- up vs Neg	0.02896	0.0570823	1.5382	1.46394	1.46394	Islet+_Cxcr4+ up vs Islet+_Cxcr4-	+	27	chr17:56109906-56116043	NM_001159523	Shd	src homology 2 domain-containing transforming protein D	17 D|17	20420	NM_001159523	NM_001159523	Mus musculus src homology 2 domain-containing transforming protein D (Shd), transcript variant 1, mRNA.		1.34434	1.21163	1.10953	-2s	-1s	-1s	Gene
12866	10583021	Pdgfd	0.0492306	7.67325	7.12339	7.04427	0.0254072	0.142772	1.59504	1.54647	1.54647	Islet+_Cxcr4+ up vs Neg	0.722768	0.335118	0.474802	1.05637	1.05637	Islet+_Cxcr4- up vs Neg	0.0415261	0.119404	1.38168	1.46394	1.46394	Islet+_Cxcr4+ up vs Islet+_Cxcr4-	+	34	chr9:6168612-6378845	NM_027924	Pdgfd	platelet-derived growth factor, D polypeptide	9 A1|9	71785	NM_027924	NM_027924	Mus musculus platelet-derived growth factor, D polypeptide (Pdgfd), mRNA.		1.04405	1.08695	1.04109	---	---	---	mRNA Only
1165	10462535	Pten	0.184568	9.04813	8.49926	8.46277	0.105979	0.0750029	1.12492	1.50041	1.50041	Islet+_Cxcr4+ up vs Neg	0.909533	0.901359	0.0451022	1.02561	1.02561	Islet+_Cxcr4- up vs Neg	0.124894	0.161605	0.903458	1.46294	1.46294	Islet+_Cxcr4+ up vs Islet+_Cxcr4-	+	25	chr19:32881036-32883581	BC150968	Pten	phosphatase and tensin homolog	19 C1|19 24.5 cM	19211	BC150968	BC150968	Mus musculus RIKEN cDNA B430203M17 gene, mRNA (cDNA clone MGC:183880 IMAGE:9087880), complete cds.		1.01054	1.13063	1.14254	-0.5s	+1s	-1s	Gene
3508	10548817	Plbd1	0.00260683	6.8041	6.25554	6.83797	0.761516	0.836007	0.118321	0.976794	-1.02376	Islet+_Cxcr4+ down vs Neg	0.00156995	0.0660222	2.80411	0.667836	-1.49737	Islet+_Cxcr4- down vs Neg	0.00212741	0.0014917	2.82632	1.46263	1.46263	Islet+_Cxcr4+ up vs Islet+_Cxcr4-	-	33	chr6:136560591-136610366	NM_025806	Plbd1	phospholipase B domain containing 1	6 G1|6	66857	NM_025806	NM_025806	Mus musculus phospholipase B domain containing 1 (Plbd1), mRNA.		1.00109	1.04167	1.0428	+0.5s	-0.5s	+0.5s	Gene
16384	10534585	Sh2b2	0.0329453	8.60863	8.06023	8.15664	0.0331797	0.0335307	1.47913	1.36793	1.36793	Islet+_Cxcr4+ up vs Neg	0.578543	0.632923	0.237664	0.93536	-1.06911	Islet+_Cxcr4- down vs Neg	0.0156185	0.0273936	1.80636	1.46246	1.46246	Islet+_Cxcr4+ up vs Islet+_Cxcr4-	-	30	chr5:136694019-136720773	NM_018825	Sh2b2	SH2B adaptor protein 2	5|5 G1	23921	NM_018825	NM_018825	Mus musculus SH2B adaptor protein 2 (Sh2b2), mRNA.		1.04196	1.06206	1.01928	-0.5s	-0.5s	+0.5s	Gene
31534	10458046	D0H4S114	0.0127537	12.0689	11.5206	11.4361	0.00646261	0.0393762	2.18959	1.55059	1.55059	Islet+_Cxcr4+ up vs Neg	0.605289	0.458011	0.339124	1.06028	1.06028	Islet+_Cxcr4- up vs Neg	0.0122155	0.0223631	1.91309	1.46244	1.46244	Islet+_Cxcr4+ up vs Islet+_Cxcr4-	-	25	chr18:33596673-33623086	NM_053078	D0H4S114	DNA segment, human D4S114	18 B1|18	27528	NM_053078	NM_053078	Mus musculus DNA segment, human D4S114 (D0H4S114), transcript variant 1, mRNA.		1.00299	1.01013	1.01315	+0.5s	-0.5s	+0.5s	Gene
28136	10430931	Nfam1	0.0632174	7.20022	6.65189	7.01792	0.363747	0.447346	0.439201	1.1347	1.1347	Islet+_Cxcr4+ up vs Neg	0.0959693	0.0848959	1.07111	0.775916	-1.2888	Islet+_Cxcr4- down vs Neg	0.025432	0.119318	1.59462	1.4624	1.4624	Islet+_Cxcr4+ up vs Islet+_Cxcr4-	-	34	chr15:82828226-82863761	NM_028728	Nfam1	Nfat activating molecule with ITAM motif 1	15|15 E2	74039	NM_028728	NM_028728	Mus musculus Nfat activating molecule with ITAM motif 1 (Nfam1), mRNA.		1.05696	1.11894	1.05864	-0.5s	-1s	+0.5s	Gene
22274	10392560	Abca9	0.0136604	6.52116	5.97411	7.17154	0.0554649	0.133267	1.25598	0.637116	-1.56957	Islet+_Cxcr4+ down vs Neg	0.00474533	0.0458757	2.32373	0.436051	-2.29331	Islet+_Cxcr4- down vs Neg	0.0931802	0.000455755	3.34127	1.4611	1.4611	Islet+_Cxcr4+ up vs Islet+_Cxcr4-	-	40	chr11:109962136-110029467	NM_147220	Abca9	ATP-binding cassette, sub-family A (ABC1), member 9	11 E1|11	217262	NM_147220	NM_147220	Mus musculus ATP-binding cassette, sub-family A (ABC1), member 9 (Abca9), mRNA.		1.24239	1.12109	1.1082	+2s	+1s	+1s	Gene
30130	10396877	Galntl1	0.139263	7.69597	7.14904	7.61028	0.742652	0.662214	0.179002	1.06119	1.06119	Islet+_Cxcr4+ up vs Neg	0.11361	0.0187334	1.72738	0.726359	-1.37673	Islet+_Cxcr4- down vs Neg	0.0705824	0.0826934	1.1513	1.46098	1.46098	Islet+_Cxcr4+ up vs Islet+_Cxcr4-	+	36	chr12:81619458-81704879	NM_001081421	Galntl1	UDP-N-acetyl-alpha-D-galactosamine:polypeptide N-acetylgalactosaminyltransferase-like 1	12 C3|12	108760	NM_001081421	NM_001081421	Mus musculus UDP-N-acetyl-alpha-D-galactosamine:polypeptide N-acetylgalactosaminyltransferase-like 1 (Galntl1), mRNA.		1.20653	1.1584	1.39765	-1s	+1s	-2s	Gene
33689	10520351	Dpp6	0.000775916	6.89917	6.35237	6.03766	0.000268434	0.0155173	3.57116	1.81693	1.81693	Islet+_Cxcr4+ up vs Neg	0.0320191	0.0904743	1.49459	1.24376	1.24376	Islet+_Cxcr4- up vs Neg	0.00291218	0.00507588	2.53578	1.46084	1.46084	Islet+_Cxcr4+ up vs Islet+_Cxcr4-	+	27	chr5:27375933-27378670	NM_207282	Dpp6	dipeptidylpeptidase 6	5 B1|5 12.0 cM	13483	NM_207282	NM_207282	Mus musculus dipeptidylpeptidase 6 (Dpp6), transcript variant 3, mRNA.		1.04669	1.02703	1.01914	+0.5s	+0.5s	+0.5s	Gene
27741	10600566	ncrna:snRNA chromosome:NCBIM37:X:74824826:74824998:1 gene:ENSMUSG00000088278	0.167923	8.19063	7.64398	7.33767	0.0721217	0.0689925	1.1612	1.8062	1.8062	Islet+_Cxcr4+ up vs Neg	0.463596	0.310868	0.507424	1.23654	1.23654	Islet+_Cxcr4- up vs Neg	0.211969	0.330303	0.673728	1.46069	1.46069	Islet+_Cxcr4+ up vs Islet+_Cxcr4-	+	25	chrX:74824826-74825052	---	---	---	---	---	---	ENSMUST00000157653	ncrna:snRNA chromosome:NCBIM37:X:74824826:74824998:1 gene:ENSMUSG00000088278		1.14756	1.02589	1.17727	-1s	+0.5s	-1s	Gene
12909	10387659	Nlgn2	0.0110739	10.395	9.84856	10.081	0.0396906	0.0144033	1.84154	1.2431	1.2431	Islet+_Cxcr4+ up vs Neg	0.10061	0.0233624	1.63148	0.851165	-1.17486	Islet+_Cxcr4- down vs Neg	0.00386383	6.85147e-05	4.16422	1.46047	1.46047	Islet+_Cxcr4+ up vs Islet+_Cxcr4-	-	29	chr11:69636624-69648351	NM_198862	Nlgn2	neuroligin 2	11 B3|11	216856	NM_198862	NM_198862	Mus musculus neuroligin 2 (Nlgn2), mRNA.		1.06334	1.02985	1.09508	+0.5s	-0.5s	+0.5s	Gene
20440	10451613	Foxp4	0.0103914	10.3532	9.80909	9.8783	0.0098898	0.0795096	2.00481	1.3898	1.3898	Islet+_Cxcr4+ up vs Neg	0.607513	0.598962	0.222601	0.953157	-1.04915	Islet+_Cxcr4- down vs Neg	0.00532985	0.0201027	2.27329	1.4581	1.4581	Islet+_Cxcr4+ up vs Islet+_Cxcr4-	-	43	chr17:48004082-48061581	NM_001110824	Foxp4	forkhead box P4	17 C|17	74123	NM_001110824	NM_001110824	Mus musculus forkhead box P4 (Foxp4), transcript variant 1, mRNA.		1.10832	1.05332	1.05221	---	---	---	mRNA Only
30211	10432471	ncrna:snRNA chromosome:NCBIM37:15:99198460:99198566:-1 gene:ENSMUSG00000064723	0.055915	9.88328	9.34052	8.94998	0.021136	0.0703707	1.67498	1.90963	1.90963	Islet+_Cxcr4+ up vs Neg	0.242304	0.00799202	2.09734	1.31088	1.31088	Islet+_Cxcr4- up vs Neg	0.121551	0.208145	0.915241	1.45675	1.45675	Islet+_Cxcr4+ up vs Islet+_Cxcr4-	-	10	chr15:99198460-99198566	---	---	---	---	---	---	ENSMUST00000082789	ncrna:snRNA chromosome:NCBIM37:15:99198460:99198566:-1 gene:ENSMUSG00000064723		1.27642	1.16299	1.09754	+2s	+1s	+0.5s	Gene
28499	10405693	Dapk1	0.00263605	10.6744	10.1326	10.5709	0.313086	0.425021	0.504336	1.07439	1.07439	Islet+_Cxcr4+ up vs Neg	0.0034614	0.00430434	2.46075	0.737996	-1.35502	Islet+_Cxcr4- down vs Neg	0.00119075	0.0191226	2.92418	1.45583	1.45583	Islet+_Cxcr4+ up vs Islet+_Cxcr4-	+	31	chr13:60703308-60864547	NM_029653	Dapk1	death associated protein kinase 1	13 B2|13 40.0 cM	69635	NM_029653	NM_029653	Mus musculus death associated protein kinase 1 (Dapk1), transcript variant 1, mRNA.		1.02317	1.07099	1.04673	-0.5s	-0.5s	+0.5s	Gene
6074	10356329	Snora75	0.134219	9.92362	9.38191	9.28649	0.0684843	0.153761	1.16441	1.55524	1.55524	Islet+_Cxcr4+ up vs Neg	0.751158	0.735642	0.133333	1.06838	1.06838	Islet+_Cxcr4- up vs Neg	0.108412	0.249161	0.964923	1.4557	1.4557	Islet+_Cxcr4+ up vs Islet+_Cxcr4-	-	25	chr1:88247744-88247876	NR_028478	Snora75	small nucleolar RNA, H/ACA box 75	1|1	100303740	NR_028478	NR_028478	Mus musculus small nucleolar RNA, H/ACA box 75 (Snora75), small nucleolar RNA.		1.07129	1.10651	1.03288	+0.5s	+1s	-0.5s	Gene
27376	10589368	Plxnb1	0.0810193	9.87235	9.33072	9.63108	0.258916	0.00147288	2.83183	1.18203	1.18203	Islet+_Cxcr4+ up vs Neg	0.171587	0.00844636	2.07333	0.81205	-1.23145	Islet+_Cxcr4- down vs Neg	0.0312004	0.00119759	2.92169	1.45561	1.45561	Islet+_Cxcr4+ up vs Islet+_Cxcr4-	+	38	chr9:108998106-109022431	NM_172775	Plxnb1	plexin B1	9 F2|9	235611	NM_172775	NM_172775	Mus musculus plexin B1 (Plxnb1), mRNA.		1.0186	1.00138	1.02001	-0.5s	+0.5s	-0.5s	Gene
24483	10588037	Rbp1	0.00719299	8.04597	7.50469	8.00803	0.763883	0.806512	0.116973	1.02664	1.02664	Islet+_Cxcr4+ up vs Neg	0.0058686	0.0990976	2.23147	0.705469	-1.4175	Islet+_Cxcr4- down vs Neg	0.00416612	0.0164959	2.38027	1.45526	1.45526	Islet+_Cxcr4+ up vs Islet+_Cxcr4-	+	25	chr9:98323380-98346974	NM_011254	Rbp1	retinol binding protein 1, cellular	9 E3.3|9 52.0 cM	19659	NM_011254	NM_011254	Mus musculus retinol binding protein 1, cellular (Rbp1), mRNA.		1.06344	1.2275	1.15427	-0.5s	-2s	+1s	Gene
35035	10461158	Snhg1	0.195688	10.6694	10.13	10.3258	0.238086	0.0886652	1.05225	1.26896	1.26896	Islet+_Cxcr4+ up vs Neg	0.48369	0.494809	0.315433	0.873113	-1.14533	Islet+_Cxcr4- down vs Neg	0.0854832	0.205463	1.06812	1.45337	1.45337	Islet+_Cxcr4+ up vs Islet+_Cxcr4-	+	24	chr19:8799831-8799899	AK051045	Snhg1	small nucleolar RNA host gene (non-protein coding) 1	19 A|19	83673	AK051045	AK051045	Mus musculus 9 days embryo whole body cDNA, RIKEN full-length enriched library, clone:D030060F23 product:Mus musculus U22 snoRNA host gene (UHG) gene, complete sequence, full insert sequence.		1.15682	3.13778	2.71242	+1s	+6s	-6s	Gene
9917	10505059	Tal2	0.00125599	7.48871	6.94961	7.64581	0.180488	0.400329	0.743552	0.89682	-1.11505	Islet+_Cxcr4+ down vs Neg	0.000530295	0.0438431	3.27548	0.617193	-1.62024	Islet+_Cxcr4- down vs Neg	0.00201607	0.0120915	2.69549	1.45306	1.45306	Islet+_Cxcr4+ up vs Islet+_Cxcr4-	+	25	chr4:53792577-53799757	NM_009317	Tal2	T-cell acute lymphocytic leukemia 2	4 B2|4 24.7 cM	21350	NM_009317	NM_009317	Mus musculus T-cell acute lymphocytic leukemia 2 (Tal2), mRNA.		1.1169	1.00882	1.12675	-1s	+0.5s	-1s	Gene
25305	10403959	Gm11277	0.101438	8.96541	8.42649	8.22201	0.0443186	0.0983875	1.35341	1.67411	1.67411	Islet+_Cxcr4+ up vs Neg	0.511559	0.388063	0.411098	1.15227	1.15227	Islet+_Cxcr4- up vs Neg	0.115627	0.0301892	1.52015	1.45288	1.45288	Islet+_Cxcr4+ up vs Islet+_Cxcr4-	+	53	chr13:21925612-21929399	NM_001110555	Gm11277	predicted gene 11277	13 A3.1|13	665622	NM_001110555	NM_001110555	Mus musculus predicted gene 11277 (Gm11277), mRNA.		1.08471	1.10077	1.19402	+0.5s	-0.5s	+1s	Gene
31535	10408087	Gm11277	0.101438	8.96541	8.42649	8.22201	0.0443186	0.0983874	1.35341	1.67411	1.67411	Islet+_Cxcr4+ up vs Neg	0.511559	0.388062	0.411099	1.15227	1.15227	Islet+_Cxcr4- up vs Neg	0.115627	0.0301892	1.52015	1.45288	1.45288	Islet+_Cxcr4+ up vs Islet+_Cxcr4-	-	53	chr13:21898281-21902068	NM_001110555	Gm11277	predicted gene 11277	13 A3.1|13	665622	NM_001110555	NM_001110555	Mus musculus predicted gene 11277 (Gm11277), mRNA.		1.05931	1.06491	1.12806	-0.5s	+0.5s	-1s	Gene
33453	10484720	Olfr1166	0.137749	6.08191	5.54367	5.78491	0.239538	0.441148	0.620626	1.22859	1.22859	Islet+_Cxcr4+ up vs Neg	0.329757	0.139098	0.856679	0.846015	-1.18201	Islet+_Cxcr4- down vs Neg	0.0558283	0.156894	1.25315	1.4522	1.4522	Islet+_Cxcr4+ up vs Islet+_Cxcr4-	-	8	chr2:87963517-87965150	NM_146650	Olfr1166	olfactory receptor 1166	2 E1|2	258644	NM_146650	NM_146650	Mus musculus olfactory receptor 1166 (Olfr1166), mRNA.		1.03266	1.00706	1.02543	+0.5s	+0.5s	+0.5s	Gene
14517	10534002	Tmem132d	0.0671527	7.38763	6.85005	7.04778	0.113816	0.10069	0.997014	1.26563	1.26563	Islet+_Cxcr4+ up vs Neg	0.323174	0.0285727	1.54405	0.871922	-1.14689	Islet+_Cxcr4- down vs Neg	0.0264211	0.0276862	1.57805	1.45154	1.45154	Islet+_Cxcr4+ up vs Islet+_Cxcr4-	-	32	chr5:128263861-128938937	NM_172885	Tmem132d	transmembrane protein 132D	5 G1.2-G1.3|5	243274	NM_172885	NM_172885	Mus musculus transmembrane protein 132D (Tmem132d), mRNA.		1.0275	1.01212	1.0152	+0.5s	+0.5s	+0.5s	Gene
12308	10496975	Slc44a5	0.186832	6.89819	6.36069	7.00271	0.758635	0.796234	0.119967	0.930116	-1.07513	Islet+_Cxcr4+ down vs Neg	0.0955844	0.0987814	1.01961	0.640814	-1.56052	Islet+_Cxcr4- down vs Neg	0.149187	0.145172	0.838117	1.45146	1.45146	Islet+_Cxcr4+ up vs Islet+_Cxcr4-	+	25	chr3:153636400-153934686	NM_001081263	Slc44a5	solute carrier family 44, member 5	3 H3-H4|3	242259	NM_001081263	NM_001081263	Mus musculus solute carrier family 44, member 5 (Slc44a5), mRNA.		1.077	2.18476	2.35299	-0.5s	+6s	-6s	Gene
33736	10349510	Mir128-1	0.0932554	7.69456	7.15828	7.10408	0.0509973	0.0944598	1.29245	1.50574	1.50574	Islet+_Cxcr4+ up vs Neg	0.830744	0.726816	0.138576	1.03828	1.03828	Islet+_Cxcr4- up vs Neg	0.0692269	0.194716	1.15973	1.45023	1.45023	Islet+_Cxcr4+ up vs Islet+_Cxcr4-	+	29	chr1:130098932-130099013	NR_029543	Mir128-1	microRNA 128-1	1|1	387147	NR_029543	NR_029543	Mus musculus microRNA 128-1 (Mir128-1), microRNA.		1.01041	1.08793	1.09925	-0.5s	+0.5s	-0.5s	Gene
20209	10426081	Fam19a5	0.0477792	9.53145	8.99704	9.379	0.403434	0.386017	0.413394	1.11145	1.11145	Islet+_Cxcr4+ up vs Neg	0.0652909	0.00532271	2.27387	0.767396	-1.30311	Islet+_Cxcr4- down vs Neg	0.0198053	0.0450535	1.70322	1.44835	1.44835	Islet+_Cxcr4+ up vs Islet+_Cxcr4-	+	26	chr15:87374986-87589794	NM_134096	Fam19a5	family with sequence similarity 19, member A5	15 E3|15	106014	NM_134096	NM_134096	Mus musculus family with sequence similarity 19, member A5 (Fam19a5), mRNA.		1.13777	1.30519	1.14715	-1s	-2s	+1s	Gene
8111	10503593	6230409E13Rik	0.00352614	9.81414	9.28027	9.00675	0.00127943	0.00912074	2.89298	1.75004	1.75004	Islet+_Cxcr4+ up vs Neg	0.102503	0.0790389	1.10216	1.20875	1.20875	Islet+_Cxcr4- up vs Neg	0.00942054	0.0107593	2.02592	1.44781	1.44781	Islet+_Cxcr4+ up vs Islet+_Cxcr4-	+	42	chr4:21858480-21923986	NM_175234	6230409E13Rik	RIKEN cDNA 6230409E13 gene	4 A3|4	76132	NM_175234	NM_175234	Mus musculus RIKEN cDNA 6230409E13 gene (6230409E13Rik), mRNA.		1.00456	1.08468	1.07975	+0.5s	+0.5s	-0.5s	Gene
32145	10568332	Prss8	2.2589e-05	8.59619	8.06336	9.47441	0.00011569	0.0148777	3.9367	0.544039	-1.8381	Islet+_Cxcr4+ down vs Neg	7.56005e-06	0.00316721	5.12148	0.376037	-2.65931	Islet+_Cxcr4- down vs Neg	0.0017122	0.0362022	2.76645	1.44677	1.44677	Islet+_Cxcr4+ up vs Islet+_Cxcr4-	-	25	chr7:135069230-135073618	NM_133351	Prss8	protease, serine, 8 (prostasin)	7 F3|7 62.2 cM	76560	NM_133351	NM_133351	Mus musculus protease, serine, 8 (prostasin) (Prss8), mRNA.		1.06142	1.14418	1.21446	-0.5s	+1s	-1s	Gene
26477	10394527	Ttc32	0.0493092	7.2568	6.72553	6.93891	0.104154	0.109273	0.982324	1.2465	1.2465	Islet+_Cxcr4+ up vs Neg	0.24628	0.0790026	1.10236	0.862513	-1.1594	Islet+_Cxcr4- down vs Neg	0.0186358	0.0678539	1.72965	1.4452	1.4452	Islet+_Cxcr4+ up vs Islet+_Cxcr4-	+	26	chr12:9036803-9043200	NM_029321	Ttc32	tetratricopeptide repeat domain 32	12|12 A1.3	75516	NM_029321	NM_029321	Mus musculus tetratricopeptide repeat domain 32 (Ttc32), mRNA.		1.1229	1.02287	1.14858	-1s	+0.5s	-1s	Gene
34884	10461055	ncrna:snRNA chromosome:NCBIM37:19:7321199:7321302:1 gene:ENSMUSG00000064865	0.0368672	7.2241	6.69319	6.60679	0.0185449	0.0296978	1.73178	1.53401	1.53401	Islet+_Cxcr4+ up vs Neg	0.669747	0.694306	0.174089	1.06171	1.06171	Islet+_Cxcr4- up vs Neg	0.0331086	0.1534	1.48006	1.44484	1.44484	Islet+_Cxcr4+ up vs Islet+_Cxcr4-	+	8	chr19:7321199-7321302	---	---	---	---	---	---	ENSMUST00000082931	ncrna:snRNA chromosome:NCBIM37:19:7321199:7321302:1 gene:ENSMUSG00000064865		1.02492	1.02429	1.00062	---	---	---	mRNA Only
20537	10561561	Ryr1	0.000350315	7.51799	6.98719	7.21061	0.00215833	0.0337529	2.66588	1.23746	1.23746	Islet+_Cxcr4+ up vs Neg	0.00975571	0.0384904	2.01074	0.856532	-1.1675	Islet+_Cxcr4- down vs Neg	0.000115156	0.00616361	3.93871	1.44473	1.44473	Islet+_Cxcr4+ up vs Islet+_Cxcr4-	-	102	chr7:29788363-29910170	NM_009109	Ryr1	ryanodine receptor 1, skeletal muscle	7 A2-B3|7 10.0 cM	20190	NM_009109	NM_009109	Mus musculus ryanodine receptor 1, skeletal muscle (Ryr1), mRNA.		1.06807	1.00984	1.05766	-0.5s	-0.5s	-0.5s	Gene
11653	10446425	ncrna:snRNA chromosome:NCBIM37:17:66435434:66435540:1 gene:ENSMUSG00000065306	0.116455	10.3925	9.86193	9.78238	0.0605946	0.070914	1.21757	1.52644	1.52644	Islet+_Cxcr4+ up vs Neg	0.773803	0.708661	0.149561	1.05669	1.05669	Islet+_Cxcr4- up vs Neg	0.0917394	0.266119	1.03744	1.44454	1.44454	Islet+_Cxcr4+ up vs Islet+_Cxcr4-	+	10	chr17:66435434-66435540	---	---	---	---	---	---	ENSMUST00000083372	ncrna:snRNA chromosome:NCBIM37:17:66435434:66435540:1 gene:ENSMUSG00000065306		1.00074	1.16	1.15914	+0.5s	+1s	-1s	Gene
30930	10397575	Nrxn3	0.0606204	7.04487	6.51473	6.78436	0.185196	0.219316	0.732368	1.1979	1.1979	Islet+_Cxcr4+ up vs Neg	0.17241	0.0783128	1.10617	0.829532	-1.2055	Islet+_Cxcr4- down vs Neg	0.0226532	0.0960952	1.64487	1.44407	1.44407	Islet+_Cxcr4+ up vs Islet+_Cxcr4-	+	46	chr12:90033421-91571500	NM_172544	Nrxn3	neurexin III	12D2|12 45.0 cM	18191	NM_172544	NM_172544	Mus musculus neurexin III (Nrxn3), transcript variant 2, mRNA.		1.01046	1.00205	1.01253	+0.5s	+0.5s	+0.5s	Gene
12477	10472688	Sp5	0.0647681	6.60127	6.07176	6.45508	0.454608	0.401664	0.396137	1.10665	1.10665	Islet+_Cxcr4+ up vs Neg	0.0809673	0.0653946	1.18446	0.766673	-1.30434	Islet+_Cxcr4- down vs Neg	0.0275179	0.105737	1.56038	1.44344	1.44344	Islet+_Cxcr4+ up vs Islet+_Cxcr4-	+	25	chr2:70312980-70315783	NM_022435	Sp5	trans-acting transcription factor 5	2 C2|2 40.0 cM	64406	NM_022435	NM_022435	Mus musculus trans-acting transcription factor 5 (Sp5), mRNA.		1.10635	1.05669	1.047	+1s	+0.5s	+0.5s	Gene
28442	10600953	Eda	0.0213064	7.90096	7.3731	7.8501	0.741582	0.798134	0.129841	1.03588	1.03588	Islet+_Cxcr4+ up vs Neg	0.0176994	0.00375249	2.42568	0.718469	-1.39185	Islet+_Cxcr4- down vs Neg	0.0115755	0.0927267	1.93646	1.44179	1.44179	Islet+_Cxcr4+ up vs Islet+_Cxcr4-	+	29	chrX:97170945-97596099	NM_010099	Eda	ectodysplasin-A	X C3|X 37.0 cM	13607	NM_010099	NM_010099	Mus musculus ectodysplasin-A (Eda), transcript variant 1, mRNA.		1.05029	1.06961	1.01839	---	---	---	mRNA Only
14067	10423770	Grhl2	0.00105454	6.87281	6.34497	7.40934	0.0104801	0.0709579	1.97963	0.689427	-1.45048	Islet+_Cxcr4+ down vs Neg	0.00034297	0.0374585	3.46474	0.478183	-2.09125	Islet+_Cxcr4- down vs Neg	0.0112514	0.0312241	1.94879	1.44176	1.44176	Islet+_Cxcr4+ up vs Islet+_Cxcr4-	+	39	chr15:37162791-37293326	NM_026496	Grhl2	grainyhead-like 2 (Drosophila)	15|15 C	252973	NM_026496	NM_026496	Mus musculus grainyhead-like 2 (Drosophila) (Grhl2), mRNA.		1.28545	1.4195	1.10429	+2s	+2s	-0.5s	Gene
25348	10513884	Tle1	0.00971203	9.06295	8.53628	8.57699	0.00798355	0.01297	2.0978	1.40052	1.40052	Islet+_Cxcr4+ up vs Neg	0.754936	0.77966	0.12209	0.972171	-1.02863	Islet+_Cxcr4- down vs Neg	0.00551948	0.0976191	2.2581	1.44061	1.44061	Islet+_Cxcr4+ up vs Islet+_Cxcr4-	-	27	chr4:71778176-71861896	NM_011599	Tle1	transducin-like enhancer of split 1, homolog of Drosophila E(spl)	4 C3|4	21885	NM_011599	NM_011599	Mus musculus transducin-like enhancer of split 1, homolog of Drosophila E(spl) (Tle1), mRNA.		1.08822	1.03831	1.04807	+1s	+0.5s	+0.5s	Gene
7009	10417124	B930095G15Rik	0.0128877	10.4607	9.93439	9.80116	0.00577906	0.0221325	2.23814	1.5796	1.5796	Islet+_Cxcr4+ up vs Neg	0.430302	0.373322	0.427916	1.09674	1.09674	Islet+_Cxcr4- up vs Neg	0.0156129	0.130887	1.80652	1.44027	1.44027	Islet+_Cxcr4+ up vs Islet+_Cxcr4-	+	27	chr14:121648244-121650736	BC096543	B930095G15Rik	RIKEN cDNA B930095G15 gene	14 E5|14	320268	BC096543	BC096543	Mus musculus RIKEN cDNA B930095G15 gene, mRNA (cDNA clone IMAGE:6825849).		1.72145	1.2362	1.39254	+3s	+2s	+2s	Gene
5531	10441254	Tmprss2	2.21699e-05	7.2799	6.75396	9.16656	3.90536e-05	0.0160451	4.40834	0.270432	-3.69779	Islet+_Cxcr4+ down vs Neg	9.40064e-06	0.0117286	5.02684	0.187818	-5.32432	Islet+_Cxcr4- down vs Neg	0.0244318	0.00623209	2.20537	1.43987	1.43987	Islet+_Cxcr4+ up vs Islet+_Cxcr4-	-	30	chr16:97786289-97832802	NM_015775	Tmprss2	transmembrane protease, serine 2	16 C2|16 20.65 cM	50528	NM_015775	NM_015775	Mus musculus transmembrane protease, serine 2 (Tmprss2), mRNA.		1.06716	1.0319	1.1012	---	---	---	mRNA Only
1860	10353272	Stau2	0.000100752	9.58073	9.05483	8.90233	4.22494e-05	0.00282406	4.37418	1.60037	1.60037	Islet+_Cxcr4+ up vs Neg	0.0551063	0.0761366	1.2588	1.1115	1.1115	Islet+_Cxcr4- up vs Neg	0.00017836	0.00153524	3.7487	1.43983	1.43983	Islet+_Cxcr4+ up vs Islet+_Cxcr4-	-	46	chr1:16218891-16509334	NM_025303	Stau2	staufen (RNA binding protein) homolog 2 (Drosophila)	1 A3|1	29819	NM_025303	NM_025303	Mus musculus staufen (RNA binding protein) homolog 2 (Drosophila) (Stau2), transcript variant 3, mRNA.		2.84099	3.33083	1.17242	-6s	= -6s	+1s	Gene
29723	10601903	Zcchc18	0.0186775	7.39407	6.86895	7.40304	0.954308	0.867675	0.0616429	0.993807	-1.00623	Islet+_Cxcr4+ down vs Neg	0.0119353	0.00751607	2.12401	0.690595	-1.44803	Islet+_Cxcr4- down vs Neg	0.012831	6.0629e-06	5.21732	1.43906	1.43906	Islet+_Cxcr4+ up vs Islet+_Cxcr4-	+	40	chrX:133527694-133531462	NM_001035510	Zcchc18	zinc finger, CCHC domain containing 18	X F1|X	66995	NM_001035510	NM_001035510	Mus musculus zinc finger, CCHC domain containing 18 (Zcchc18), transcript variant 1, mRNA.		1.0226	1.04288	1.06645	-0.5s	+0.5s	-0.5s	Gene
22698	10427290	Hoxc8	0.462897	7.28188	6.75698	7.31414	0.947739	0.927486	0.0326926	0.97789	-1.02261	Islet+_Cxcr4+ down vs Neg	0.282528	0.0266255	1.5747	0.67964	-1.47137	Islet+_Cxcr4- down vs Neg	0.30869	0.300042	0.522818	1.43883	1.43883	Islet+_Cxcr4+ up vs Islet+_Cxcr4-	+	25	chr15:102820970-102823801	NM_010466	Hoxc8	homeobox C8	15 F3|15 57.4 cM	15426	NM_010466	NM_010466	Mus musculus homeobox C8 (Hoxc8), mRNA.		1.05421	1.02728	1.02622	-0.5s	-0.5s	-0.5s	Gene
29788	10601942	Nrk	0.330115	9.72787	9.20325	9.01469	0.165164	0.0681701	1.16641	1.63941	1.63941	Islet+_Cxcr4+ up vs Neg	0.690653	0.259906	0.585184	1.13963	1.13963	Islet+_Cxcr4- up vs Neg	0.289238	0.0304756	1.51605	1.43855	1.43855	Islet+_Cxcr4+ up vs Islet+_Cxcr4-	+	30	chrX:135449044-135542592	NM_013724	Nrk	Nik related kinase	X F1|X 53.0 cM	27206	NM_013724	NM_013724	Mus musculus Nik related kinase (Nrk), mRNA.		1.05447	1.08929	1.03302	-0.5s	-0.5s	+0.5s	Gene
30406	10602454	Fam120c	0.126783	7.98182	7.45748	7.58031	0.124567	0.0805922	1.09371	1.32089	1.32089	Islet+_Cxcr4+ up vs Neg	0.604758	0.240254	0.619329	0.918381	-1.08887	Islet+_Cxcr4- down vs Neg	0.0585866	0.00809682	2.09169	1.43828	1.43828	Islet+_Cxcr4+ up vs Islet+_Cxcr4-	+	34	chrX:147778766-147904453	NM_198105	Fam120c	family with sequence similarity 120, member C	X|X F2	207375	NM_198105	NM_198105	Mus musculus family with sequence similarity 120, member C (Fam120c), mRNA.		1.08442	1.05788	1.14719	+0.5s	-0.5s	+1s	Gene
10628	10469951	Rnf208	0.0243605	8.40117	7.87704	8.23969	0.292691	0.340005	0.533591	1.11844	1.11844	Islet+_Cxcr4+ up vs Neg	0.0412248	0.108148	1.38484	0.777736	-1.28578	Islet+_Cxcr4- down vs Neg	0.00958888	0.0758704	2.01823	1.43807	1.43807	Islet+_Cxcr4+ up vs Islet+_Cxcr4-	+	26	chr2:25098458-25099782	NM_176834	Rnf208	ring finger protein 208	2 A3|2	68846	NM_176834	NM_176834	Mus musculus ring finger protein 208 (Rnf208), mRNA.		1.28563	1.11703	1.15093	---	---	---	mRNA Only
30014	10602196	Rgag1	0.404056	7.07982	6.55571	6.79187	0.455344	0.124037	0.906449	1.22091	1.22091	Islet+_Cxcr4+ up vs Neg	0.537137	0.457756	0.339366	0.849004	-1.17785	Islet+_Cxcr4- down vs Neg	0.19664	0.114535	0.941062	1.43805	1.43805	Islet+_Cxcr4+ up vs Islet+_Cxcr4-	+	25	chrX:139534137-139538156	NM_001040434	Rgag1	retrotransposon gag domain containing 1	X F2|X	209540	NM_001040434	NM_001040434	Mus musculus retrotransposon gag domain containing 1 (Rgag1), mRNA.		1.01093	1.03583	1.02463	+0.5s	+0.5s	-0.5s	Gene
24871	10513739	Tnc	0.0372435	11.5105	10.9874	10.1976	0.0138734	0.0127338	1.89504	2.48426	2.48426	Islet+_Cxcr4+ up vs Neg	0.0842448	0.0252912	1.59703	1.72882	1.72882	Islet+_Cxcr4- up vs Neg	0.220094	0.133208	0.87547	1.43697	1.43697	Islet+_Cxcr4+ up vs Islet+_Cxcr4-	-	30	chr4:63620822-63707850	NM_011607	Tnc	tenascin C	4 C1|4 32.2 cM	21923	NM_011607	NM_011607	Mus musculus tenascin C (Tnc), mRNA.		1.08668	1.13692	1.23547	+0.5s	-1s	+2s	Gene
1752	10437582	cdna:pseudogene chromosome:NCBIM37:16:8623279:8623813:-1 gene:ENSMUSG00000083505	0.0973337	7.62421	7.10144	7.48567	0.522573	0.468626	0.329174	1.10079	1.10079	Islet+_Cxcr4+ up vs Neg	0.108768	0.284502	0.963499	0.766189	-1.30516	Islet+_Cxcr4- down vs Neg	0.0428302	0.0428457	1.36825	1.43671	1.43671	Islet+_Cxcr4+ up vs Islet+_Cxcr4-	-	18	chr16:8623256-8625412	---	---	---	---	---	---	ENSMUST00000118361	cdna:pseudogene chromosome:NCBIM37:16:8623279:8623813:-1 gene:ENSMUSG00000083505		1.03898	1.10516	1.14825	+0.5s	-0.5s	+1s	Gene
31388	10593293	Ncam1	0.153277	10.655	10.1324	10.5004	0.535298	0.431072	0.36545	1.11313	1.11313	Islet+_Cxcr4+ up vs Neg	0.168728	0.0182811	1.738	0.774875	-1.29053	Islet+_Cxcr4- down vs Neg	0.0680145	0.0782352	1.1674	1.43653	1.43653	Islet+_Cxcr4+ up vs Islet+_Cxcr4-	-	43	chr9:49313173-49606995	NM_001081445	Ncam1	neural cell adhesion molecule 1	9 A5.3|9 28.0 cM	17967	NM_001081445	NM_001081445	Mus musculus neural cell adhesion molecule 1 (Ncam1), transcript variant 1, mRNA.		1.00063	1.04084	1.04149	+0.5s	-0.5s	+0.5s	Gene
7592	10493108	Crabp2	0.0855592	8.24005	7.71828	8.23742	0.990775	0.966332	0.0148736	1.00182	1.00182	Islet+_Cxcr4+ up vs Neg	0.0544706	0.0591139	1.26384	0.697789	-1.4331	Islet+_Cxcr4- down vs Neg	0.0535829	0.107909	1.27097	1.43571	1.43571	Islet+_Cxcr4+ up vs Islet+_Cxcr4-	+	25	chr3:87752615-87757298	NM_007759	Crabp2	cellular retinoic acid binding protein II	3F1|3	12904	NM_007759	NM_007759	Mus musculus cellular retinoic acid binding protein II (Crabp2), mRNA.		1.04282	1.00739	1.05053	-0.5s	+0.5s	-0.5s	Gene
10582	10419966	Zfhx2	0.132677	8.60128	8.0797	8.13319	0.097933	0.0349565	1.45647	1.38328	1.38328	Islet+_Cxcr4+ up vs Neg	0.830375	0.412372	0.384711	0.963606	-1.03777	Islet+_Cxcr4- down vs Neg	0.0718632	0.0206243	1.68562	1.43552	1.43552	Islet+_Cxcr4+ up vs Islet+_Cxcr4-	-	28	chr14:55680492-55710885	NM_001039198	Zfhx2	zinc finger homeobox 2	14 C3|14	239102	NM_001039198	NM_001039198	Mus musculus zinc finger homeobox 2 (Zfhx2), mRNA.		1.18984	1.05637	1.12635	-1s	-0.5s	-1s	Gene
14600	10583887	Npsr1	0.0061474	7.0499	6.52854	6.43986	0.00304228	0.00137009	2.86325	1.52629	1.52629	Islet+_Cxcr4+ up vs Neg	0.512592	0.168645	0.773027	1.06339	1.06339	Islet+_Cxcr4- up vs Neg	0.00642366	0.00182805	2.73801	1.4353	1.4353	Islet+_Cxcr4+ up vs Islet+_Cxcr4-	+	30	chr9:23902462-24120842	NM_175678	Npsr1	neuropeptide S receptor 1	9 A3-A4|9	319239	NM_175678	NM_175678	Mus musculus neuropeptide S receptor 1 (Npsr1), mRNA.		1.38525	1.32925	1.04213	-2s	-2s	-0.5s	Gene
11800	10471967	Mbd5	0.000162812	9.55891	9.03771	9.06913	0.000141363	0.000683708	3.84966	1.40423	1.40423	Islet+_Cxcr4+ up vs Neg	0.603549	0.502869	0.298545	0.978456	-1.02202	Islet+_Cxcr4- down vs Neg	9.96568e-05	0.0027284	4.00149	1.43515	1.43515	Islet+_Cxcr4+ up vs Islet+_Cxcr4-	+	30	chr2:49101489-49172589	NM_029924	Mbd5	methyl-CpG binding domain protein 5	2 C1.1|2	109241	NM_029924	NM_029924	Mus musculus methyl-CpG binding domain protein 5 (Mbd5), mRNA.		1.10134	1.06598	1.03318	-0.5s	-0.5s	-0.5s	Gene
25716	10588509	Pcbp4	0.00537752	11.8112	11.2901	11.5538	0.0392984	0.0423351	1.40563	1.19535	1.19535	Islet+_Cxcr4+ up vs Neg	0.0360898	0.110734	1.44262	0.832954	-1.20055	Islet+_Cxcr4- down vs Neg	0.00180433	0.06327	2.74368	1.43508	1.43508	Islet+_Cxcr4+ up vs Islet+_Cxcr4-	+	32	chr9:106356221-106366343	NM_021567	Pcbp4	poly(rC) binding protein 4	9|9 F1-F2	59092	NM_021567	NM_021567	Mus musculus poly(rC) binding protein 4 (Pcbp4), mRNA.		1.00764	1.04723	1.03929	+0.5s	-0.5s	+0.5s	Gene
14152	10363860	Slc16a9	0.215377	8.20797	7.68877	7.90236	0.285429	0.275939	0.559187	1.23594	1.23594	Islet+_Cxcr4+ up vs Neg	0.443836	0.100753	0.996742	0.862387	-1.15957	Islet+_Cxcr4- down vs Neg	0.0934561	0.178039	1.02939	1.43316	1.43316	Islet+_Cxcr4+ up vs Islet+_Cxcr4-	+	27	chr10:69708024-69748699	NM_025807	Slc16a9	solute carrier family 16 (monocarboxylic acid transporters), member 9	10 B5.3|10	66859	NM_025807	NM_025807	Mus musculus solute carrier family 16 (monocarboxylic acid transporters), member 9 (Slc16a9), mRNA.		1.10856	1.02769	1.07869	---	---	---	mRNA Only
11971	10362314	Ptprk	0.0534093	10.4016	9.8831	10.3797	0.910163	0.794362	0.0999815	1.0153	1.0153	Islet+_Cxcr4+ up vs Neg	0.0370964	0.00164253	2.78449	0.708765	-1.41091	Islet+_Cxcr4- down vs Neg	0.0317335	0.0214169	1.66924	1.43249	1.43249	Islet+_Cxcr4+ up vs Islet+_Cxcr4-	+	35	chr10:27794626-28316046	NM_008983	Ptprk	protein tyrosine phosphatase, receptor type, K	10 A4|10 19.0 cM	19272	NM_008983	NM_008983	Mus musculus protein tyrosine phosphatase, receptor type, K (Ptprk), mRNA.		1.00712	1.00422	1.00289	+0.5s	+0.5s	-0.5s	Gene
25414	10428534	Trps1	0.483451	7.71348	7.19524	7.12006	0.283491	0.26583	0.575396	1.50883	1.50883	Islet+_Cxcr4+ up vs Neg	0.886268	0.523406	0.281161	1.0535	1.0535	Islet+_Cxcr4- up vs Neg	0.343368	0.381321	0.46424	1.43221	1.43221	Islet+_Cxcr4+ up vs Islet+_Cxcr4-	-	25	chr15:50489812-50490238	NM_032000	Trps1	trichorhinophalangeal syndrome I (human)	15 C|15 30.1 cM	83925	NM_032000	NM_032000	Mus musculus trichorhinophalangeal syndrome I (human) (Trps1), mRNA.		1.00746	1.05248	1.06032	+0.5s	-0.5s	+0.5s	Gene
35224	10571214	Rnf122	0.0983245	11.8301	11.3121	11.5579	0.213934	0.0546328	1.26255	1.2077	1.2077	Islet+_Cxcr4+ up vs Neg	0.256272	0.148385	0.82861	0.843367	-1.18572	Islet+_Cxcr4- down vs Neg	0.0383079	0.094286	1.41671	1.432	1.432	Islet+_Cxcr4+ up vs Islet+_Cxcr4-	+	26	chr8:32222318-32242227	NM_175136	Rnf122	ring finger protein 122	8 A3|8	68867	NM_175136	NM_175136	Mus musculus ring finger protein 122 (Rnf122), mRNA.		1.17053	1.08268	1.26732	+1s	-0.5s	+2s	Gene
3328	10464328	Pnliprp2	0.0808788	7.49266	6.97538	7.36361	0.526303	0.541725	0.278764	1.09358	1.09358	Islet+_Cxcr4+ up vs Neg	0.089518	0.105686	1.04809	0.764067	-1.30879	Islet+_Cxcr4- down vs Neg	0.0357861	0.101944	1.44629	1.43125	1.43125	Islet+_Cxcr4+ up vs Islet+_Cxcr4-	+	25	chr19:58834209-58852024	NM_011128	Pnliprp2	pancreatic lipase-related protein 2	19 D2|19	18947	NM_011128	NM_011128	Mus musculus pancreatic lipase-related protein 2 (Pnliprp2), mRNA.		1.06452	1.15783	1.08765	-0.5s	-1s	+0.5s	Gene
14192	10423836	Cthrc1	0.000678316	8.07108	7.55538	8.355	0.0326895	0.186131	1.48559	0.82136	-1.21749	Islet+_Cxcr4+ down vs Neg	0.000236767	0.0309952	3.62568	0.574502	-1.74064	Islet+_Cxcr4- down vs Neg	0.00240362	0.018807	2.61913	1.42969	1.42969	Islet+_Cxcr4+ up vs Islet+_Cxcr4-	+	29	chr15:38908478-38918665	NM_026778	Cthrc1	collagen triple helix repeat containing 1	15|15 C	68588	NM_026778	NM_026778	Mus musculus collagen triple helix repeat containing 1 (Cthrc1), mRNA.		1.02295	1.14674	1.12101	-0.5s	-1s	+1s	Gene
5512	10415714	Fam123a	0.00521094	8.93783	8.42218	8.55534	0.00874706	0.00780231	2.10778	1.30359	1.30359	Islet+_Cxcr4+ up vs Neg	0.231732	0.203584	0.691256	0.911833	-1.09669	Islet+_Cxcr4- down vs Neg	0.00211178	0.0299977	2.67535	1.42964	1.42964	Islet+_Cxcr4+ up vs Islet+_Cxcr4-	+	30	chr14:60997094-60999834	NM_028113	Fam123a	family with sequence similarity 123, member A	14 D1|14	72125	NM_028113	NM_028113	Mus musculus family with sequence similarity 123, member A (Fam123a), transcript variant 1, mRNA.		1.11627	1.26558	1.41273	-1s	+2s	-2s	Gene
18371	10389795	Stxbp4	0.127549	12.0081	11.4933	11.6389	0.141466	0.0313413	1.50388	1.29164	1.29164	Islet+_Cxcr4+ up vs Neg	0.529444	0.015252	1.81667	0.904044	-1.10614	Islet+_Cxcr4- down vs Neg	0.0562938	0.0168588	1.77317	1.42874	1.42874	Islet+_Cxcr4+ up vs Islet+_Cxcr4-	-	25	chr11:90338792-90339097	NM_011505	Stxbp4	syntaxin binding protein 4	11|11 C	20913	NM_011505	NM_011505	Mus musculus syntaxin binding protein 4 (Stxbp4), mRNA.		1.06558	1.08099	1.15188	+0.5s	-0.5s	+1s	Gene
10276	10445308	Cyp39a1	0.00218784	9.85203	9.33731	9.1684	0.000893869	0.00384484	3.04873	1.60618	1.60618	Islet+_Cxcr4+ up vs Neg	0.183258	0.042461	1.37201	1.12421	1.12421	Islet+_Cxcr4- up vs Neg	0.00375705	0.0183649	2.42515	1.42872	1.42872	Islet+_Cxcr4+ up vs Islet+_Cxcr4-	+	27	chr17:43804374-43888380	NM_018887	Cyp39a1	cytochrome P450, family 39, subfamily a, polypeptide 1	17 B3|17	56050	NM_018887	NM_018887	Mus musculus cytochrome P450, family 39, subfamily a, polypeptide 1 (Cyp39a1), mRNA.		1.00632	1.02974	1.03624	+0.5s	-0.5s	+0.5s	Gene
30097	10516765	Serinc2	0.00320907	8.75154	8.23717	9.24218	0.0282574	0.0281948	1.54983	0.711713	-1.40506	Islet+_Cxcr4+ down vs Neg	0.00106429	0.00945147	2.97294	0.498268	-2.00695	Islet+_Cxcr4- down vs Neg	0.0235887	0.00416334	2.38056	1.42837	1.42837	Islet+_Cxcr4+ up vs Islet+_Cxcr4-	-	30	chr4:129930741-129952811	NM_172702	Serinc2	serine incorporator 2	4 D2.2|4	230779	NM_172702	NM_172702	Mus musculus serine incorporator 2 (Serinc2), mRNA.		1.00774	1.07225	1.06401	+0.5s	+0.5s	-0.5s	Gene
33821	10434925	Hes1	0.0164096	9.63774	9.12531	9.73248	0.565155	0.285253	0.54477	0.936447	-1.06787	Islet+_Cxcr4+ down vs Neg	0.00798224	0.0917539	2.09788	0.656486	-1.52326	Islet+_Cxcr4- down vs Neg	0.0165792	0.171215	1.78044	1.42645	1.42645	Islet+_Cxcr4+ up vs Islet+_Cxcr4-	+	25	chr16:30065443-30067882	NM_008235	Hes1	hairy and enhancer of split 1 (Drosophila)	16 B2|16 27.0 cM	15205	NM_008235	NM_008235	Mus musculus hairy and enhancer of split 1 (Drosophila) (Hes1), mRNA.		1.00817	1.09863	1.08973	+0.5s	-0.5s	+0.5s	Gene
5824	10501468	Ntng1	0.0495851	6.92073	6.40866	6.50768	0.0501933	0.0198168	1.70297	1.3315	1.3315	Islet+_Cxcr4+ up vs Neg	0.579281	0.37148	0.430065	0.933666	-1.07105	Islet+_Cxcr4- down vs Neg	0.0230979	0.0256224	1.63643	1.4261	1.4261	Islet+_Cxcr4+ up vs Islet+_Cxcr4-	-	36	chr3:109584027-109946356	NM_030699	Ntng1	netrin G1	3 F3|3	80883	NM_030699	NM_030699	Mus musculus netrin G1 (Ntng1), transcript variant a, mRNA.		1.03342	1.14177	1.17994	-0.5s	+1s	-1s	Gene
1328	10606989	Tsc22d3	0.0109603	9.33354	8.82249	8.45443	0.0038358	0.0863768	2.41614	1.83924	1.83924	Islet+_Cxcr4+ up vs Neg	0.104601	0.147445	0.980464	1.29062	1.29062	Islet+_Cxcr4- up vs Neg	0.0378773	0.0511109	1.42162	1.42508	1.42508	Islet+_Cxcr4+ up vs Islet+_Cxcr4-	-	34	chrX:137074067-137135061	NM_001077364	Tsc22d3	TSC22 domain family, member 3	X F1|X	14605	NM_001077364	NM_001077364	Mus musculus TSC22 domain family, member 3 (Tsc22d3), transcript variant 1, mRNA.		1.00679	1.06805	1.06085	+0.5s	-0.5s	+0.5s	Gene
21711	10536635	A430107O13Rik	0.148594	7.46177	6.95105	7.91524	0.319598	0.358352	0.495396	0.730284	-1.36933	Islet+_Cxcr4+ down vs Neg	0.0605274	0.14462	1.21805	0.512568	-1.95096	Islet+_Cxcr4- down vs Neg	0.267563	0.275279	0.572574	1.42475	1.42475	Islet+_Cxcr4+ up vs Islet+_Cxcr4-	+	44	chr6:21936821-22204671	BC151018	A430107O13Rik	RIKEN cDNA A430107O13 gene	6 A3.1|6	214642	BC151018	BC151018	Mus musculus RIKEN cDNA A430107O13 gene, mRNA (cDNA clone MGC:183931 IMAGE:9087931), complete cds.		1.13736	1.11757	1.01771	-1s	-1s	-0.5s	Gene
29830	10566543	Dchs1	0.0642673	10.2751	9.76455	9.75456	0.0395949	0.0724408	1.40236	1.43447	1.43447	Islet+_Cxcr4+ up vs Neg	0.96154	0.953536	0.0206629	1.00695	1.00695	Islet+_Cxcr4- up vs Neg	0.0423596	0.0854608	1.37305	1.42457	1.42457	Islet+_Cxcr4+ up vs Islet+_Cxcr4-	-	40	chr7:112901505-112921715	NM_001162943	Dchs1	dachsous 1 (Drosophila)	7 E3|7	233651	NM_001162943	NM_001162943	Mus musculus dachsous 1 (Drosophila) (Dchs1), mRNA.		1.0217	1.03235	1.01042	-0.5s	-0.5s	+0.5s	Gene
1205	10606910	Mcart6	0.159391	7.11084	6.6014	6.7631	0.183449	0.0934871	1.02925	1.27256	1.27256	Islet+_Cxcr4+ up vs Neg	0.510678	0.0492441	1.30765	0.893967	-1.11861	Islet+_Cxcr4- down vs Neg	0.0698708	0.0295834	1.52895	1.4235	1.4235	Islet+_Cxcr4+ up vs Islet+_Cxcr4-	-	25	chrX:133517209-133518129	NM_001082412	Mcart6	mitochondrial carrier triple repeat 6	X F1|X	67062	NM_001082412	NM_001082412	Mus musculus mitochondrial carrier triple repeat 6 (Mcart6), nuclear gene encoding mitochondrial protein, transcript variant 1, mRNA.		1.01312	1.04884	1.03525	+0.5s	+0.5s	-0.5s	Gene
8758	10504234	Unc13b	0.512532	8.51841	8.00925	8.0662	0.359612	0.189457	0.722489	1.36813	1.36813	Islet+_Cxcr4+ up vs Neg	0.904681	0.659509	0.180779	0.961294	-1.04026	Islet+_Cxcr4- down vs Neg	0.306852	0.0985999	1.00612	1.42322	1.42322	Islet+_Cxcr4+ up vs Islet+_Cxcr4-	+	43	chr4:43071841-43277743	NM_001081413	Unc13b	unc-13 homolog B (C. elegans)	4 B1|4	22249	NM_001081413	NM_001081413	Mus musculus unc-13 homolog B (C. elegans) (Unc13b), transcript variant 2, mRNA.		1.02591	1.07318	1.04607	-0.5s	-0.5s	+0.5s	Gene
34949	10461093	Pla2g16	0.195215	6.98402	6.47571	6.49929	0.128816	0.119266	0.923483	1.39932	1.39932	Islet+_Cxcr4+ up vs Neg	0.934546	0.499601	0.301377	0.98379	-1.01648	Islet+_Cxcr4- down vs Neg	0.11441	0.104836	0.97949	1.42238	1.42238	Islet+_Cxcr4+ up vs Islet+_Cxcr4-	+	25	chr19:7631949-7663035	NM_139269	Pla2g16	phospholipase A2, group XVI	19 A|19	225845	NM_139269	NM_139269	Mus musculus phospholipase A2, group XVI (Pla2g16), mRNA.		1.11639	1.11261	1.0034	-1s	-0.5s	-0.5s	Gene
33675	10519346	C030048B08Rik	0.0175888	8.87744	8.36917	8.22869	0.00774167	0.0465805	2.11117	1.5678	1.5678	Islet+_Cxcr4+ up vs Neg	0.427797	0.0559203	1.25243	1.10227	1.10227	Islet+_Cxcr4- up vs Neg	0.0217608	0.0443073	1.66233	1.42234	1.42234	Islet+_Cxcr4+ up vs Islet+_Cxcr4-	+	26	chr5:3571673-3584341	NM_172991	C030048B08Rik	RIKEN cDNA C030048B08 gene	5 A1|5	269623	NM_172991	NM_172991	Mus musculus RIKEN cDNA C030048B08 gene (C030048B08Rik), mRNA.		1.00573	1.00573	1	---	---	---	mRNA Only
15379	10558769	Ifitm1	0.0717689	10.0036	9.49656	9.84705	0.414879	0.548872	0.382079	1.1146	1.1146	Islet+_Cxcr4+ up vs Neg	0.0975904	0.224634	1.01059	0.784319	-1.27499	Islet+_Cxcr4- down vs Neg	0.0297048	0.0913993	1.52717	1.42111	1.42111	Islet+_Cxcr4+ up vs Islet+_Cxcr4-	+	24	chr7:148153120-148155724	NM_026820	Ifitm1	interferon induced transmembrane protein 1	7|7 F5	68713	NM_026820	NM_026820	Mus musculus interferon induced transmembrane protein 1 (Ifitm1), transcript variant 1, mRNA.		1.77497	1.41774	2.51645	+6s	-2s	+6s	Gene
8045	10527961	ncrna:snoRNA chromosome:NCBIM37:5:4985111:4985237:-1 gene:ENSMUSG00000088131	0.0457803	8.30593	7.79989	7.40598	0.0169565	0.0107211	1.96976	1.86599	1.86599	Islet+_Cxcr4+ up vs Neg	0.201864	0.18508	0.732641	1.31395	1.31395	Islet+_Cxcr4- up vs Neg	0.115258	0.206724	0.938329	1.42014	1.42014	Islet+_Cxcr4+ up vs Islet+_Cxcr4-	-	23	chr5:4985111-4985238	---	---	---	---	---	---	ENSMUST00000157506	ncrna:snoRNA chromosome:NCBIM37:5:4985111:4985237:-1 gene:ENSMUSG00000088131		1.69326	1.4779	2.50248	+3s	-2s	+6s	Gene
27913	10590663	Gria4	0.0676834	7.52135	7.01548	7.58131	0.78529	0.562972	0.249513	0.959285	-1.04244	Islet+_Cxcr4+ down vs Neg	0.0361353	0.0661957	1.44207	0.675566	-1.48024	Islet+_Cxcr4- down vs Neg	0.0530509	0.0547195	1.27531	1.41997	1.41997	Islet+_Cxcr4+ up vs Islet+_Cxcr4-	-	43	chr9:4417889-4796142	NM_019691	Gria4	glutamate receptor, ionotropic, AMPA4 (alpha 4)	9 A1|9 8.0 cM	14802	NM_019691	NM_019691	Mus musculus glutamate receptor, ionotropic, AMPA4 (alpha 4) (Gria4), transcript variant 1, mRNA.		1.07841	1.36943	1.26987	-0.5s	-2s	+2s	Gene
32601	10594199	Thsd4	0.267681	8.01242	7.50846	7.61842	0.22495	0.292266	0.647914	1.31403	1.31403	Islet+_Cxcr4+ up vs Neg	0.7188	0.657032	0.182413	0.926612	-1.0792	Islet+_Cxcr4- down vs Neg	0.134349	0.0190386	1.72036	1.4181	1.4181	Islet+_Cxcr4+ up vs Islet+_Cxcr4-	-	54	chr9:59817516-60358842	NM_001040426	Thsd4	thrombospondin, type I, domain containing 4	9 B|9	207596	NM_001040426	NM_001040426	Mus musculus thrombospondin, type I, domain containing 4 (Thsd4), transcript variant 1, mRNA.		1.24879	1.20634	1.0352	-2s	-1s	-0.5s	Gene
17956	10585068	Fam55d	0.0122527	7.79105	7.28758	7.43294	0.021324	0.0578483	1.67113	1.28175	1.28175	Islet+_Cxcr4+ up vs Neg	0.256083	0.127965	0.892909	0.904155	-1.106	Islet+_Cxcr4- down vs Neg	0.00483556	0.0151938	2.31555	1.41762	1.41762	Islet+_Cxcr4+ up vs Islet+_Cxcr4-	+	32	chr9:47970106-48207986	BC094249	Fam55d	family with sequence similarity 55, member D	9 A5.3|9	244853	BC094249	BC094249	Mus musculus family with sequence similarity 55, member D, mRNA (cDNA clone MGC:106633 IMAGE:5720174), complete cds.		1.07846	1.11021	1.02944	-0.5s	-0.5s	+0.5s	Gene
31959	10543695	Mus musculus 0 day neonate lung cDNA, RIKEN full-length enriched library, clone:E030033D05 product:weakly similar to DNA-BINDING PROTEIN [Rattus norvegicus], full insert sequence.	0.148473	8.17397	7.67122	7.66378	0.0906401	0.0189945	1.72137	1.42423	1.42423	Islet+_Cxcr4+ up vs Neg	0.977529	0.95048	0.022057	1.00517	1.00517	Islet+_Cxcr4- up vs Neg	0.0944038	0.105199	1.02501	1.41691	1.41691	Islet+_Cxcr4+ up vs Islet+_Cxcr4-	-	25	chr6:30227035-30227330	---	---	---	---	---	---	AK087191	Mus musculus 0 day neonate lung cDNA, RIKEN full-length enriched library, clone:E030033D05 product:weakly similar to DNA-BINDING PROTEIN [Rattus norvegicus], full insert sequence.		1.11407	1.0214	1.13791	---	---	---	mRNA Only
2383	10607950	G530011O06Rik	0.343259	8.16955	7.66874	7.88332	0.396435	0.19498	0.71001	1.21945	1.21945	Islet+_Cxcr4+ up vs Neg	0.519251	0.417056	0.379806	0.861802	-1.16036	Islet+_Cxcr4- down vs Neg	0.161279	0.23372	0.792422	1.41501	1.41501	Islet+_Cxcr4+ up vs Islet+_Cxcr4-	-	25	chrX:166416310-166416618	NR_029457	G530011O06Rik	RIKEN cDNA G530011O06 gene	X F5|X	654820	NR_029457	NR_029457	Mus musculus RIKEN cDNA G530011O06 gene (G530011O06Rik), non-coding RNA.		1.04753	2.24357	2.14177	+0.5s	+6s	-6s	Gene
24316	10587854	Slc9a9	0.342554	6.7667	6.26647	6.45131	0.355713	0.299867	0.523071	1.24434	1.24434	Islet+_Cxcr4+ up vs Neg	0.57901	0.13946	0.85555	0.879744	-1.13669	Islet+_Cxcr4- down vs Neg	0.163651	0.176316	0.786081	1.41444	1.41444	Islet+_Cxcr4+ up vs Islet+_Cxcr4-	+	32	chr9:94570337-95130864	NM_177909	Slc9a9	solute carrier family 9 (sodium/hydrogen exchanger), member 9	9 E3.3|9	331004	NM_177909	NM_177909	Mus musculus solute carrier family 9 (sodium/hydrogen exchanger), member 9 (Slc9a9), mRNA.		1.0245	1.13665	1.10946	-0.5s	-1s	+1s	Gene
10778	10361250	Camk1g	0.0270889	9.18265	8.68252	9.07217	0.461722	0.349736	0.45626	1.07959	1.07959	Islet+_Cxcr4+ up vs Neg	0.0323193	0.0733433	1.49054	0.763315	-1.31007	Islet+_Cxcr4- down vs Neg	0.0119487	0.100535	1.92268	1.41434	1.41434	Islet+_Cxcr4+ up vs Islet+_Cxcr4-	-	27	chr1:195172540-195196476	NM_144817	Camk1g	calcium/calmodulin-dependent protein kinase I gamma	1 H6|1 105.0 cM	215303	NM_144817	NM_144817	Mus musculus calcium/calmodulin-dependent protein kinase I gamma (Camk1g), mRNA.		1.05447	1.02475	1.08057	---	---	---	mRNA Only
9919	10529485	Htra3	0.00950487	7.49113	6.9914	6.99619	0.00656051	0.0154007	2.18306	1.40927	1.40927	Islet+_Cxcr4+ up vs Neg	0.96985	0.948447	0.0229869	0.996686	-1.00332	Islet+_Cxcr4- down vs Neg	0.00627603	0.0313526	2.20231	1.41395	1.41395	Islet+_Cxcr4+ up vs Islet+_Cxcr4-	-	39	chr5:35994675-36022431	NM_030127	Htra3	HtrA serine peptidase 3	5|5 B1	78558	NM_030127	NM_030127	Mus musculus HtrA serine peptidase 3 (Htra3), transcript variant 1, mRNA.		1.3867	1.17422	1.18096	-2s	-1s	-1s	Gene
22464	10452613	Arhgap28	0.0163904	10.2999	9.8003	9.87658	0.0163837	0.00691435	2.16025	1.34103	1.34103	Islet+_Cxcr4+ up vs Neg	0.573677	0.668863	0.241333	0.948499	-1.0543	Islet+_Cxcr4- down vs Neg	0.00802065	0.10236	2.09579	1.41384	1.41384	Islet+_Cxcr4+ up vs Islet+_Cxcr4-	-	38	chr17:68192053-68353438	NM_172964	Arhgap28	Rho GTPase activating protein 28	17 E1.2|17	268970	NM_172964	NM_172964	Mus musculus Rho GTPase activating protein 28 (Arhgap28), mRNA.		1.03384	1.00067	1.03452	-0.5s	+0.5s	-0.5s	Gene
2631	10598236	Nudt11	0.0179668	8.48567	7.98627	8.28953	0.160123	0.413199	0.795546	1.14562	1.14562	Islet+_Cxcr4+ up vs Neg	0.0479281	0.159134	1.31941	0.810416	-1.23393	Islet+_Cxcr4- down vs Neg	0.00649624	0.0159763	2.18734	1.41363	1.41363	Islet+_Cxcr4+ up vs Islet+_Cxcr4-	+	8	chrX:5624625-5631869	NM_021431	Nudt11	nudix (nucleoside diphosphate linked moiety X)-type motif 11	X A1.1|X	58242	NM_021431	NM_021431	Mus musculus nudix (nucleoside diphosphate linked moiety X)-type motif 11 (Nudt11), mRNA.		1	1.02185	1.02185	+0.5s	+0.5s	-0.5s	Gene
20090	10391504	Meox1	0.181366	6.85361	6.35448	6.64693	0.410849	0.307209	0.512566	1.15402	1.15402	Islet+_Cxcr4+ up vs Neg	0.257669	0.144889	0.838965	0.816514	-1.22472	Islet+_Cxcr4- down vs Neg	0.0767579	0.054777	1.2614	1.41336	1.41336	Islet+_Cxcr4+ up vs Islet+_Cxcr4-	-	26	chr11:101738824-101755668	NM_010791	Meox1	mesenchyme homeobox 1	11 D|11 58.0 cM	17285	NM_010791	NM_010791	Mus musculus mesenchyme homeobox 1 (Meox1), mRNA.		1.1629	1.25362	1.07802	-1s	-2s	+0.5s	Gene
10328	10359849	Uck2	0.0348697	10.1385	9.63963	9.95761	0.254751	0.188811	0.723973	1.13355	1.13355	Islet+_Cxcr4+ up vs Neg	0.0687772	0.107251	1.16256	0.802195	-1.24658	Islet+_Cxcr4- down vs Neg	0.0132554	0.0184453	1.87761	1.41306	1.41306	Islet+_Cxcr4+ up vs Islet+_Cxcr4-	-	25	chr1:169153958-169154050	ENSMUST00000053686	Uck2	uridine-cytidine kinase 2	1 H2.3|1	80914	ENSMUST00000053686	ENSMUST00000053686	Uck2 protein (Fragment) gene:ENSMUSG00000053664		1.00461	1.07797	1.07303	+0.5s	-0.5s	+0.5s	Gene
27051	10540248	Mitf	0.0459112	8.22064	7.72189	7.15924	0.016871	0.093645	1.77286	2.08696	2.08696	Islet+_Cxcr4+ up vs Neg	0.132967	0.0485355	1.31394	1.47698	1.47698	Islet+_Cxcr4- up vs Neg	0.174443	0.166039	0.77979	1.41299	1.41299	Islet+_Cxcr4+ up vs Islet+_Cxcr4-	+	31	chr6:97757178-97968701	NM_001113198	Mitf	microphthalmia-associated transcription factor	6 D3|6 40.0 cM	17342	NM_001113198	NM_001113198	Mus musculus microphthalmia-associated transcription factor (Mitf), transcript variant 1, mRNA.		1.11202	1.09721	1.0135	+1s	+1s	+0.5s	Gene
2927	10464107	Ppnr	0.130292	8.05631	7.55903	7.40572	0.0602366	0.169889	1.22014	1.56981	1.56981	Islet+_Cxcr4+ up vs Neg	0.605767	0.507201	0.29482	1.11212	1.11212	Islet+_Cxcr4- up vs Neg	0.127838	0.161835	0.89334	1.41155	1.41155	Islet+_Cxcr4+ up vs Islet+_Cxcr4-	+	25	chr19:55920382-55923237	X65588	Ppnr	per-pentamer repeat gene	19 D2|19	26930	X65588	X65588	M.musculus mp41 mRNA.		1.0258	1.02572	1.05219	-0.5s	+0.5s	-0.5s	Gene
17782	10499545	Efna3	0.0371872	10.2759	9.77891	10.8791	0.106978	0.135894	0.970706	0.658268	-1.51914	Islet+_Cxcr4+ down vs Neg	0.0135461	0.00723358	2.14065	0.466449	-2.14386	Islet+_Cxcr4- down vs Neg	0.169616	0.107415	0.968935	1.41123	1.41123	Islet+_Cxcr4+ up vs Islet+_Cxcr4-	-	25	chr3:89118873-89126801	NM_010108	Efna3	ephrin A3	3 F1|3 48.0 cM	13638	NM_010108	NM_010108	Mus musculus ephrin A3 (Efna3), mRNA.		1.02239	1.11008	1.08577	-0.5s	-0.5s	+0.5s	Gene
583	10436519	Robo1	0.191694	11.3967	10.9005	11.1319	0.305843	0.00390469	2.40841	1.20147	1.20147	Islet+_Cxcr4+ up vs Neg	0.365734	0.0228277	1.64154	0.851779	-1.17401	Islet+_Cxcr4- down vs Neg	0.0807613	0.0016758	2.77578	1.41054	1.41054	Islet+_Cxcr4+ up vs Islet+_Cxcr4-	+	30	chr16:72145919-73046338	NM_019413	Robo1	roundabout homolog 1 (Drosophila)	16 C3.1|16	19876	NM_019413	NM_019413	Mus musculus roundabout homolog 1 (Drosophila) (Robo1), mRNA.		1.93366	1.08773	2.1033	-6s	+0.5s	-6s	Gene
8748	10468691	Ablim1	0.000834557	9.41509	8.91933	8.56183	0.000277129	0.000906725	3.55732	1.80658	1.80658	Islet+_Cxcr4+ up vs Neg	0.0193305	0.0333576	1.71376	1.2812	1.2812	Islet+_Cxcr4- up vs Neg	0.00459131	0.0144762	2.33806	1.41007	1.41007	Islet+_Cxcr4+ up vs Islet+_Cxcr4-	-	30	chr19:57107764-57313717	NM_178688	Ablim1	actin-binding LIM protein 1	19 D2|19 53.0 cM	226251	NM_178688	NM_178688	Mus musculus actin-binding LIM protein 1 (Ablim1), transcript variant 1, mRNA.		1.00488	1.05815	1.06332	---	---	---	mRNA Only
11805	10496494	Tspan5	0.0297324	9.66758	9.17198	9.80106	0.489384	0.426659	0.369919	0.911628	-1.09694	Islet+_Cxcr4+ down vs Neg	0.0133107	0.014673	1.8758	0.646585	-1.54659	Islet+_Cxcr4- down vs Neg	0.0340329	0.0153858	1.81288	1.40991	1.40991	Islet+_Cxcr4+ up vs Islet+_Cxcr4-	+	27	chr3:138405159-138567390	NM_019571	Tspan5	tetraspanin 5	3 H1|3	56224	NM_019571	NM_019571	Mus musculus tetraspanin 5 (Tspan5), mRNA.		1.298	1.13103	1.14763	-2s	-1s	-1s	Gene
34279	10519612	9330182L06Rik	0.0367947	7.68156	7.18727	7.12911	0.0196325	0.0183751	1.73577	1.46657	1.46657	Islet+_Cxcr4+ up vs Neg	0.750927	0.633458	0.198282	1.04113	1.04113	Islet+_Cxcr4- up vs Neg	0.030158	0.0061059	2.21425	1.40863	1.40863	Islet+_Cxcr4+ up vs Islet+_Cxcr4-	+	46	chr5:9266160-9480717	BC132290	9330182L06Rik	RIKEN cDNA 9330182L06 gene	5 A1|5	231014	BC132290	BC132290	Mus musculus RIKEN cDNA 9330182L06 gene, mRNA (cDNA clone MGC:163921 IMAGE:40130567), complete cds.		1.2109	1.09648	1.10436	+2s	+1s	+0.5s	Gene
17131	10390458	Pcgf2	0.00405477	9.96384	9.4709	9.66347	0.0144991	0.0383097	1.83866	1.23146	1.23146	Islet+_Cxcr4+ up vs Neg	0.0720974	0.00171538	2.76564	0.875045	-1.1428	Islet+_Cxcr4- down vs Neg	0.00140725	0.015262	2.85163	1.40732	1.40732	Islet+_Cxcr4+ up vs Islet+_Cxcr4-	-	27	chr11:97551112-97561660	NM_009545	Pcgf2	polycomb group ring finger 2	11 C1-C3|11 58.4 cM	22658	NM_009545	NM_009545	Mus musculus polycomb group ring finger 2 (Pcgf2), transcript variant 1, mRNA.		1.12488	1.03621	1.16561	-1s	+0.5s	-1s	Gene
31577	10567879	Atp2a1	0.03988	7.87044	7.37771	7.9996	0.528305	0.538748	0.277115	0.914361	-1.09366	Islet+_Cxcr4+ down vs Neg	0.0180987	0.127627	1.74235	0.649818	-1.53889	Islet+_Cxcr4- down vs Neg	0.0433411	0.0466936	1.3631	1.4071	1.4071	Islet+_Cxcr4+ up vs Islet+_Cxcr4-	-	46	chr7:133589374-133606618	NM_007504	Atp2a1	ATPase, Ca++ transporting, cardiac muscle, fast twitch 1	7 F3|7 61.4 cM	11937	NM_007504	NM_007504	Mus musculus ATPase, Ca++ transporting, cardiac muscle, fast twitch 1 (Atp2a1), mRNA.		1.06865	1.11159	1.04018	---	---	---	mRNA Only
27894	10369835	Phyhipl	0.363425	7.57409	7.08276	7.25749	0.362091	0.386896	0.441182	1.24539	1.24539	Islet+_Cxcr4+ up vs Neg	0.605852	0.45394	0.343002	0.885936	-1.12875	Islet+_Cxcr4- down vs Neg	0.176752	0.0400921	1.39694	1.40573	1.40573	Islet+_Cxcr4+ up vs Islet+_Cxcr4-	-	28	chr10:70020434-70062025	NM_178621	Phyhipl	phytanoyl-CoA hydroxylase interacting protein-like	10 B5.3|10	70911	NM_178621	NM_178621	Mus musculus phytanoyl-CoA hydroxylase interacting protein-like (Phyhipl), transcript variant 1, mRNA.		1.1331	1.03111	1.09891	+1s	+0.5s	+0.5s	Gene
29568	10432045	Col2a1	0.302777	9.55273	9.06221	9.1728	0.252795	0.124322	0.905452	1.30128	1.30128	Islet+_Cxcr4+ up vs Neg	0.725349	0.546643	0.262296	0.926206	-1.07967	Islet+_Cxcr4- down vs Neg	0.15355	0.0556524	1.25452	1.40495	1.40495	Islet+_Cxcr4+ up vs Islet+_Cxcr4-	-	55	chr15:97805402-97835088	NM_031163	Col2a1	collagen, type II, alpha 1	15 F1|15 54.5 cM	12824	NM_031163	NM_031163	Mus musculus collagen, type II, alpha 1 (Col2a1), transcript variant 1, mRNA.		1.52308	1.72113	1.13003	-3s	-3s	+1s	Gene
18559	10365428	Btbd11	0.0556675	7.9274	7.43692	7.65473	0.13453	0.0348371	1.45796	1.20804	1.20804	Islet+_Cxcr4+ up vs Neg	0.21646	0.226987	0.664622	0.859871	-1.16297	Islet+_Cxcr4- down vs Neg	0.0208426	0.107642	1.68105	1.40491	1.40491	Islet+_Cxcr4+ up vs Islet+_Cxcr4-	+	42	chr10:84849559-85123037	NM_028709	Btbd11	BTB (POZ) domain containing 11	10 C1|10	74007	NM_028709	NM_028709	Mus musculus BTB (POZ) domain containing 11 (Btbd11), transcript variant 1, mRNA.		1.01002	1.00128	1.00872	---	---	---	mRNA Only
12922	10582958	Gucy1a2	0.200898	9.21273	8.7224	8.83563	0.181017	0.113476	0.945096	1.29873	1.29873	Islet+_Cxcr4+ up vs Neg	0.66555	0.28941	0.538486	0.924513	-1.08165	Islet+_Cxcr4- down vs Neg	0.0966902	0.120629	1.01462	1.40477	1.40477	Islet+_Cxcr4+ up vs Islet+_Cxcr4-	+	27	chr9:3532354-3897342	NM_001033322	Gucy1a2	guanylate cyclase 1, soluble, alpha 2	9 A1|9	234889	NM_001033322	NM_001033322	Mus musculus guanylate cyclase 1, soluble, alpha 2 (Gucy1a2), mRNA.		1.00605	1.00521	1.00083	+0.5s	+0.5s	+0.5s	Gene
12954	10497608	Mecom	0.052442	8.12039	7.63015	7.2913	0.019827	0.0686091	1.70274	1.77657	1.77657	Islet+_Cxcr4+ up vs Neg	0.24545	0.184559	0.733865	1.26474	1.26474	Islet+_Cxcr4- up vs Neg	0.111864	0.253677	0.95131	1.40468	1.40468	Islet+_Cxcr4+ up vs Islet+_Cxcr4-	-	30	chr3:29914466-30408409	NM_021442	Mecom	MDS1 and EVI1 complex locus	3 A3|3 14.4 cM	14013	NM_021442	NM_021442	Mus musculus MDS1 and EVI1 complex locus (Mecom), transcript variant 2, mRNA.		1.09225	1.08721	1.1875	+1s	-0.5s	+1s	Gene
5647	10501319	Celsr2	0.127955	8.34823	7.85853	8.47463	0.65359	0.35982	0.443915	0.916115	-1.09157	Islet+_Cxcr4+ down vs Neg	0.0610393	0.0185075	1.73265	0.652432	-1.53273	Islet+_Cxcr4- down vs Neg	0.117197	0.0179324	1.74636	1.40415	1.40415	Islet+_Cxcr4+ up vs Islet+_Cxcr4-	-	38	chr3:108193766-108218412	NM_017392	Celsr2	cadherin, EGF LAG seven-pass G-type receptor 2 (flamingo homolog, Drosophila)	3 F3|3 51.0 cM	53883	NM_017392	NM_017392	Mus musculus cadherin, EGF LAG seven-pass G-type receptor 2 (flamingo homolog, Drosophila) (Celsr2), transcript variant 1, mRNA.		1.19873	1.015	1.21671	+2s	-0.5s	+1s	Gene
13031	10473244	Zfp804a	0.184955	6.16395	5.67446	5.86222	0.241181	0.201475	0.695779	1.23262	1.23262	Islet+_Cxcr4+ up vs Neg	0.449283	0.350341	0.455509	0.877965	-1.139	Islet+_Cxcr4- down vs Neg	0.0794167	0.218087	1.10009	1.40396	1.40396	Islet+_Cxcr4+ up vs Islet+_Cxcr4-	+	25	chr2:81893958-82099578	NM_175513	Zfp804a	zinc finger protein 804A	2 D|2	241514	NM_175513	NM_175513	Mus musculus zinc finger protein 804A (Zfp804a), mRNA.		1.17518	1.07356	1.09466	-1s	-0.5s	-0.5s	Gene
23410	10512949	Abca1	0.00844981	8.46914	7.97996	7.87124	0.0039073	0.00382058	2.41787	1.51352	1.51352	Islet+_Cxcr4+ up vs Neg	0.440036	0.0570826	1.2435	1.07827	1.07827	Islet+_Cxcr4- up vs Neg	0.00985762	0.000873253	3.05886	1.40365	1.40365	Islet+_Cxcr4+ up vs Islet+_Cxcr4-	-	49	chr4:53043660-53172767	NM_013454	Abca1	ATP-binding cassette, sub-family A (ABC1), member 1	4 A5-B3|4 23.1 cM	11303	NM_013454	NM_013454	Mus musculus ATP-binding cassette, sub-family A (ABC1), member 1 (Abca1), mRNA.		1.00461	1.12924	1.13445	+0.5s	+1s	-1s	Gene
25650	10428619	Enpp2	0.16643	6.92428	6.43529	7.20587	0.454245	0.420492	0.376242	0.822688	-1.21553	Islet+_Cxcr4+ down vs Neg	0.0711629	0.0811756	1.14775	0.586183	-1.70595	Islet+_Cxcr4- down vs Neg	0.214146	0.117874	0.928582	1.40347	1.40347	Islet+_Cxcr4+ up vs Islet+_Cxcr4-	-	28	chr15:54670220-54751664	NM_015744	Enpp2	ectonucleotide pyrophosphatase/phosphodiesterase 2	15|15 D2	18606	NM_015744	NM_015744	Mus musculus ectonucleotide pyrophosphatase/phosphodiesterase 2 (Enpp2), transcript variant 2, mRNA.		1.14224	1.08211	1.05557	+1s	+0.5s	+0.5s	Gene
6642	10502224	Sgms2	0.180553	7.19148	6.70508	6.84492	0.187667	0.0957455	1.01888	1.27152	1.27152	Islet+_Cxcr4+ up vs Neg	0.570513	0.424313	0.372314	0.907616	-1.10179	Islet+_Cxcr4- down vs Neg	0.08199	0.106029	1.08624	1.40094	1.40094	Islet+_Cxcr4+ up vs Islet+_Cxcr4-	-	26	chr3:131025656-131047853	NM_028943	Sgms2	sphingomyelin synthase 2	3 G3|3	74442	NM_028943	NM_028943	Mus musculus sphingomyelin synthase 2 (Sgms2), mRNA.		1.5106	1.02538	1.54894	+3s	-0.5s	+3s	Gene
18361	10400803	ncrna:snRNA chromosome:NCBIM37:12:71095777:71095879:-1 gene:ENSMUSG00000089153	0.0236582	7.26045	6.77425	6.60719	0.00990882	0.0199661	2.00398	1.57271	1.57271	Islet+_Cxcr4+ up vs Neg	0.378748	0.357939	0.446191	1.12277	1.12277	Islet+_Cxcr4- up vs Neg	0.0326343	0.0568268	1.48633	1.40074	1.40074	Islet+_Cxcr4+ up vs Islet+_Cxcr4-	-	15	chr12:71095777-71095880	---	---	---	---	---	---	ENSMUST00000158528	ncrna:snRNA chromosome:NCBIM37:12:71095777:71095879:-1 gene:ENSMUSG00000089153		1.05364	1.01034	1.06453	+0.5s	-0.5s	+0.5s	Gene
26497	10368999	Grik2	0.0309491	6.21881	5.73369	6.10269	0.438325	0.240011	0.619769	1.08382	1.08382	Islet+_Cxcr4+ up vs Neg	0.0386825	0.0245202	1.61048	0.774321	-1.29145	Islet+_Cxcr4- down vs Neg	0.0133491	0.0388092	1.87455	1.39971	1.39971	Islet+_Cxcr4+ up vs Islet+_Cxcr4-	-	45	chr10:48820795-49508473	NM_010349	Grik2	glutamate receptor, ionotropic, kainate 2 (beta 2)	10 B3|10 27.0 cM	14806	NM_010349	NM_010349	Mus musculus glutamate receptor, ionotropic, kainate 2 (beta 2) (Grik2), transcript variant 2, mRNA.		1.04653	1.01397	1.06114	-0.5s	+0.5s	-0.5s	Gene
3528	10354534	1700019A02Rik	0.00296851	6.04015	5.55506	5.44246	0.00134844	0.027305	2.87017	1.51329	1.51329	Islet+_Cxcr4+ up vs Neg	0.330009	0.354282	0.481474	1.08117	1.08117	Islet+_Cxcr4- up vs Neg	0.00382645	0.0969741	2.4172	1.39968	1.39968	Islet+_Cxcr4+ up vs Islet+_Cxcr4-	-	25	chr1:53215421-53244461	NM_027070	1700019A02Rik	RIKEN cDNA 1700019A02 gene	1 C1.1|1	69397	NM_027070	NM_027070	Mus musculus RIKEN cDNA 1700019A02 gene (1700019A02Rik), mRNA.		1.14197	1.02596	1.11307	-1s	-0.5s	-1s	Gene
20320	10401607	Pgf	0.152963	9.1116	8.6278	9.23756	0.670587	0.29869	0.524779	0.916394	-1.09123	Islet+_Cxcr4+ down vs Neg	0.0736998	0.0705085	1.15176	0.655304	-1.52601	Islet+_Cxcr4- down vs Neg	0.136839	0.181819	0.86379	1.39843	1.39843	Islet+_Cxcr4+ up vs Islet+_Cxcr4-	-	29	chr12:86507591-86518235	NM_008827	Pgf	placental growth factor	12 D|12 39.0 cM	18654	NM_008827	NM_008827	Mus musculus placental growth factor (Pgf), mRNA.		1.99509	1.46725	1.35975	+6s	+2s	+2s	Gene
9068	10470050	Abca2	0.0321133	8.15632	7.67314	8.53958	0.164334	0.0316322	1.49987	0.766703	-1.30429	Islet+_Cxcr4+ down vs Neg	0.0116366	0.00823412	2.08438	0.548498	-1.82316	Islet+_Cxcr4- down vs Neg	0.0928517	0.0221328	1.65496	1.39782	1.39782	Islet+_Cxcr4+ up vs Islet+_Cxcr4-	+	50	chr2:25282767-25304059	NM_007379	Abca2	ATP-binding cassette, sub-family A (ABC1), member 2	2 A2-B|2 12.6 cM	11305	NM_007379	NM_007379	Mus musculus ATP-binding cassette, sub-family A (ABC1), member 2 (Abca2), mRNA.		1.0848	1.05777	1.02556	+0.5s	+0.5s	+0.5s	Gene
5207	10501007	Bclp2	0.037621	6.5022	6.02	5.90449	0.0174106	0.0971257	1.75919	1.51331	1.51331	Islet+_Cxcr4+ up vs Neg	0.552808	0.518408	0.285328	1.08335	1.08335	Islet+_Cxcr4- up vs Neg	0.0393742	0.0399224	1.40479	1.39687	1.39687	Islet+_Cxcr4+ up vs Islet+_Cxcr4-	-	32	chr3:105819869-105835813	AB081756	Bclp2	chitinase like protein 2	3 F2.2|3	229687	AB081756	AB081756	Mus musculus bclp1, bclp2 mRNA for brain chitinase like protein 1, brain chitinase like protein 2, complete cds.		1.00528	1.05319	1.05875	---	---	---	mRNA Only
29262	10346348	Spats2l	0.091803	9.19841	8.71656	8.78276	0.0751195	0.0872364	1.12425	1.3339	1.3339	Islet+_Cxcr4+ up vs Neg	0.743721	0.346157	0.460727	0.955151	-1.04695	Islet+_Cxcr4- down vs Neg	0.047017	0.0443022	1.35357	1.39653	1.39653	Islet+_Cxcr4+ up vs Islet+_Cxcr4-	+	32	chr1:57831769-58005238	NM_144882	Spats2l	spermatogenesis associated, serine-rich 2-like	1|1 C2	67198	NM_144882	NM_144882	Mus musculus spermatogenesis associated, serine-rich 2-like (Spats2l), transcript variant 1, mRNA.		1.00532	1.08565	1.07991	+0.5s	-0.5s	+0.5s	Gene
33608	10520318	Dpp6	0.204485	8.38087	7.89936	7.92889	0.137569	0.0559361	1.25231	1.36792	1.36792	Islet+_Cxcr4+ up vs Neg	0.914543	0.817514	0.0875048	0.979739	-1.02068	Islet+_Cxcr4- down vs Neg	0.117834	0.0524658	1.28012	1.39621	1.39621	Islet+_Cxcr4+ up vs Islet+_Cxcr4-	+	36	chr5:27143897-28054045	NM_207282	Dpp6	dipeptidylpeptidase 6	5 B1|5 12.0 cM	13483	NM_207282	NM_207282	Mus musculus dipeptidylpeptidase 6 (Dpp6), transcript variant 3, mRNA.		1.22774	1.04857	1.17087	+2s	+0.5s	+1s	Gene
9391	10420268	Gzme	0.0588601	6.33742	5.85593	6.24194	0.586278	0.678347	0.231896	1.06842	1.06842	Islet+_Cxcr4+ up vs Neg	0.0591096	0.0122702	1.91115	0.765242	-1.30678	Islet+_Cxcr4- down vs Neg	0.0273686	0.09414	1.56275	1.39618	1.39618	Islet+_Cxcr4+ up vs Islet+_Cxcr4-	-	15	chr14:56736456-56739462	NM_010373	Gzme	granzyme E	14 C3|14 20.5 cM	14942	NM_010373	NM_010373	Mus musculus granzyme E (Gzme), mRNA.		1.06611	1.04929	1.11865	+0.5s	-0.5s	+1s	Gene
6367	10576386	Rhou	0.0955094	12.0159	11.5344	11.6322	0.090847	0.0334278	1.47589	1.30469	1.30469	Islet+_Cxcr4+ up vs Neg	0.626477	0.335784	0.47394	0.934484	-1.07011	Islet+_Cxcr4- down vs Neg	0.0449733	0.0203758	1.69089	1.39616	1.39616	Islet+_Cxcr4+ up vs Islet+_Cxcr4-	+	25	chr8:126177829-126187782	NM_133955	Rhou	ras homolog gene family, member U	8 E2|8	69581	NM_133955	NM_133955	Mus musculus ras homolog gene family, member U (Rhou), mRNA.		1.05767	1.04504	1.01209	---	---	---	mRNA Only
4639	10599463	Xpnpep2	0.159426	6.85461	6.37357	6.67095	0.427226	0.327847	0.484329	1.13576	1.13576	Islet+_Cxcr4+ up vs Neg	0.217219	0.360769	0.663102	0.813726	-1.22891	Islet+_Cxcr4- down vs Neg	0.06727	0.063308	1.19854	1.39575	1.39575	Islet+_Cxcr4+ up vs Islet+_Cxcr4-	+	46	chrX:45462052-45490158	NM_133213	Xpnpep2	X-prolyl aminopeptidase (aminopeptidase P) 2, membrane-bound	X A3.2|X	170745	NM_133213	NM_133213	Mus musculus X-prolyl aminopeptidase (aminopeptidase P) 2, membrane-bound (Xpnpep2), transcript variant 1, mRNA.		1.03719	1.00816	1.0288	+0.5s	+0.5s	+0.5s	Gene
4110	10500283	Car14	0.42946	11.5383	11.0584	11.0293	0.259814	0.266572	0.585337	1.42314	1.42314	Islet+_Cxcr4+ up vs Neg	0.945461	0.798853	0.0975331	1.02043	1.02043	Islet+_Cxcr4- up vs Neg	0.285283	0.183362	0.736691	1.39464	1.39464	Islet+_Cxcr4+ up vs Islet+_Cxcr4-	-	27	chr3:95701691-95708562	NM_011797	Car14	carbonic anhydrase 14	3 F2.1|3	23831	NM_011797	NM_011797	Mus musculus carbonic anhydrase 14 (Car14), mRNA.		1.0228	1.30802	1.27886	-0.5s	-2s	+2s	Gene
10013	10495097	Adora3	0.00338623	7.05334	6.57454	6.18611	0.00113441	0.00276404	2.94523	1.82416	1.82416	Islet+_Cxcr4+ up vs Neg	0.0403752	0.0325431	1.48754	1.30897	1.30897	Islet+_Cxcr4- up vs Neg	0.0183356	0.0033255	2.47814	1.39358	1.39358	Islet+_Cxcr4+ up vs Islet+_Cxcr4-	+	29	chr3:105673776-105730858	NM_027025	Adora3	adenosine A3 receptor	3 F2.2|3 55.7 cM	11542	NM_027025	NM_027025	Mus musculus adenosine A3 receptor (Adora3), transcript variant 2, mRNA.		1.46829	1.20884	1.21463	-3s	-1s	-1s	Gene
9234	10579054	4930467E23Rik	0.31367	7.19444	6.71587	6.56312	0.158002	0.0164012	1.78512	1.54898	1.54898	Islet+_Cxcr4+ up vs Neg	0.709925	0.460041	0.337203	1.11168	1.11168	Islet+_Cxcr4- up vs Neg	0.267434	0.032076	1.49382	1.39337	1.39337	Islet+_Cxcr4+ up vs Islet+_Cxcr4-	-	37	chr8:71970394-71977295	NM_001039553	4930467E23Rik	RIKEN cDNA 4930467E23 gene	8 A1.3|8	626415	NM_001039553	NM_001039553	Mus musculus RIKEN cDNA 4930467E23 gene (4930467E23Rik), mRNA.		1.027	1.04969	1.0221	-0.5s	-0.5s	+0.5s	Gene
20432	10511560	Esrp1	6.9787e-05	7.14093	6.6631	9.45545	9.53166e-05	0.0148631	4.02083	0.201029	-4.97439	Islet+_Cxcr4+ down vs Neg	3.26748e-05	0.00606354	4.48579	0.14435	-6.92759	Islet+_Cxcr4- down vs Neg	0.107497	0.0214648	1.66827	1.39265	1.39265	Islet+_Cxcr4+ up vs Islet+_Cxcr4-	-	43	chr4:11259080-11314619	NM_194055	Esrp1	epithelial splicing regulatory protein 1	4 A1|4	207920	NM_194055	NM_194055	Mus musculus epithelial splicing regulatory protein 1 (Esrp1), mRNA.		1.16093	1.0682	1.08681	+1s	+0.5s	+0.5s	Gene
2197	10463476	Kazald1	0.0556018	7.88483	7.40711	7.1012	0.0213054	0.065973	1.67151	1.72145	1.72145	Islet+_Cxcr4+ up vs Neg	0.2727	0.0888779	1.05121	1.2362	1.2362	Islet+_Cxcr4- up vs Neg	0.108312	0.205535	0.965323	1.39254	1.39254	Islet+_Cxcr4+ up vs Islet+_Cxcr4-	+	26	chr19:45150629-45153772	NM_178929	Kazald1	Kazal-type serine peptidase inhibitor domain 1	19 C3|19	107250	NM_178929	NM_178929	Mus musculus Kazal-type serine peptidase inhibitor domain 1 (Kazald1), mRNA.		1.18626	1.00095	1.18739	+1s	+0.5s	+1s	Gene
3220	10438751	ncrna:snRNA chromosome:NCBIM37:16:25702728:25702834:-1 gene:ENSMUSG00000065333	0.0037098	5.15599	4.67837	4.23059	0.00123473	0.00988738	2.90843	1.89921	1.89921	Islet+_Cxcr4+ up vs Neg	0.0324656	0.0303544	1.51778	1.36394	1.36394	Islet+_Cxcr4- up vs Neg	0.0254962	0.0193877	1.71247	1.39245	1.39245	Islet+_Cxcr4+ up vs Islet+_Cxcr4-	-	10	chr16:25702728-25702834	---	---	---	---	---	---	ENSMUST00000083399	ncrna:snRNA chromosome:NCBIM37:16:25702728:25702834:-1 gene:ENSMUSG00000065333		1.05502	1.0515	1.00334	+0.5s	+0.5s	+0.5s	Gene
7953	10493449	Thbs3	0.35674	9.69857	9.22101	9.26297	0.243954	0.047326	1.3249	1.35248	1.35248	Islet+_Cxcr4+ up vs Neg	0.905034	0.387321	0.411929	0.971334	-1.02951	Islet+_Cxcr4- down vs Neg	0.206469	0.0329744	1.48182	1.3924	1.3924	Islet+_Cxcr4+ up vs Islet+_Cxcr4-	+	48	chr3:89019129-89030759	NM_013691	Thbs3	thrombospondin 3	3 E3-F1|3 44.1 cM	21827	NM_013691	NM_013691	Mus musculus thrombospondin 3 (Thbs3), mRNA.		1.04319	1.00147	1.04165	+0.5s	+0.5s	+0.5s	Gene
16527	10474671	Spred1	0.00325001	10.8088	10.3312	10.3029	0.0019621	0.0719213	2.70728	1.42002	1.42002	Islet+_Cxcr4+ up vs Neg	0.779354	0.761273	0.11846	1.01985	1.01985	Islet+_Cxcr4- up vs Neg	0.00261873	0.0171173	2.58191	1.39238	1.39238	Islet+_Cxcr4+ up vs Islet+_Cxcr4-	+	31	chr2:116947186-117005077	NM_033524	Spred1	sprouty protein with EVH-1 domain 1, related sequence	2 E5|2	114715	NM_033524	NM_033524	Mus musculus sprouty protein with EVH-1 domain 1, related sequence (Spred1), mRNA.		1.05499	1.00068	1.05427	-0.5s	+0.5s	-0.5s	Gene
27328	10564818	Anpep	0.0238326	9.1916	8.71422	9.74519	0.084203	0.0641233	1.19298	0.681322	-1.46773	Islet+_Cxcr4+ down vs Neg	0.00846008	0.000403493	3.39416	0.48938	-2.0434	Islet+_Cxcr4- down vs Neg	0.124908	0.0671694	1.17283	1.39222	1.39222	Islet+_Cxcr4+ up vs Islet+_Cxcr4-	-	40	chr7:86966689-86987238	NM_008486	Anpep	alanyl (membrane) aminopeptidase	7 D3|7	16790	NM_008486	NM_008486	Mus musculus alanyl (membrane) aminopeptidase (Anpep), mRNA.		1.21129	1.0997	1.33206	+2s	-0.5s	+2s	Gene
2457	10598101	Maml2	0.000880121	8.89848	8.42188	8.45537	0.00076713	0.0652115	3.11513	1.35954	1.35954	Islet+_Cxcr4+ up vs Neg	0.652589	0.689171	0.18536	0.977058	-1.02348	Islet+_Cxcr4- down vs Neg	0.000519748	0.00974382	3.28421	1.39146	1.39146	Islet+_Cxcr4+ up vs Islet+_Cxcr4-	+	34	chr9_random:423383-423661	NM_001013813	Maml2	mastermind like 2 (Drosophila)	9 A1|9	270118	NM_001013813	NM_001013813	Mus musculus mastermind like 2 (Drosophila) (Maml2), transcript variant 1, mRNA.		1.00426	1.10237	1.09769	+0.5s	+1s	-0.5s	Gene
22508	10586967	Gm7265	0.315701	9.76267	9.28686	9.21327	0.173417	0.122257	0.912726	1.46348	1.46348	Islet+_Cxcr4+ up vs Neg	0.842949	0.755186	0.121946	1.05233	1.05233	Islet+_Cxcr4- up vs Neg	0.229487	0.303628	0.639242	1.3907	1.3907	Islet+_Cxcr4+ up vs Islet+_Cxcr4-	+	25	chr9:72539357-72542857	AK087684	Gm7265	predicted gene 7265	9 D|9	639396	AK087684	AK087684	Mus musculus 2 days pregnant adult female ovary cDNA, RIKEN full-length enriched library, clone:E330004G06 product:Hypothetical serine-rich region containing protein, full insert sequence.		1.00745	1.05471	1.04692	+0.5s	-0.5s	+0.5s	Gene
11746	10506452	AY512949	0.0594801	7.21954	6.74391	7.22474	0.977946	0.97688	0.0101588	0.996403	-1.00361	Islet+_Cxcr4+ down vs Neg	0.0372578	0.14183	1.42878	0.716565	-1.39555	Islet+_Cxcr4- down vs Neg	0.0387204	0.219914	1.41206	1.39053	1.39053	Islet+_Cxcr4+ up vs Islet+_Cxcr4-	+	25	chr4:104201006-104274333	AY512949	AY512949	cDNA sequence AY512949	---	791274	AY512949	AY512949	Mus musculus clone NIA:K0934D10 unknown mRNA.		1.04269	1.18437	1.13588	-0.5s	-1s	+1s	Gene
6967	10576844	BC068157	0.0156005	7.85392	7.37832	8.4764	0.053385	0.0426175	1.37041	0.649555	-1.53952	Islet+_Cxcr4+ down vs Neg	0.0054909	0.000410054	3.38716	0.467139	-2.14069	Islet+_Cxcr4- down vs Neg	0.116541	0.0816806	1.08788	1.3905	1.3905	Islet+_Cxcr4+ up vs Islet+_Cxcr4-	-	35	chr8:4209543-4217312	NM_207203	BC068157	cDNA sequence BC068157	8 A1.1|8	73072	NM_207203	NM_207203	Mus musculus cDNA sequence BC068157 (BC068157), mRNA.		1.01696	1.12764	1.10884	+0.5s	+1s	-1s	Gene
19173	10451039	Slc25a27	0.0494433	8.78428	8.3097	8.25798	0.0266988	0.0304935	1.57351	1.44022	1.44022	Islet+_Cxcr4+ up vs Neg	0.783955	0.782254	0.106652	1.0365	1.0365	Islet+_Cxcr4- up vs Neg	0.0389909	0.0370365	1.43137	1.38951	1.38951	Islet+_Cxcr4+ up vs Islet+_Cxcr4-	-	34	chr17:43778840-43804131	NM_028711	Slc25a27	solute carrier family 25, member 27	17|17 C	74011	NM_028711	NM_028711	Mus musculus solute carrier family 25, member 27 (Slc25a27), nuclear gene encoding mitochondrial protein, mRNA.		1.22118	1.63135	1.33587	+2s	+3s	-2s	Gene
13114	10363415	Spock2	0.0222815	7.66545	7.1916	7.81384	0.405919	0.376222	0.424556	0.902253	-1.10834	Islet+_Cxcr4+ down vs Neg	0.00954048	0.0434223	2.02043	0.649659	-1.53927	Islet+_Cxcr4- down vs Neg	0.0290442	0.0895691	1.53694	1.38881	1.38881	Islet+_Cxcr4+ up vs Islet+_Cxcr4-	+	27	chr10:59569005-59597944	NM_052994	Spock2	sparc/osteonectin, cwcv and kazal-like domains proteoglycan 2	10|10 B3	94214	NM_052994	NM_052994	Mus musculus sparc/osteonectin, cwcv and kazal-like domains proteoglycan 2 (Spock2), mRNA.		1.56981	1.11212	1.41155	+3s	+1s	+2s	Gene
1661	10413100	Myst4	2.1069e-05	9.78984	9.31661	9.21288	9.67622e-06	0.00442706	5.01429	1.4917	1.4917	Islet+_Cxcr4+ up vs Neg	0.0497401	0.140551	1.30329	1.07454	1.07454	Islet+_Cxcr4- up vs Neg	3.05415e-05	0.0114671	4.51511	1.38822	1.38822	Islet+_Cxcr4+ up vs Islet+_Cxcr4-	+	44	chr14:22319076-22491355	NM_017479	Myst4	MYST histone acetyltransferase monocytic leukemia 4	14 A3|14	54169	NM_017479	NM_017479	Mus musculus MYST histone acetyltransferase monocytic leukemia 4 (Myst4), mRNA.		1.00449	1.06563	1.06087	+0.5s	-0.5s	+0.5s	Gene
8894	10504373	Gm12472	0.0178905	8.5783	8.10541	8.21839	0.024033	0.190223	1.61919	1.28334	1.28334	Islet+_Cxcr4+ up vs Neg	0.382766	0.466168	0.417067	0.924671	-1.08147	Islet+_Cxcr4- down vs Neg	0.00761799	0.0438138	2.11816	1.38789	1.38789	Islet+_Cxcr4+ up vs Islet+_Cxcr4-	+	25	chr4:43600376-43601764	ENSMUST00000105153	Gm12472	predicted gene 12472	---	100038450	ENSMUST00000105153	ENSMUST00000105153	Putative uncharacterized protein gene:ENSMUSG00000078359		1.06796	1.16801	1.09368	---	---	---	mRNA Only
11843	10472097	Fmnl2	0.136769	10.1124	9.63986	9.8844	0.295332	0.269782	0.568987	1.17123	1.17123	Islet+_Cxcr4+ up vs Neg	0.264992	0.184774	0.733359	0.844087	-1.18471	Islet+_Cxcr4- down vs Neg	0.0551033	0.0170962	1.7671	1.38757	1.38757	Islet+_Cxcr4+ up vs Islet+_Cxcr4-	+	30	chr2:52717187-52992837	NM_172409	Fmnl2	formin-like 2	2 C1.1|2	71409	NM_172409	NM_172409	Mus musculus formin-like 2 (Fmnl2), mRNA.		1.09524	1.07771	1.01627	---	---	---	mRNA Only
682	10546510	Lrig1	0.000176624	8.47775	8.00536	8.64831	0.0421989	0.124342	1.3747	0.888497	-1.1255	Islet+_Cxcr4+ down vs Neg	6.90106e-05	0.00190135	4.16108	0.640401	-1.56152	Islet+_Cxcr4- down vs Neg	0.00038477	0.0096764	3.4148	1.38741	1.38741	Islet+_Cxcr4+ up vs Islet+_Cxcr4-	-	44	chr6:94554523-94650139	NM_008377	Lrig1	leucine-rich repeats and immunoglobulin-like domains 1	6 D2|6 39.0 cM	16206	NM_008377	NM_008377	Mus musculus leucine-rich repeats and immunoglobulin-like domains 1 (Lrig1), mRNA.		1.04192	1.2112	1.16247	-0.5s	-1s	+1s	Gene
8652	10494122	Rfx5	0.255283	8.50974	8.03747	8.2907	0.42191	0.22231	0.653041	1.16397	1.16397	Islet+_Cxcr4+ up vs Neg	0.3576	0.0533819	1.27261	0.839018	-1.19187	Islet+_Cxcr4- down vs Neg	0.112533	0.0880073	1.05548	1.3873	1.3873	Islet+_Cxcr4+ up vs Islet+_Cxcr4-	+	39	chr3:94758057-94765483	NM_017395	Rfx5	regulatory factor X, 5 (influences HLA class II expression)	3 F2|3 43.2 cM	53970	NM_017395	NM_017395	Mus musculus regulatory factor X, 5 (influences HLA class II expression) (Rfx5), mRNA.		1.0581	1.06317	1.12495	---	---	---	mRNA Only
8859	10494351	Mtmr11	0.0739169	8.28381	7.81165	7.66971	0.0332528	0.0192632	1.71527	1.53059	1.53059	Islet+_Cxcr4+ up vs Neg	0.548356	0.227669	0.642696	1.10339	1.10339	Islet+_Cxcr4- up vs Neg	0.0788205	0.00849855	2.07066	1.38718	1.38718	Islet+_Cxcr4+ up vs Islet+_Cxcr4-	+	34	chr3:95965960-95975641	NM_181409	Mtmr11	myotubularin related protein 11	3 F2.1|3	194126	NM_181409	NM_181409	Mus musculus myotubularin related protein 11 (Mtmr11), mRNA.		1.19276	1.10647	1.07799	---	---	---	mRNA Only
9245	10579060	4930467E23Rik	0.232873	6.90992	6.43834	6.15263	0.10356	0.00624384	2.20455	1.69032	1.69032	Islet+_Cxcr4+ up vs Neg	0.496538	0.0903284	1.04418	1.21901	1.21901	Islet+_Cxcr4- up vs Neg	0.277413	0.0046068	2.3366	1.38663	1.38663	Islet+_Cxcr4+ up vs Islet+_Cxcr4-	-	36	chr8:72039802-72046711	NM_001039553	4930467E23Rik	RIKEN cDNA 4930467E23 gene	8 A1.3|8	626415	NM_001039553	NM_001039553	Mus musculus RIKEN cDNA 4930467E23 gene (4930467E23Rik), mRNA.		1.01476	1.04184	1.05722	-0.5s	+0.5s	-0.5s	Gene
24119	10427898	Fbxl7	0.0912407	9.7358	9.26427	9.00455	0.0370316	0.00558011	2.25336	1.66008	1.66008	Islet+_Cxcr4+ up vs Neg	0.379594	0.0727507	1.13816	1.19725	1.19725	Islet+_Cxcr4- up vs Neg	0.135922	0.01727	1.76271	1.38658	1.38658	Islet+_Cxcr4+ up vs Islet+_Cxcr4-	-	26	chr15:26470214-26825319	NM_176959	Fbxl7	F-box and leucine-rich repeat protein 7	15 B1|15	448987	NM_176959	NM_176959	Mus musculus F-box and leucine-rich repeat protein 7 (Fbxl7), mRNA.		1.09577	1.06242	1.16416	+1s	-0.5s	+1s	Gene
7310	10502766	Lphn2	0.0384225	8.78072	8.30928	8.14742	0.0163404	0.0658984	1.78674	1.5511	1.5511	Islet+_Cxcr4+ up vs Neg	0.430887	0.114627	0.940713	1.11873	1.11873	Islet+_Cxcr4- up vs Neg	0.0491838	0.0543018	1.30818	1.38649	1.38649	Islet+_Cxcr4+ up vs Islet+_Cxcr4-	-	28	chr3:148484244-148484372	NM_001081298	Lphn2	latrophilin 2	3 H3|3	99633	NM_001081298	NM_001081298	Mus musculus latrophilin 2 (Lphn2), mRNA.		1.01953	1.01447	1.00499	-0.5s	-0.5s	-0.5s	Gene
28272	10590860	Arhgap42	0.00133568	10.3017	9.83039	9.82079	0.000892011	0.00805731	3.04963	1.39564	1.39564	Islet+_Cxcr4+ up vs Neg	0.907218	0.845291	0.0729938	1.00668	1.00668	Islet+_Cxcr4- up vs Neg	0.000991677	0.00211098	3.00363	1.38639	1.38639	Islet+_Cxcr4+ up vs Islet+_Cxcr4-	-	27	chr9:9147359-9239026	NM_027823	Arhgap42	Rho GTPase activating protein 42	9 A1|9	71544	NM_027823	NM_027823	Mus musculus Rho GTPase activating protein 42 (Arhgap42), mRNA.		1.04665	1.03381	1.08203	---	---	---	mRNA Only
8638	10358672	Hmcn1	0.0165889	7.79621	7.32495	7.41234	0.0184784	0.0849137	1.73334	1.30484	1.30484	Islet+_Cxcr4+ up vs Neg	0.493095	0.149341	0.825821	0.941226	-1.06244	Islet+_Cxcr4- down vs Neg	0.00766986	0.0800391	2.11521	1.38632	1.38632	Islet+_Cxcr4+ up vs Islet+_Cxcr4-	-	26	chr1:152720878-152840565	NM_001024720	Hmcn1	hemicentin 1	1 G1|1	545370	NM_001024720	NM_001024720	Mus musculus hemicentin 1 (Hmcn1), mRNA.		1.18498	1.04642	1.13241	---	---	---	mRNA Only
4053	10489253	Zhx3	0.0116287	8.42115	7.95035	7.74285	0.00448874	0.0183685	2.34788	1.60026	1.60026	Islet+_Cxcr4+ up vs Neg	0.225417	0.235321	0.647013	1.15469	1.15469	Islet+_Cxcr4- up vs Neg	0.0220741	0.00828563	2.08167	1.38588	1.38588	Islet+_Cxcr4+ up vs Islet+_Cxcr4-	-	34	chr2:160596183-160698726	NM_177263	Zhx3	zinc fingers and homeoboxes 3	2 H2|2	320799	NM_177263	NM_177263	Mus musculus zinc fingers and homeoboxes 3 (Zhx3), mRNA.		1.09325	1.19092	1.08934	-0.5s	-1s	+0.5s	Gene
9989	10470564	Ralgds	0.0501111	8.52653	8.05575	8.50147	0.884414	0.88437	0.053366	1.01753	1.01753	Islet+_Cxcr4+ up vs Neg	0.0357186	0.0485683	1.44711	0.734221	-1.36199	Islet+_Cxcr4- down vs Neg	0.0292326	0.171682	1.53413	1.38586	1.38586	Islet+_Cxcr4+ up vs Islet+_Cxcr4-	+	38	chr2:28368851-28408601	NM_001145835	Ralgds	ral guanine nucleotide dissociation stimulator	2 A3|2	19730	NM_001145835	NM_001145835	Mus musculus ral guanine nucleotide dissociation stimulator (Ralgds), transcript variant 1, mRNA.		1.03472	1.03923	1.00436	-0.5s	-0.5s	+0.5s	Gene
18044	10389699	cdna:pseudogene chromosome:NCBIM37:11:88557151:88557545:-1 gene:ENSMUSG00000056668	0.0837993	10.2659	9.79571	9.24517	0.0322509	0.0970873	1.49146	2.02893	2.02893	Islet+_Cxcr4+ up vs Neg	0.185233	0.249976	0.732282	1.46464	1.46464	Islet+_Cxcr4- up vs Neg	0.24853	0.495079	0.604621	1.38528	1.38528	Islet+_Cxcr4+ up vs Islet+_Cxcr4-	-	25	chr11:88557151-88557545	---	---	---	---	---	---	ENSMUST00000070916	cdna:pseudogene chromosome:NCBIM37:11:88557151:88557545:-1 gene:ENSMUSG00000056668		1.37627	1.17871	1.16761	-2s	-1s	-1s	Gene
27153	10454828	Pnet-ps	0.236762	10.4865	10.0169	10.159	0.238819	0.232316	0.633921	1.25488	1.25488	Islet+_Cxcr4+ up vs Neg	0.591085	0.444491	0.352137	0.906206	-1.1035	Islet+_Cxcr4- down vs Neg	0.109902	0.169704	0.958994	1.38476	1.38476	Islet+_Cxcr4+ up vs Islet+_Cxcr4-	+	26	chr18:35739977-35740269	AY223547	Pnet-ps	prenatal ethanol induced mRNA, pseudogene	18 B2|18	448986	AY223547	AY223547	Mus musculus prenatal alcohol-1 mRNA, complete cds.		1.08359	1.01084	1.07197	-0.5s	-0.5s	-0.5s	Gene
16059	10400170	Prkd1	0.0100542	10.6838	10.2147	9.80556	0.00344803	0.0385846	2.46243	1.83816	1.83816	Islet+_Cxcr4+ up vs Neg	0.0727081	0.0682404	1.16596	1.32792	1.32792	Islet+_Cxcr4- up vs Neg	0.0470446	0.019791	1.70353	1.38424	1.38424	Islet+_Cxcr4+ up vs Islet+_Cxcr4-	-	35	chr12:51442708-51750085	NM_008858	Prkd1	protein kinase D1	12|12 C1	18760	NM_008858	NM_008858	Mus musculus protein kinase D1 (Prkd1), mRNA.		1.09699	1.12721	1.02755	---	---	---	mRNA Only
12111	10496789	Lpar3	0.118225	7.73421	7.26562	7.13766	0.0555553	0.13614	1.25527	1.51209	1.51209	Islet+_Cxcr4+ up vs Neg	0.629425	0.641036	0.201056	1.09274	1.09274	Islet+_Cxcr4- up vs Neg	0.112021	0.04577	1.33942	1.38376	1.38376	Islet+_Cxcr4+ up vs Islet+_Cxcr4-	+	26	chr3:145883949-145949150	NM_022983	Lpar3	lysophosphatidic acid receptor 3	3 H2|3 70.5 cM	65086	NM_022983	NM_022983	Mus musculus lysophosphatidic acid receptor 3 (Lpar3), mRNA.		1.28142	1.03548	1.32689	+2s	-0.5s	+2s	Gene
6866	10417027	Cldn10	0.00100057	6.36447	5.89594	5.94001	0.000941862	0.0304577	3.02601	1.34207	1.34207	Islet+_Cxcr4+ up vs Neg	0.554473	0.152268	0.817391	0.969913	-1.03102	Islet+_Cxcr4- down vs Neg	0.000557209	0.0146473	3.25398	1.3837	1.3837	Islet+_Cxcr4+ up vs Islet+_Cxcr4-	+	30	chr14:119254179-119274711	NM_021386	Cldn10	claudin 10	14 E4|14 60.0 cM	58187	NM_021386	NM_021386	Mus musculus claudin 10 (Cldn10), transcript variant b, mRNA.		1.10055	1.20154	1.09176	+1s	+1s	-0.5s	Gene
5578	10551218	Cyp2b9	0.00472543	5.99059	5.52209	5.4314	0.00226139	0.0505928	2.64562	1.47344	1.47344	Islet+_Cxcr4+ up vs Neg	0.44137	0.30648	0.513598	1.06488	1.06488	Islet+_Cxcr4- up vs Neg	0.00533474	0.0443555	2.27289	1.38367	1.38367	Islet+_Cxcr4+ up vs Islet+_Cxcr4-	+	19	chr7:26958428-26995679	NM_010000	Cyp2b9	cytochrome P450, family 2, subfamily b, polypeptide 9	7 A3|7 6.5 cM	13094	NM_010000	NM_010000	Mus musculus cytochrome P450, family 2, subfamily b, polypeptide 9 (Cyp2b9), mRNA.		1.05906	1.02879	1.08955	+0.5s	-0.5s	+0.5s	Gene
31021	10457587	Zfp521	0.000616062	10.9143	10.4466	10.3565	0.000294592	0.00593314	3.53078	1.47201	1.47201	Islet+_Cxcr4+ up vs Neg	0.272135	0.443844	0.565216	1.06447	1.06447	Islet+_Cxcr4- up vs Neg	0.000763247	0.0359805	3.11733	1.38285	1.38285	Islet+_Cxcr4+ up vs Islet+_Cxcr4-	-	38	chr18:13846724-14131145	NM_145492	Zfp521	zinc finger protein 521	18 A1|18 5.0 cM	225207	NM_145492	NM_145492	Mus musculus zinc finger protein 521 (Zfp521), mRNA.		1.00691	1.02741	1.0345	+0.5s	+0.5s	-0.5s	Gene
31748	10543544	Lrrc4	0.0184216	6.76214	6.29583	6.5787	0.161499	0.304556	0.79183	1.13559	1.13559	Islet+_Cxcr4+ up vs Neg	0.0490058	0.0549543	1.30975	0.821956	-1.21661	Islet+_Cxcr4- down vs Neg	0.00666428	0.0277548	2.17625	1.38157	1.38157	Islet+_Cxcr4+ up vs Islet+_Cxcr4-	-	35	chr6:28778133-28781747	NM_138682	Lrrc4	leucine rich repeat containing 4	6 A3.3|6	192198	NM_138682	NM_138682	Mus musculus leucine rich repeat containing 4 (Lrrc4), mRNA.		1.14562	1.23393	1.41363	+1s	-2s	+2s	Gene
30559	10407286	BC067074	0.0628458	9.29235	8.82686	8.93208	0.0677334	0.0438541	1.35799	1.28367	1.28367	Islet+_Cxcr4+ up vs Neg	0.539894	0.231166	0.636076	0.929665	-1.07566	Islet+_Cxcr4- down vs Neg	0.0282508	0.0275009	1.56065	1.38079	1.38079	Islet+_Cxcr4+ up vs Islet+_Cxcr4-	+	25	chr13:114132756-114160722	ENSMUST00000078163	BC067074	cDNA sequence BC067074	13 D2.2|13	408066	ENSMUST00000078163	ENSMUST00000078163	BC067074 protein gene:ENSMUSG00000021763		1.01149	1.06505	1.05295	-0.5s	-0.5s	+0.5s	Gene
27742	10539617	Alms1	0.0606373	10.3531	9.88764	10.0193	0.0784967	0.0740371	1.13055	1.26029	1.26029	Islet+_Cxcr4+ up vs Neg	0.435369	0.0014227	2.84689	0.91277	-1.09557	Islet+_Cxcr4- down vs Neg	0.0254915	0.0418721	1.5936	1.38073	1.38073	Islet+_Cxcr4+ up vs Islet+_Cxcr4-	+	28	chr6:85537525-85652636	NM_145223	Alms1	Alstrom syndrome 1 homolog (human)	6 C3|6	236266	NM_145223	NM_145223	Mus musculus Alstrom syndrome 1 homolog (human) (Alms1), mRNA.		1.16504	1.17074	1.00489	-1s	-1s	+0.5s	Gene
31039	10457606	Kctd1	0.00731819	9.54183	9.07667	9.20872	0.0133461	0.061343	1.87465	1.25973	1.25973	Islet+_Cxcr4+ up vs Neg	0.218412	0.0990056	1.00434	0.912535	-1.09585	Islet+_Cxcr4- down vs Neg	0.0028752	0.0114082	2.54133	1.38047	1.38047	Islet+_Cxcr4+ up vs Islet+_Cxcr4-	-	26	chr18:15127194-15309955	NM_134112	Kctd1	potassium channel tetramerisation domain containing 1	18 A1|18	106931	NM_134112	NM_134112	Mus musculus potassium channel tetramerisation domain containing 1 (Kctd1), transcript variant 2, mRNA.		1.04151	1.03392	1.07683	-0.5s	+0.5s	-0.5s	Gene
8528	10358609	Hmcn1	0.0215864	8.24427	7.77923	7.75958	0.0130888	0.0718438	1.8831	1.39929	1.39929	Islet+_Cxcr4+ up vs Neg	0.892283	0.914056	0.0494974	1.01372	1.01372	Islet+_Cxcr4- up vs Neg	0.0155713	0.0187145	1.80768	1.38035	1.38035	Islet+_Cxcr4+ up vs Islet+_Cxcr4-	-	25	chr1:152551267-152551368	NM_001024720	Hmcn1	hemicentin 1	1 G1|1	545370	NM_001024720	NM_001024720	Mus musculus hemicentin 1 (Hmcn1), mRNA.		1.25933	1.05923	1.18891	-2s	-0.5s	-1s	Gene
7445	10492888	ncrna:snoRNA chromosome:NCBIM37:3:85904456:85904577:1 gene:ENSMUSG00000065847	0.00610837	9.53021	9.06523	9.26264	0.0249878	0.0456432	1.60227	1.20378	1.20378	Islet+_Cxcr4+ up vs Neg	0.0710291	0.174189	1.14856	0.872118	-1.14663	Islet+_Cxcr4- down vs Neg	0.00209568	0.09471	2.67868	1.3803	1.3803	Islet+_Cxcr4+ up vs Islet+_Cxcr4-	+	12	chr3:85904456-85904577	---	---	---	---	---	---	ENSMUST00000083913	ncrna:snoRNA chromosome:NCBIM37:3:85904456:85904577:1 gene:ENSMUSG00000065847		1.0253	1.03734	1.01174	-0.5s	-0.5s	+0.5s	Gene
34290	10409709	Mir7-1	0.0337733	10.5236	10.0587	9.94464	0.0155052	0.0528722	1.80952	1.49378	1.49378	Islet+_Cxcr4+ up vs Neg	0.534198	0.388101	0.411055	1.08229	1.08229	Islet+_Cxcr4- up vs Neg	0.0362326	0.0561385	1.4409	1.3802	1.3802	Islet+_Cxcr4+ up vs Islet+_Cxcr4-	-	28	chr13:58494140-58494247	NR_029825	Mir7-1	microRNA 7-1	13|13	723902	NR_029825	NR_029825	Mus musculus microRNA 7-1 (Mir7-1), microRNA.		1.03821	1.11109	1.15355	-0.5s	+1s	-1s	Gene
31874	10568169	Qprt	0.107044	9.45917	8.9945	9.33255	0.52246	0.258231	0.587992	1.09174	1.09174	Islet+_Cxcr4+ up vs Neg	0.119835	0.0192717	1.71508	0.79111	-1.26405	Islet+_Cxcr4- down vs Neg	0.0470582	0.0198073	1.70317	1.38001	1.38001	Islet+_Cxcr4+ up vs Islet+_Cxcr4-	-	22	chr7:134251284-134265543	NM_133686	Qprt	quinolinate phosphoribosyltransferase	7 F3|7	67375	NM_133686	NM_133686	Mus musculus quinolinate phosphoribosyltransferase (Qprt), mRNA.		1.07025	1.01799	1.05133	-0.5s	-0.5s	-0.5s	Gene
2501	10598138	Spry3	0.0825846	7.72575	7.26116	7.76169	0.863415	0.788481	0.103209	0.97539	-1.02523	Islet+_Cxcr4+ down vs Neg	0.0465268	0.0420638	1.37609	0.706843	-1.41474	Islet+_Cxcr4- down vs Neg	0.0594106	0.166087	1.22614	1.37992	1.37992	Islet+_Cxcr4+ up vs Islet+_Cxcr4-	-	26	chrX_random:101352-106395	NM_001030293	Spry3	sprouty homolog 3 (Drosophila)	X|X	236576	NM_001030293	NM_001030293	Mus musculus sprouty homolog 3 (Drosophila) (Spry3), mRNA.		1.05445	1.03475	1.09109	+0.5s	-0.5s	+0.5s	Gene
15094	10584229	ncrna:snRNA chromosome:NCBIM37:9:35282470:35282631:1 gene:ENSMUSG00000065934	0.134773	7.50409	7.03956	7.31371	0.36794	0.192195	0.716258	1.14106	1.14106	Islet+_Cxcr4+ up vs Neg	0.210541	0.0395679	1.40266	0.826936	-1.20928	Islet+_Cxcr4- down vs Neg	0.0551297	0.0144934	1.83883	1.37987	1.37987	Islet+_Cxcr4+ up vs Islet+_Cxcr4-	+	25	chr9:35282470-35282631	---	---	---	---	---	---	ENSMUST00000084000	ncrna:snRNA chromosome:NCBIM37:9:35282470:35282631:1 gene:ENSMUSG00000065934		1.0642	1.05215	1.1197	+0.5s	-0.5s	+1s	Gene
30239	10457022	Mbp	0.0226975	7.59396	7.1295	7.67439	0.613255	0.233127	0.632407	0.945774	-1.05733	Islet+_Cxcr4+ down vs Neg	0.0112285	0.0606228	1.94968	0.68544	-1.45892	Islet+_Cxcr4- down vs Neg	0.0217385	0.0438437	1.66277	1.37981	1.37981	Islet+_Cxcr4+ up vs Islet+_Cxcr4-	+	54	chr18:82644515-82755029	NM_010777	Mbp	myelin basic protein	18 E2-E4|18 55.0 cM	17196	NM_010777	NM_010777	Mus musculus myelin basic protein (Mbp), transcript variant 7, mRNA.		1.00115	1.02482	1.02365	+0.5s	+0.5s	-0.5s	Gene
33495	10349404	Mgat5	0.120888	8.80244	8.33801	8.37873	0.0874225	0.099173	1.05838	1.34137	1.34137	Islet+_Cxcr4+ up vs Neg	0.850996	0.064619	1.18964	0.972164	-1.02863	Islet+_Cxcr4- down vs Neg	0.0666862	0.08802	1.17596	1.37977	1.37977	Islet+_Cxcr4+ up vs Islet+_Cxcr4-	+	43	chr1:129101595-129380288	NM_145128	Mgat5	mannoside acetylglucosaminyltransferase 5	1 E3|1	107895	NM_145128	NM_145128	Mus musculus mannoside acetylglucosaminyltransferase 5 (Mgat5), mRNA.		1.07284	1.0275	1.10234	-0.5s	+0.5s	-0.5s	Gene
23709	10403273	Asb13	0.0152964	10.6285	10.1646	10.4651	0.189448	0.248678	0.72251	1.1199	1.1199	Islet+_Cxcr4+ up vs Neg	0.034541	0.0216324	1.6649	0.811943	-1.23161	Islet+_Cxcr4- down vs Neg	0.00567381	0.0867901	2.24613	1.37928	1.37928	Islet+_Cxcr4+ up vs Islet+_Cxcr4-	+	25	chr13:3633278-3651025	NM_178283	Asb13	ankyrin repeat and SOCS box-containing 13	13 A1|13	142688	NM_178283	NM_178283	Mus musculus ankyrin repeat and SOCS box-containing 13 (Asb13), transcript variant 1, mRNA.		1.03071	1.01724	1.04848	+0.5s	-0.5s	+0.5s	Gene
13438	10557853	B230325K18Rik	0.0914061	9.53475	9.07112	8.80426	0.0368615	0.134712	1.43343	1.6592	1.6592	Islet+_Cxcr4+ up vs Neg	0.366475	0.257014	0.590043	1.20319	1.20319	Islet+_Cxcr4- up vs Neg	0.140673	0.25796	0.851789	1.37901	1.37901	Islet+_Cxcr4+ up vs Islet+_Cxcr4-	+	25	chr7:135126593-135129215	ENSMUST00000079045	B230325K18Rik	RIKEN cDNA B230325K18 gene	7 F3|7	319527	ENSMUST00000079045	ENSMUST00000079045	Putative uncharacterized protein gene:ENSMUSG00000063254		1.12796	1.03237	1.0926	-1s	-0.5s	-0.5s	Gene
29717	10592001	St14	0.00017982	7.69283	7.22995	9.15639	0.000340007	0.0113754	3.46851	0.362597	-2.75788	Islet+_Cxcr4+ down vs Neg	7.33718e-05	0.0180199	4.13447	0.263077	-3.80117	Islet+_Cxcr4- down vs Neg	0.0606855	0.0620662	1.21692	1.37829	1.37829	Islet+_Cxcr4+ up vs Islet+_Cxcr4-	-	42	chr9:30896175-30939384	NM_011176	St14	suppression of tumorigenicity 14 (colon carcinoma)	9 A4|9 17.0 cM	19143	NM_011176	NM_011176	Mus musculus suppression of tumorigenicity 14 (colon carcinoma) (St14), mRNA.		1.19263	1.00004	1.19267	-1s	+0.5s	-1s	Gene
17900	10535103	Micall2	0.0393478	8.27557	7.81292	8.45009	0.400743	0.397009	0.4012	0.886063	-1.12859	Islet+_Cxcr4+ down vs Neg	0.0163841	0.0839862	1.78558	0.642974	-1.55527	Islet+_Cxcr4- down vs Neg	0.0535147	0.074728	1.27153	1.37807	1.37807	Islet+_Cxcr4+ up vs Islet+_Cxcr4-	-	37	chr5:140182650-140212144	NM_174850	Micall2	MICAL-like 2	5 G2|5	231830	NM_174850	NM_174850	Mus musculus MICAL-like 2 (Micall2), mRNA.		1.2426	1.07964	1.15094	+2s	+0.5s	+1s	Gene
870	10546659	ncrna:snRNA chromosome:NCBIM37:6:97522070:97522232:-1 gene:ENSMUSG00000065017	0.041693	10.0454	9.583	9.50303	0.0207456	0.00583951	2.23362	1.45641	1.45641	Islet+_Cxcr4+ up vs Neg	0.66232	0.582741	0.234524	1.057	1.057	Islet+_Cxcr4- up vs Neg	0.037786	0.0838081	1.42267	1.37788	1.37788	Islet+_Cxcr4+ up vs Islet+_Cxcr4-	-	32	chr6:97522070-97522232	---	---	---	---	---	---	ENSMUST00000083083	ncrna:snRNA chromosome:NCBIM37:6:97522070:97522232:-1 gene:ENSMUSG00000065017		1.02109	1.0539	1.07612	-0.5s	+0.5s	-0.5s	Gene
34816	10545409	Vamp8	0.0852566	9.32306	8.86061	9.04604	0.151236	0.073478	1.13384	1.21169	1.21169	Islet+_Cxcr4+ up vs Neg	0.313256	0.14606	0.835469	0.879387	-1.13716	Islet+_Cxcr4- down vs Neg	0.0335213	0.0141648	1.84879	1.37788	1.37788	Islet+_Cxcr4+ up vs Islet+_Cxcr4-	-	30	chr6:72335217-72340613	NM_016794	Vamp8	vesicle-associated membrane protein 8	6 C1|6 31.5 cM	22320	NM_016794	NM_016794	Mus musculus vesicle-associated membrane protein 8 (Vamp8), mRNA.		1.05478	1.00732	1.04711	+0.5s	+0.5s	+0.5s	Gene
13674	10498076	Maml3	0.000599474	10.7123	10.2501	10.3225	0.000728137	0.00368495	3.13779	1.31018	1.31018	Islet+_Cxcr4+ up vs Neg	0.284174	0.00703663	2.15264	0.951037	-1.05148	Islet+_Cxcr4- down vs Neg	0.000289713	0.00144986	3.53803	1.37763	1.37763	Islet+_Cxcr4+ up vs Islet+_Cxcr4-	-	37	chr3:51491533-51908155	NM_001004176	Maml3	mastermind like 3 (Drosophila)	3 C|3	433586	NM_001004176	NM_001004176	Mus musculus mastermind like 3 (Drosophila) (Maml3), mRNA.		1.03036	1.07755	1.0458	-0.5s	-0.5s	+0.5s	Gene
35119	10595560	Tbx18	0.356891	7.01943	6.55734	6.75908	0.412155	0.209053	0.679744	1.19777	1.19777	Islet+_Cxcr4+ up vs Neg	0.520251	0.529988	0.283787	0.869504	-1.15008	Islet+_Cxcr4- down vs Neg	0.168885	0.3642	0.772409	1.37754	1.37754	Islet+_Cxcr4+ up vs Islet+_Cxcr4-	-	27	chr9:87599034-87626095	NM_023814	Tbx18	T-box18	9 E3.2|9 48.5 cM	76365	NM_023814	NM_023814	Mus musculus T-box18 (Tbx18), mRNA.		1.02804	1.04273	1.07196	+0.5s	-0.5s	+0.5s	Gene
10458	10420889	1110020C17Rik	0.0113337	5.82587	5.36382	5.47898	0.0167826	0.0439838	1.77514	1.27182	1.27182	Islet+_Cxcr4+ up vs Neg	0.317754	0.0304734	1.51608	0.923283	-1.08309	Islet+_Cxcr4- down vs Neg	0.00471196	0.0166648	2.3268	1.37749	1.37749	Islet+_Cxcr4+ up vs Islet+_Cxcr4-	-	25	chr14:66536077-66536451	ENSMUST00000050338	1110020C17Rik	RIKEN cDNA 1110020C17 gene	14 D1|14	68584	ENSMUST00000050338	ENSMUST00000050338	Putative uncharacterized protein gene:ENSMUSG00000055404		1.14054	1.03632	1.10057	+1s	+0.5s	+0.5s	Gene
24980	10538299	Hoxa3	0.0157699	7.65109	7.18941	6.95193	0.00592323	0.0374056	2.22744	1.62356	1.62356	Islet+_Cxcr4+ up vs Neg	0.207057	0.121521	0.915349	1.17894	1.17894	Islet+_Cxcr4- up vs Neg	0.0333324	0.0118354	1.92682	1.37714	1.37714	Islet+_Cxcr4+ up vs Islet+_Cxcr4-	+	28	chr6:52115673-52119575	NM_010452	Hoxa3	homeobox A3	6 B3|6 26.3 cM	15400	NM_010452	NM_010452	Mus musculus homeobox A3 (Hoxa3), mRNA.		1.014	1.0586	1.04398	+0.5s	+0.5s	-0.5s	Gene
29409	10406399	Pou5f2	0.0806101	8.0954	7.63398	7.61236	0.0474024	0.0453539	1.34339	1.39768	1.39768	Islet+_Cxcr4+ up vs Neg	0.915028	0.812925	0.0899495	1.0151	1.0151	Islet+_Cxcr4- up vs Neg	0.055145	0.131887	1.25849	1.37689	1.37689	Islet+_Cxcr4+ up vs Islet+_Cxcr4-	+	25	chr13:78164212-78165175	NM_029315	Pou5f2	POU domain class 5, transcription factor 2	13 C1|13	75507	NM_029315	NM_029315	Mus musculus POU domain class 5, transcription factor 2 (Pou5f2), mRNA.		1.06291	1.03882	1.10417	+0.5s	-0.5s	+0.5s	Gene
17811	10499552	Efna4	0.20275	10.2278	9.7666	9.97686	0.307367	0.0645446	1.19014	1.18997	1.18997	Islet+_Cxcr4+ up vs Neg	0.386059	0.260346	0.584449	0.86438	-1.1569	Islet+_Cxcr4- down vs Neg	0.0862459	0.0670848	1.17338	1.37668	1.37668	Islet+_Cxcr4+ up vs Islet+_Cxcr4-	-	26	chr3:89137315-89141950	NM_007910	Efna4	ephrin A4	3 F1|3 48.0 cM	13639	NM_007910	NM_007910	Mus musculus ephrin A4 (Efna4), mRNA.		1.04316	1.30003	1.35614	-0.5s	+2s	-2s	Gene
15923	10400143	Stxbp6	0.0218379	9.6876	9.22706	9.49144	0.14617	0.15855	0.835142	1.14564	1.14564	Islet+_Cxcr4+ up vs Neg	0.0654939	0.0580636	1.2361	0.832556	-1.20112	Islet+_Cxcr4- down vs Neg	0.00781678	0.0109428	2.10697	1.37605	1.37605	Islet+_Cxcr4+ up vs Islet+_Cxcr4-	-	25	chr12:45953473-46175470	NM_144552	Stxbp6	syntaxin binding protein 6 (amisyn)	12 B3|12	217517	NM_144552	NM_144552	Mus musculus syntaxin binding protein 6 (amisyn) (Stxbp6), mRNA.		1.0314	1.09407	1.06076	---	---	---	mRNA Only
10080	10555087	ncrna:snoRNA chromosome:NCBIM37:7:104670318:104670426:1 gene:ENSMUSG00000065360	0.0207086	9.77417	9.31373	9.52354	0.0736509	0.00494728	2.30563	1.18973	1.18973	Islet+_Cxcr4+ up vs Neg	0.11999	0.283092	0.920855	0.86465	-1.15654	Islet+_Cxcr4- down vs Neg	0.0073175	0.0707383	2.13564	1.37596	1.37596	Islet+_Cxcr4+ up vs Islet+_Cxcr4-	+	12	chr7:104670318-104670426	---	---	---	---	---	---	ENSMUST00000083426	ncrna:snoRNA chromosome:NCBIM37:7:104670318:104670426:1 gene:ENSMUSG00000065360		1.04153	1.01401	1.02714	+0.5s	+0.5s	+0.5s	Gene
33993	10519484	Steap2	0.0156412	8.19493	7.73514	7.583	0.0065497	0.0267704	2.18378	1.52831	1.52831	Islet+_Cxcr4+ up vs Neg	0.350258	0.215251	0.667055	1.11122	1.11122	Islet+_Cxcr4- up vs Neg	0.0222032	0.0681966	1.65358	1.37535	1.37535	Islet+_Cxcr4+ up vs Islet+_Cxcr4-	+	25	chr5:5667756-5668082	AK141701	Steap2	six transmembrane epithelial antigen of prostate 2	5 A1|5	74051	AK141701	AK141701	Mus musculus 9 days embryo whole body cDNA, RIKEN full-length enriched library, clone:D030031H17 product:hypothetical protein, full insert sequence.		1.07102	1.07772	1.00626	-0.5s	-0.5s	+0.5s	Gene
14540	10534014	5930412G12Rik	0.0320951	7.90993	7.45067	7.697	0.147476	0.200984	0.831279	1.15904	1.15904	Islet+_Cxcr4+ up vs Neg	0.102803	0.000970861	3.01284	0.84304	-1.18618	Islet+_Cxcr4- down vs Neg	0.0115631	0.0517956	1.93693	1.37483	1.37483	Islet+_Cxcr4+ up vs Islet+_Cxcr4-	-	27	chr5:129085003-129106562	NR_015517	5930412G12Rik	RIKEN cDNA 5930412G12 gene	5|5	319616	NR_015517	NR_015517	Mus musculus RIKEN cDNA 5930412G12 gene (5930412G12Rik), non-coding RNA.		1.04375	1.01883	1.02446	+0.5s	+0.5s	+0.5s	Gene
15722	10584382	Olfr893	0.0908691	5.74384	5.28508	5.47488	0.164925	0.075266	1.1234	1.20494	1.20494	Islet+_Cxcr4+ up vs Neg	0.307189	0.541993	0.512594	0.876727	-1.14061	Islet+_Cxcr4- down vs Neg	0.0357197	0.134128	1.44709	1.37436	1.37436	Islet+_Cxcr4+ up vs Islet+_Cxcr4-	+	25	chr9:38016640-38017578	NM_146336	Olfr893	olfactory receptor 893	9 A5|9	258333	NM_146336	NM_146336	Mus musculus olfactory receptor 893 (Olfr893), mRNA.		1.1365	1.50583	1.71137	-1s	+3s	-3s	Gene
3172	10464251	Atrnl1	0.0088723	10.2098	9.75104	9.84309	0.0110733	0.00807167	2.09304	1.2894	1.2894	Islet+_Cxcr4+ up vs Neg	0.398293	0.111299	0.953509	0.938186	-1.06589	Islet+_Cxcr4- down vs Neg	0.00397093	0.0202484	2.40111	1.37435	1.37435	Islet+_Cxcr4+ up vs Islet+_Cxcr4-	+	31	chr19:57685535-58207833	NM_181415	Atrnl1	attractin like 1	19 D2|19	226255	NM_181415	NM_181415	Mus musculus attractin like 1 (Atrnl1), mRNA.		1.04885	1.08145	1.13428	+0.5s	-0.5s	+1s	Gene
31575	10398121	Bdkrb1	0.0401035	6.41015	5.95203	5.96366	0.027262	0.0160383	1.79484	1.36272	1.36272	Islet+_Cxcr4+ up vs Neg	0.942239	0.900732	0.0454044	0.991976	-1.00809	Islet+_Cxcr4- down vs Neg	0.0247139	0.0734919	1.60706	1.37374	1.37374	Islet+_Cxcr4+ up vs Islet+_Cxcr4-	+	25	chr12:106842301-106843638	NM_007539	Bdkrb1	bradykinin receptor, beta 1	12|12 F1	12061	NM_007539	NM_007539	Mus musculus bradykinin receptor, beta 1 (Bdkrb1), mRNA.		1.09435	1.19159	1.08885	+1s	+1s	-0.5s	Gene
29479	10431874	Slc38a1	0.200177	11.2799	10.8218	11.059	0.358366	0.0296301	1.52827	1.16541	1.16541	Islet+_Cxcr4+ up vs Neg	0.326495	0.0403198	1.39448	0.848386	-1.17871	Islet+_Cxcr4- down vs Neg	0.0847311	0.0120226	1.92	1.37368	1.37368	Islet+_Cxcr4+ up vs Islet+_Cxcr4-	-	36	chr15:96405106-96473344	NM_001166456	Slc38a1	solute carrier family 38, member 1	15 F1|15	105727	NM_001166456	NM_001166456	Mus musculus solute carrier family 38, member 1 (Slc38a1), transcript variant 2, mRNA.		1.10077	1.18261	1.07434	-0.5s	-1s	+0.5s	Gene
3411	10608709	Mus musculus RIKEN cDNA 2610200G18 gene (2610200G18Rik), mRNA	0.231157	11.5338	11.0761	11.1298	0.167687	0.0468341	1.32944	1.32325	1.32325	Islet+_Cxcr4+ up vs Neg	0.841804	0.748708	0.125688	0.963481	-1.0379	Islet+_Cxcr4- down vs Neg	0.125819	0.12513	0.902639	1.3734	1.3734	Islet+_Cxcr4+ up vs Islet+_Cxcr4-	---	56	---:0-0	---	---	---	---	---	---	NM_025998.1	Mus musculus RIKEN cDNA 2610200G18 gene (2610200G18Rik), mRNA		1.05531	1.10671	1.0487	+0.5s	+1s	-0.5s	Gene
11505	10506254	Raver2	0.0508598	9.73101	9.27345	9.61699	0.473702	0.110394	0.957055	1.08224	1.08224	Islet+_Cxcr4+ up vs Neg	0.0608844	0.0197176	1.70515	0.788106	-1.26886	Islet+_Cxcr4- down vs Neg	0.0220317	0.00523001	2.2815	1.37322	1.37322	Islet+_Cxcr4+ up vs Islet+_Cxcr4-	+	36	chr4:100741643-100824975	NM_183024	Raver2	ribonucleoprotein, PTB-binding 2	4 C6|4	242570	NM_183024	NM_183024	Mus musculus ribonucleoprotein, PTB-binding 2 (Raver2), mRNA.		1.05831	1.04535	1.0124	+0.5s	+0.5s	+0.5s	Gene
7160	10527148	Slc29a4	0.0733576	7.90071	7.44316	7.70591	0.266648	0.216177	0.665191	1.14457	1.14457	Islet+_Cxcr4+ up vs Neg	0.149702	0.289693	0.824772	0.833497	-1.19976	Islet+_Cxcr4- down vs Neg	0.0281998	0.0499658	1.54975	1.37321	1.37321	Islet+_Cxcr4+ up vs Islet+_Cxcr4-	+	47	chr5:143181321-143196158	NM_146257	Slc29a4	solute carrier family 29 (nucleoside transporters), member 4	5 G2|5	243328	NM_146257	NM_146257	Mus musculus solute carrier family 29 (nucleoside transporters), member 4 (Slc29a4), mRNA.		2.17037	2.71536	1.25111	-6s	-6s	+2s	Gene
7792	10417807	Kcnk16	0.00182126	7.22097	6.76391	8.00233	0.0063783	0.0282292	2.1953	0.581818	-1.71875	Islet+_Cxcr4+ down vs Neg	0.000634524	0.0261706	3.19755	0.423837	-2.3594	Islet+_Cxcr4- down vs Neg	0.0535433	0.0275727	1.55952	1.37274	1.37274	Islet+_Cxcr4+ up vs Islet+_Cxcr4-	-	25	chr14:21080598-21088354	NM_029006	Kcnk16	potassium channel, subfamily K, member 16	14 B|14	74571	NM_029006	NM_029006	Mus musculus potassium channel, subfamily K, member 16 (Kcnk16), mRNA.		1.04029	1.10412	1.06135	---	---	---	mRNA Only
6688	10466745	Tjp2	0.0253942	9.54891	9.09199	9.24799	0.0491607	0.0702006	1.30838	1.23193	1.23193	Islet+_Cxcr4+ up vs Neg	0.249464	0.357782	0.602992	0.89751	-1.11419	Islet+_Cxcr4- down vs Neg	0.00968683	0.0381189	2.01382	1.37261	1.37261	Islet+_Cxcr4+ up vs Islet+_Cxcr4-	-	25	chr19:24168996-24299444	NM_011597	Tjp2	tight junction protein 2	19 C1|19	21873	NM_011597	NM_011597	Mus musculus tight junction protein 2 (Tjp2), mRNA.		1.21377	1.22884	1.01241	-2s	-2s	+0.5s	Gene
30580	10567171	Snord14a	0.0875622	9.78198	9.32525	9.47404	0.120012	0.207051	0.920775	1.23793	1.23793	Islet+_Cxcr4+ up vs Neg	0.415047	0.414898	0.382059	0.902005	-1.10864	Islet+_Cxcr4- down vs Neg	0.0362003	0.142674	1.44129	1.37242	1.37242	Islet+_Cxcr4+ up vs Islet+_Cxcr4-	-	25	chr7:123476685-123476771	NR_028273	Snord14a	small nucleolar RNA, C/D box 14A	7 E1|7	100302592	NR_028273	NR_028273	Mus musculus small nucleolar RNA, C/D box 14A (Snord14a), small nucleolar RNA.		1.20192	1.02899	1.23676	-1s	+0.5s	-2s	Gene
7472	10577388	4930467E23Rik	0.351319	7.3046	6.84789	6.80279	0.202681	0.0104059	1.98272	1.41599	1.41599	Islet+_Cxcr4+ up vs Neg	0.901941	0.795986	0.0990946	1.03176	1.03176	Islet+_Cxcr4- up vs Neg	0.240854	0.0811208	1.09087	1.37241	1.37241	Islet+_Cxcr4+ up vs Islet+_Cxcr4-	-	39	chr8_random:374283-381170	NM_001039553	4930467E23Rik	RIKEN cDNA 4930467E23 gene	8 A1.3|8	626415	NM_001039553	NM_001039553	Mus musculus RIKEN cDNA 4930467E23 gene (4930467E23Rik), mRNA.		1.39438	1.56286	2.17922	-2s	+3s	-6s	Gene
33377	10409311	cdna:Genscan chromosome:NCBIM37:13:53491062:53516855:-1	0.168607	5.92694	5.47064	5.81685	0.628489	0.499606	0.301372	1.07929	1.07929	Islet+_Cxcr4+ up vs Neg	0.160102	0.382837	0.795603	0.78665	-1.27121	Islet+_Cxcr4- down vs Neg	0.079105	0.240799	1.1018	1.37201	1.37201	Islet+_Cxcr4+ up vs Islet+_Cxcr4-	-	25	chr13:53512739-53514421	---	---	---	---	---	---	GENSCAN00000018160	cdna:Genscan chromosome:NCBIM37:13:53491062:53516855:-1		1.2354	1.18101	1.04605	+2s	+1s	+0.5s	Gene
34121	10569494	Tnfrsf22	0.00919068	9.07156	8.61581	9.14409	0.568845	0.629703	0.245006	0.950971	-1.05156	Islet+_Cxcr4+ down vs Neg	0.00462213	0.0119506	2.33516	0.693381	-1.44221	Islet+_Cxcr4- down vs Neg	0.00910974	0.0358937	2.04049	1.3715	1.3715	Islet+_Cxcr4+ up vs Islet+_Cxcr4-	-	27	chr7:150820720-150835566	NM_023680	Tnfrsf22	tumor necrosis factor receptor superfamily, member 22	7 F5|7 69.57 cM	79202	NM_023680	NM_023680	Mus musculus tumor necrosis factor receptor superfamily, member 22 (Tnfrsf22), mRNA.		1.07758	1.14809	1.06543	+0.5s	+1s	-0.5s	Gene
11925	10472181	Galnt5	0.0817473	6.41672	5.96115	5.89885	0.0428002	0.0265268	1.57632	1.43184	1.43184	Islet+_Cxcr4+ up vs Neg	0.768343	0.530144	0.275606	1.04413	1.04413	Islet+_Cxcr4- up vs Neg	0.0651118	0.0364178	1.43869	1.37132	1.37132	Islet+_Cxcr4+ up vs Islet+_Cxcr4-	+	26	chr2:57850295-57898271	NM_172855	Galnt5	UDP-N-acetyl-alpha-D-galactosamine:polypeptide N-acetylgalactosaminyltransferase 5	2 C1.1|2	241391	NM_172855	NM_172855	Mus musculus UDP-N-acetyl-alpha-D-galactosamine:polypeptide N-acetylgalactosaminyltransferase 5 (Galnt5), mRNA.		1.36623	1.1485	1.18958	-2s	-1s	-1s	Gene
32586	10408798	Tcfap2a	0.0102862	6.64195	6.1868	7.29485	0.0344867	0.247481	1.46235	0.635999	-1.57233	Islet+_Cxcr4+ down vs Neg	0.00360817	0.024215	2.44271	0.463922	-2.15553	Islet+_Cxcr4- down vs Neg	0.106391	0.184924	0.973095	1.37092	1.37092	Islet+_Cxcr4+ up vs Islet+_Cxcr4-	-	41	chr13:40811044-40833510	NM_011547	Tcfap2a	transcription factor AP-2, alpha	13 A5-B1|13 25.0 cM	21418	NM_011547	NM_011547	Mus musculus transcription factor AP-2, alpha (Tcfap2a), transcript variant 1, mRNA.		1.04545	1.08248	1.03541	+0.5s	+0.5s	-0.5s	Gene
3774	10440151	Olfr187	0.0246735	4.92593	4.47104	4.59258	0.0353403	0.0786591	1.45173	1.25994	1.25994	Islet+_Cxcr4+ up vs Neg	0.362109	0.201641	0.695421	0.919208	-1.08789	Islet+_Cxcr4- down vs Neg	0.010194	0.0677286	1.99166	1.37068	1.37068	Islet+_Cxcr4+ up vs Islet+_Cxcr4-	-	21	chr16:59035606-59036601	NM_146322	Olfr187	olfactory receptor 187	16 C2|16	258319	NM_146322	NM_146322	Mus musculus olfactory receptor 187 (Olfr187), mRNA.		1.00394	1.16194	1.15737	+0.5s	+1s	-1s	Gene
6139	10491721	Spry1	0.0548601	9.01809	8.56454	9.13366	0.569778	0.439245	0.357293	0.923013	-1.08341	Islet+_Cxcr4+ down vs Neg	0.0252874	0.00917862	2.03722	0.674027	-1.48362	Islet+_Cxcr4- down vs Neg	0.0563782	0.0826201	1.24889	1.3694	1.3694	Islet+_Cxcr4+ up vs Islet+_Cxcr4-	+	29	chr3:37538869-37543520	NM_011896	Spry1	sprouty homolog 1 (Drosophila)	3 B|3	24063	NM_011896	NM_011896	Mus musculus sprouty homolog 1 (Drosophila) (Spry1), mRNA.		1.20791	1.12597	1.07278	-1s	-1s	-0.5s	Gene
16624	10364784	Reep6	0.00425292	9.81107	9.35763	10.8076	0.00959847	0.0155729	2.0178	0.501212	-1.99516	Islet+_Cxcr4+ down vs Neg	0.00159504	0.00556296	2.79723	0.366036	-2.73197	Islet+_Cxcr4- down vs Neg	0.139508	0.00738557	2.13162	1.3693	1.3693	Islet+_Cxcr4+ up vs Islet+_Cxcr4-	+	25	chr10:79792903-79799186	NM_139292	Reep6	receptor accessory protein 6	10 C1|10	70335	NM_139292	NM_139292	Mus musculus receptor accessory protein 6 (Reep6), mRNA.		1.14627	1.07679	1.06453	+1s	+0.5s	+0.5s	Gene
9765	10385052	Ranbp17	0.035347	9.69377	9.24182	9.2797	0.0275481	0.0145889	1.83598	1.33244	1.33244	Islet+_Cxcr4+ up vs Neg	0.800043	0.729406	0.137031	0.974083	-1.02661	Islet+_Cxcr4- down vs Neg	0.0195945	0.0365329	1.70787	1.36789	1.36789	Islet+_Cxcr4+ up vs Islet+_Cxcr4-	-	28	chr11:33112419-33404843	NM_023146	Ranbp17	RAN binding protein 17	11 A5|11	66011	NM_023146	NM_023146	Mus musculus RAN binding protein 17 (Ranbp17), mRNA.		1.08741	1.03418	1.05147	-0.5s	-0.5s	-0.5s	Gene
7896	10417912	Usp54	0.0234525	9.8859	9.43419	9.68151	0.13114	0.165967	0.882265	1.15219	1.15219	Islet+_Cxcr4+ up vs Neg	0.0788618	0.0210317	1.67713	0.842458	-1.187	Islet+_Cxcr4- down vs Neg	0.00834107	0.037754	2.07878	1.36766	1.36766	Islet+_Cxcr4+ up vs Islet+_Cxcr4-	-	30	chr14:21368140-21381396	NM_030180	Usp54	ubiquitin specific peptidase 54	14 A3|14	78787	NM_030180	NM_030180	Mus musculus ubiquitin specific peptidase 54 (Usp54), mRNA.		1.05953	1.29271	1.36966	-0.5s	+2s	-2s	Gene
30444	10542522	Plekha5	0.00920422	10.3279	9.87632	10.0559	0.0293559	0.0301066	1.5323	1.20749	1.20749	Islet+_Cxcr4+ up vs Neg	0.109337	0.0724787	1.13979	0.882945	-1.13257	Islet+_Cxcr4- down vs Neg	0.00324372	0.0276986	2.48896	1.36757	1.36757	Islet+_Cxcr4+ up vs Islet+_Cxcr4-	+	32	chr6:140372620-140545631	NM_144920	Plekha5	pleckstrin homology domain containing, family A member 5	6 G2|6	109135	NM_144920	NM_144920	Mus musculus pleckstrin homology domain containing, family A member 5 (Plekha5), mRNA.		1.01878	1.09754	1.11815	---	---	---	mRNA Only
5911	10416153	Gm10861	0.012799	7.53657	7.08551	7.26761	0.0392159	0.0906643	1.40654	1.20494	1.20494	Islet+_Cxcr4+ up vs Neg	0.125601	0.309427	0.901007	0.881415	-1.13454	Islet+_Cxcr4- down vs Neg	0.00454023	0.0116702	2.34292	1.36705	1.36705	Islet+_Cxcr4+ up vs Islet+_Cxcr4-	+	25	chr14:67916313-67916568	AK148586	Gm10861	predicted gene 10861	---	100093629	AK148586	AK148586	Mus musculus 2 days neonate sympathetic ganglion cDNA, RIKEN full-length enriched library, clone:7120411O20 product:hypothetical protein, full insert sequence.		1.00584	1.08503	1.07873	+0.5s	-0.5s	+0.5s	Gene
2861	10413989	Gm626	0.0224229	7.29225	6.84249	6.81942	0.0133632	0.0511351	1.87409	1.38783	1.38783	Islet+_Cxcr4+ up vs Neg	0.871298	0.846469	0.0723889	1.01611	1.01611	Islet+_Cxcr4- up vs Neg	0.0164635	0.0228574	1.78348	1.36582	1.36582	Islet+_Cxcr4+ up vs Islet+_Cxcr4-	+	25	chr14:34348626-34348720	XM_985917	Gm626	predicted gene 626	14 B|14	268729	XM_985917	XM_985917	PREDICTED: Mus musculus predicted gene 626 (Gm626), mRNA.		1.053	1.03191	1.02044	+0.5s	+0.5s	+0.5s	Gene
13709	10558049	Ppapdc1a	0.057135	7.55363	7.10394	7.15657	0.0465789	0.0056881	2.24503	1.31681	1.31681	Islet+_Cxcr4+ up vs Neg	0.7517	0.411118	0.386034	0.964177	-1.03715	Islet+_Cxcr4- down vs Neg	0.0299392	0.00717194	2.14436	1.36574	1.36574	Islet+_Cxcr4+ up vs Islet+_Cxcr4-	+	25	chr7:136400608-136534821	NM_001080963	Ppapdc1a	phosphatidic acid phosphatase type 2 domain containing 1A	7 F3|7	381925	NM_001080963	NM_001080963	Mus musculus phosphatidic acid phosphatase type 2 domain containing 1A (Ppapdc1a), mRNA.		1.01606	1.15554	1.13727	+0.5s	+1s	-1s	Gene
2708	10488378	Thbd	0.080469	8.04619	7.59653	7.55537	0.0444979	0.12048	1.35166	1.40524	1.40524	Islet+_Cxcr4+ up vs Neg	0.838809	0.709623	0.148972	1.02894	1.02894	Islet+_Cxcr4- up vs Neg	0.0594004	0.0642499	1.22621	1.36571	1.36571	Islet+_Cxcr4+ up vs Islet+_Cxcr4-	-	25	chr2:148230207-148233839	NM_009378	Thbd	thrombomodulin	2 G3|2 84.0 cM	21824	NM_009378	NM_009378	Mus musculus thrombomodulin (Thbd), mRNA.		6.33431	8.32076	1.3136	= -6s	= -6s	+2s	Gene
19780	10401343	Map3k9	0.051623	7.81177	7.36212	8.08786	0.275924	0.0219648	1.65827	0.825829	-1.2109	Islet+_Cxcr4+ down vs Neg	0.0198056	0.0130387	1.88477	0.604687	-1.65375	Islet+_Cxcr4- down vs Neg	0.0987979	0.0491648	1.30835	1.36571	1.36571	Islet+_Cxcr4+ up vs Islet+_Cxcr4-	-	40	chr12:82822576-82881994	NM_001174107	Map3k9	mitogen-activated protein kinase kinase kinase 9	12 D1|12	338372	NM_001174107	NM_001174107	Mus musculus mitogen-activated protein kinase kinase kinase 9 (Map3k9), transcript variant 1, mRNA.		1.0146	1.00123	1.01584	-0.5s	+0.5s	-0.5s	Gene
8706	10384266	Pkd1l1	9.77072e-07	7.27686	6.82751	8.73192	1.96636e-06	0.00484787	5.70634	0.36474	-2.74168	Islet+_Cxcr4+ down vs Neg	3.99174e-07	0.00418489	6.39884	0.267125	-3.74356	Islet+_Cxcr4- down vs Neg	0.0014839	0.00864429	2.8286	1.36543	1.36543	Islet+_Cxcr4+ up vs Islet+_Cxcr4-	-	55	chr11:8726778-8885476	ENSMUST00000154153	Pkd1l1	polycystic kidney disease 1 like 1	11 A2|11	171395	ENSMUST00000154153	ENSMUST00000154153	polycystin-1L1 gene:ENSMUSG00000046634		1.01857	1.00367	1.01485	+0.5s	+0.5s	+0.5s	Gene
5813	10575844	Cdh13	0.144836	8.11794	7.66898	8.50489	0.32278	0.330657	0.491093	0.764745	-1.30763	Islet+_Cxcr4+ down vs Neg	0.0588784	0.0145029	1.83855	0.560229	-1.78498	Islet+_Cxcr4- down vs Neg	0.2579	0.164282	0.78441	1.36506	1.36506	Islet+_Cxcr4+ up vs Islet+_Cxcr4-	+	30	chr8:120807645-121848821	NM_019707	Cdh13	cadherin 13	8 E1|8 64.0 cM	12554	NM_019707	NM_019707	Mus musculus cadherin 13 (Cdh13), mRNA.		1.08226	1.07967	1.16849	-0.5s	+0.5s	-1s	Gene
21029	10586306	Igdcc4	0.00317272	8.61507	8.16667	8.837	0.10357	0.215364	0.984766	0.857414	-1.1663	Islet+_Cxcr4+ down vs Neg	0.00115895	0.00486742	2.93594	0.628362	-1.59144	Islet+_Cxcr4- down vs Neg	0.00821931	0.0840166	2.08516	1.36452	1.36452	Islet+_Cxcr4+ up vs Islet+_Cxcr4-	+	47	chr9:64948753-64985749	NM_020043	Igdcc4	immunoglobulin superfamily, DCC subclass, member 4	9 C|9	56741	NM_020043	NM_020043	Mus musculus immunoglobulin superfamily, DCC subclass, member 4 (Igdcc4), mRNA.		1.08559	1.01736	1.06706	+0.5s	+0.5s	+0.5s	Gene
1489	10437384	Tcfap4	0.22506	9.35004	8.90235	9.2947	0.831049	0.727673	0.138064	1.0391	1.0391	Islet+_Cxcr4+ up vs Neg	0.165199	0.0688836	1.16188	0.761887	-1.31253	Islet+_Cxcr4- down vs Neg	0.121481	0.126171	0.915492	1.36386	1.36386	Islet+_Cxcr4+ up vs Islet+_Cxcr4-	-	28	chr16:4544661-4559720	NM_031182	Tcfap4	transcription factor AP4	16 A1|16 2.5 cM	83383	NM_031182	NM_031182	Mus musculus transcription factor AP4 (Tcfap4), mRNA.		1.014	1.13039	1.14622	+0.5s	-1s	+1s	Gene
19140	10400971	Six4	0.0932483	10.0226	9.57601	9.97623	0.808044	0.737133	0.132454	1.03266	1.03266	Islet+_Cxcr4+ up vs Neg	0.0709294	0.0682126	1.16614	0.757742	-1.31971	Islet+_Cxcr4- down vs Neg	0.0501032	0.183551	1.30013	1.36282	1.36282	Islet+_Cxcr4+ up vs Islet+_Cxcr4-	-	27	chr12:74201246-74214232	NM_011382	Six4	sine oculis-related homeobox 4 homolog (Drosophila)	12 C3|12	20474	NM_011382	NM_011382	Mus musculus sine oculis-related homeobox 4 homolog (Drosophila) (Six4), mRNA.		2.17749	2.5904	1.18963	+6s	+6s	-1s	Gene
9646	10360454	Opn3	0.200039	9.92754	9.48117	9.60836	0.202049	0.187725	0.726478	1.24762	1.24762	Islet+_Cxcr4+ up vs Neg	0.588912	0.318449	0.49696	0.915615	-1.09216	Islet+_Cxcr4- down vs Neg	0.0920502	0.0242386	1.61549	1.3626	1.3626	Islet+_Cxcr4+ up vs Islet+_Cxcr4-	-	25	chr1:177592552-177622721	NM_010098	Opn3	opsin 3	1|1 H3	13603	NM_010098	NM_010098	Mus musculus opsin 3 (Opn3), mRNA.		1.01877	1.03655	1.01745	-0.5s	-0.5s	+0.5s	Gene
10439	10579744	Large	0.0325086	11.173	10.7275	10.7395	0.0223621	0.0214023	1.66954	1.35049	1.35049	Islet+_Cxcr4+ up vs Neg	0.935351	0.872945	0.0590131	0.991717	-1.00835	Islet+_Cxcr4- down vs Neg	0.0200736	0.00607372	2.21655	1.36177	1.36177	Islet+_Cxcr4+ up vs Islet+_Cxcr4-	-	33	chr8:75338498-75876740	NM_010687	Large	like-glycosyltransferase	8 C1|8 34.0 cM	16795	NM_010687	NM_010687	Mus musculus like-glycosyltransferase (Large), mRNA.		1.08794	1.02511	1.11526	-0.5s	+0.5s	-1s	Gene
5741	10416023	Scara5	0.0372499	7.61332	7.16793	7.40883	0.16375	0.274994	0.785819	1.15227	1.15227	Islet+_Cxcr4+ up vs Neg	0.110845	0.163236	0.955284	0.846217	-1.18173	Islet+_Cxcr4- down vs Neg	0.013545	0.0405606	1.86822	1.36168	1.36168	Islet+_Cxcr4+ up vs Islet+_Cxcr4-	+	32	chr14:66285264-66383663	NM_028903	Scara5	scavenger receptor class A, member 5 (putative)	14 D1|14	71145	NM_028903	NM_028903	Mus musculus scavenger receptor class A, member 5 (putative) (Scara5), transcript variant 1, mRNA.		1.00292	1.0388	1.03577	+0.5s	+0.5s	-0.5s	Gene
1721	10547469	Wnk1	0.571326	10.9287	10.4836	10.6896	0.573384	0.111726	0.951846	1.18023	1.18023	Islet+_Cxcr4+ up vs Neg	0.626213	0.202247	0.694118	0.866902	-1.15353	Islet+_Cxcr4- down vs Neg	0.310121	0.15185	0.818585	1.36144	1.36144	Islet+_Cxcr4+ up vs Islet+_Cxcr4-	-	25	chr6:119912385-119913686	BC146009	Wnk1	WNK lysine deficient protein kinase 1	6 F1|6	232341	BC146009	BC146009	Mus musculus hereditary sensory neuropathy, type II, mRNA (cDNA clone MGC:175896 IMAGE:40131312), complete cds.		1.18878	1.28281	1.52498	+1s	-2s	+3s	Gene
9873	10419553	Rnase9	0.121177	5.00291	4.55815	4.81567	0.339451	0.135758	0.867235	1.13859	1.13859	Islet+_Cxcr4+ up vs Neg	0.203479	0.367224	0.69148	0.836526	-1.19542	Islet+_Cxcr4- down vs Neg	0.0488126	0.0930294	1.31147	1.36109	1.36109	Islet+_Cxcr4+ up vs Islet+_Cxcr4-	-	27	chr14:51658134-51661544	NM_183032	Rnase9	ribonuclease, RNase A family, 9 (non-active)	14|14 B-C1	328401	NM_183032	NM_183032	Mus musculus ribonuclease, RNase A family, 9 (non-active) (Rnase9), mRNA.		1.32556	1.32931	1.00283	+2s	+2s	-0.5s	Gene
34805	10569830	2310057J16Rik	0.00258745	8.48813	8.04432	9.42714	0.00647777	0.0206012	2.18857	0.521591	-1.91721	Islet+_Cxcr4+ down vs Neg	0.000953455	0.00678379	3.0207	0.38347	-2.60776	Islet+_Cxcr4- down vs Neg	0.101859	0.0139769	1.85459	1.36019	1.36019	Islet+_Cxcr4+ up vs Islet+_Cxcr4-	+	33	chr8:3587676-3609075	NM_001163749	2310057J16Rik	RIKEN cDNA 2310057J16 gene	8 A1.1|8	69697	NM_001163749	NM_001163749	Mus musculus RIKEN cDNA 2310057J16 gene (2310057J16Rik), transcript variant 1, mRNA.		1.06605	1.0336	1.03139	+0.5s	+0.5s	+0.5s	Gene
11357	10556076	Olfml1	0.194783	6.48232	6.03892	6.55182	0.803172	0.158263	0.800621	0.952965	-1.04936	Islet+_Cxcr4+ down vs Neg	0.10291	0.147024	0.987542	0.700812	-1.42692	Islet+_Cxcr4- down vs Neg	0.147582	0.147356	0.831632	1.3598	1.3598	Islet+_Cxcr4+ up vs Islet+_Cxcr4-	+	26	chr7:114710960-114734608	NM_172907	Olfml1	olfactomedin-like 1	7 E3|7	244198	NM_172907	NM_172907	Mus musculus olfactomedin-like 1 (Olfml1), mRNA.		1.02716	1.03294	1.00563	-0.5s	-0.5s	+0.5s	Gene
8721	10578572	Stox2	9.75525e-05	10.4172	9.97386	9.42075	3.13891e-05	0.00106918	4.50322	1.99509	1.99509	Islet+_Cxcr4+ up vs Neg	0.000827571	0.0354921	3.08219	1.46725	1.46725	Islet+_Cxcr4- up vs Neg	0.00257499	0.0463633	2.58922	1.35975	1.35975	Islet+_Cxcr4+ up vs Islet+_Cxcr4-	-	25	chr8:48269751-48269962	NM_001114311	Stox2	storkhead box 2	8 B1.1|8	71069	NM_001114311	NM_001114311	Mus musculus storkhead box 2 (Stox2), transcript variant 1, mRNA.		1.06825	1.07422	1.14754	+0.5s	-0.5s	+1s	Gene
274	10606182	Mir421	0.0805168	5.47273	5.0294	4.99902	0.0459133	0.0103389	1.98553	1.38868	1.38868	Islet+_Cxcr4+ up vs Neg	0.877399	0.70848	0.149672	1.02128	1.02128	Islet+_Cxcr4- up vs Neg	0.0571469	0.0550169	1.2595	1.35974	1.35974	Islet+_Cxcr4+ up vs Islet+_Cxcr4-	-	25	chrX:100768254-100768338	NR_030558	Mir421	microRNA 421	X|X	100124494	NR_030558	NR_030558	Mus musculus microRNA 421 (Mir421), microRNA.		1.28687	1.06274	1.21089	+2s	+0.5s	+1s	Gene
23844	10513256	Lpar1	0.0819897	9.47582	9.03296	9.51834	0.832401	0.740157	0.130676	0.970961	-1.02991	Islet+_Cxcr4+ down vs Neg	0.0450829	0.0342427	1.46543	0.714311	-1.39995	Islet+_Cxcr4- down vs Neg	0.0609066	0.00333584	2.47679	1.3593	1.3593	Islet+_Cxcr4+ up vs Islet+_Cxcr4-	-	32	chr4:58447856-58566391	NM_010336	Lpar1	lysophosphatidic acid receptor 1	4 B3|4 16.0 cM	14745	NM_010336	NM_010336	Mus musculus lysophosphatidic acid receptor 1 (Lpar1), transcript variant 1, mRNA.		1.0245	1.02485	1.00034	-0.5s	-0.5s	-0.5s	Gene
7391	10382935	Tnrc6c	0.0998829	10.6906	10.249	10.352	0.101934	0.00669384	2.17432	1.26459	1.26459	Islet+_Cxcr4+ up vs Neg	0.578769	0.263754	0.578801	0.931098	-1.074	Islet+_Cxcr4- down vs Neg	0.0455261	0.0110314	1.95737	1.35817	1.35817	Islet+_Cxcr4+ up vs Islet+_Cxcr4-	+	40	chr11:117562076-117623898	NM_198022	Tnrc6c	trinucleotide repeat containing 6C	11 E2|11	217351	NM_198022	NM_198022	Mus musculus trinucleotide repeat containing 6C (Tnrc6c), mRNA.		1.00776	1.05558	1.04745	+0.5s	-0.5s	+0.5s	Gene
8017	10528038	Adam22	0.155307	8.20097	7.7595	8.0076	0.359199	0.213773	0.670047	1.14343	1.14343	Islet+_Cxcr4+ up vs Neg	0.249916	0.213221	0.67117	0.842007	-1.18764	Islet+_Cxcr4- down vs Neg	0.063994	0.00463633	2.33383	1.35798	1.35798	Islet+_Cxcr4+ up vs Islet+_Cxcr4-	-	38	chr5:8077839-8368081	NM_001007220	Adam22	a disintegrin and metallopeptidase domain 22	5 A1|5 0.0 cM	11496	NM_001007220	NM_001007220	Mus musculus a disintegrin and metallopeptidase domain 22 (Adam22), transcript variant 1, mRNA.		1.09824	1.01801	1.11802	-0.5s	+0.5s	-1s	Gene
18522	10449807	Ephx3	0.00992383	7.79716	7.35622	7.28481	0.00497084	0.0505093	2.30357	1.42637	1.42637	Islet+_Cxcr4+ up vs Neg	0.568947	0.485787	0.313554	1.05074	1.05074	Islet+_Cxcr4- up vs Neg	0.00985506	0.0667571	2.00634	1.35749	1.35749	Islet+_Cxcr4+ up vs Islet+_Cxcr4-	-	28	chr17:32320715-32326408	NM_001033163	Ephx3	epoxide hydrolase 3	17 B1|17	71932	NM_001033163	NM_001033163	Mus musculus epoxide hydrolase 3 (Ephx3), mRNA.		1.37799	1.1687	1.17908	+2s	+1s	+1s	Gene
6827	10417004	Dzip1	0.00094403	9.55725	9.11679	9.30786	0.00572965	0.0391742	2.24187	1.18871	1.18871	Islet+_Cxcr4+ up vs Neg	0.0183093	0.15041	1.73733	0.875955	-1.14161	Islet+_Cxcr4- down vs Neg	0.000311483	0.0301763	3.50657	1.35704	1.35704	Islet+_Cxcr4+ up vs Islet+_Cxcr4-	-	33	chr14:119272144-119282970	NM_025943	Dzip1	DAZ interacting protein 1	14 E4|14	66573	NM_025943	NM_025943	Mus musculus DAZ interacting protein 1 (Dzip1), mRNA.		1.28763	1.24983	1.03025	+2s	+2s	+0.5s	Gene
27038	10394809	Gm4983	0.556093	10.3496	9.90916	9.80354	0.324403	0.00390471	2.40841	1.46011	1.46011	Islet+_Cxcr4+ up vs Neg	0.842413	0.534104	0.272374	1.07596	1.07596	Islet+_Cxcr4- up vs Neg	0.419925	0.117861	0.92863	1.35703	1.35703	Islet+_Cxcr4+ up vs Islet+_Cxcr4-	+	25	chr12:18779275-18779468	XR_106691	Gm4983	predicted gene 4983	12 A1.2|12	245297	XR_106691	ENSMUST00000140360	cdna:known chromosome:NCBIM37:12:20881501:20927123:-1 gene:ENSMUSG00000085642		3.44862	1.4271	2.41653	= -6s	-2s	-6s	Gene
27053	10394816	Gm4983	0.556093	10.3496	9.90916	9.80354	0.324403	0.00390471	2.40841	1.46011	1.46011	Islet+_Cxcr4+ up vs Neg	0.842413	0.534104	0.272374	1.07596	1.07596	Islet+_Cxcr4- up vs Neg	0.419925	0.117861	0.92863	1.35703	1.35703	Islet+_Cxcr4+ up vs Islet+_Cxcr4-	+	25	chr12:18779275-18779468	XR_106691	Gm4983	predicted gene 4983	12 A1.2|12	245297	XR_106691	ENSMUST00000140360	cdna:known chromosome:NCBIM37:12:20881501:20927123:-1 gene:ENSMUSG00000085642		1.226	1.13982	1.0756	---	---	---	mRNA Only
9652	10384883	4931440F15Rik	0.147437	6.64056	6.20057	6.43601	0.323606	0.321484	0.492841	1.15233	1.15233	Islet+_Cxcr4+ up vs Neg	0.262123	0.243379	0.613717	0.849428	-1.17726	Islet+_Cxcr4- down vs Neg	0.0600438	0.154472	1.22153	1.3566	1.3566	Islet+_Cxcr4+ up vs Islet+_Cxcr4-	-	15	chr11:29722395-29725668	NM_176829	4931440F15Rik	RIKEN cDNA 4931440F15 gene	11 A3.3|11	216622	NM_176829	NM_176829	Mus musculus RIKEN cDNA 4931440F15 gene (4931440F15Rik), mRNA.		1.03891	1.03661	1.00222	-0.5s	-0.5s	-0.5s	Gene
7345	10502805	Ptgfr	0.129223	6.64999	6.21067	6.97885	0.341233	0.427703	0.466949	0.796165	-1.25602	Islet+_Cxcr4+ down vs Neg	0.0522843	0.0622507	1.28163	0.587156	-1.70312	Islet+_Cxcr4- down vs Neg	0.216631	0.102636	0.9887	1.35597	1.35597	Islet+_Cxcr4+ up vs Islet+_Cxcr4-	-	27	chr3:151461574-151500590	NM_008966	Ptgfr	prostaglandin F receptor	3 H3|3 75.8 cM	19220	NM_008966	NM_008966	Mus musculus prostaglandin F receptor (Ptgfr), mRNA.		1.05212	1.01924	1.03226	+0.5s	+0.5s	+0.5s	Gene
15318	10508797	Gm10151	0.0206167	8.89308	8.45443	8.3653	0.00982491	0.108746	2.00767	1.44171	1.44171	Islet+_Cxcr4+ up vs Neg	0.552754	0.279108	0.554228	1.06373	1.06373	Islet+_Cxcr4- up vs Neg	0.0212862	0.0778558	1.6719	1.35533	1.35533	Islet+_Cxcr4+ up vs Islet+_Cxcr4-	+	25	chr4:132644035-132644830	ENSMUST00000084243	Gm10151	predicted gene 10151	---	791321	ENSMUST00000084243	ENSMUST00000084243	Putative uncharacterized protein gene:ENSMUSG00000066041		1.16757	1.06018	1.23783	---	---	---	mRNA Only
17473	10474936	Spint1	0.000697019	8.36528	7.92698	9.39642	0.00171666	0.00757558	2.76532	0.489325	-2.04363	Islet+_Cxcr4+ down vs Neg	0.000260882	0.0089183	3.58356	0.361123	-2.76914	Islet+_Cxcr4- down vs Neg	0.0626839	0.18161	1.20284	1.35501	1.35501	Islet+_Cxcr4+ up vs Islet+_Cxcr4-	+	36	chr2:119063141-119710210	NM_016907	Spint1	serine protease inhibitor, Kunitz type 1	2 E5|2	20732	NM_016907	NM_016907	Mus musculus serine protease inhibitor, Kunitz type 1 (Spint1), mRNA.		1.08794	1.11302	1.2109	-0.5s	+1s	-1s	Gene
23538	10587503	Sh3bgrl2	0.331758	9.28158	8.84333	9.06977	0.460061	0.441228	0.355337	1.15813	1.15813	Islet+_Cxcr4+ up vs Neg	0.431186	0.0729271	1.13711	0.854741	-1.16994	Islet+_Cxcr4- down vs Neg	0.153621	0.139302	0.856043	1.35495	1.35495	Islet+_Cxcr4+ up vs Islet+_Cxcr4-	+	24	chr9:83441937-83493899	NM_172507	Sh3bgrl2	SH3 domain binding glutamic acid-rich protein like 2	9 E2|9	212531	NM_172507	NM_172507	Mus musculus SH3 domain binding glutamic acid-rich protein like 2 (Sh3bgrl2), mRNA.		1.11491	1.08045	1.0319	+1s	+0.5s	+0.5s	Gene
5988	10575976	Crispld2	0.239168	7.79464	7.35652	7.67278	0.624384	0.693955	0.204548	1.08813	1.08813	Islet+_Cxcr4+ up vs Neg	0.229094	0.0903072	1.04428	0.803148	-1.2451	Islet+_Cxcr4- down vs Neg	0.113036	0.123767	0.946783	1.35484	1.35484	Islet+_Cxcr4+ up vs Islet+_Cxcr4-	+	32	chr8:122516376-122575719	NM_030209	Crispld2	cysteine-rich secretory protein LCCL domain containing 2	8 E1|8	78892	NM_030209	NM_030209	Mus musculus cysteine-rich secretory protein LCCL domain containing 2 (Crispld2), mRNA.		1.0143	1.00086	1.01517	-0.5s	+0.5s	-0.5s	Gene
9825	10360563	Smyd3	0.0547244	8.99195	8.55406	8.95594	0.824306	0.737297	0.132358	1.02528	1.02528	Islet+_Cxcr4+ up vs Neg	0.0413126	0.0395667	1.40267	0.756873	-1.32123	Islet+_Cxcr4- down vs Neg	0.0303499	0.000752727	3.12336	1.35462	1.35462	Islet+_Cxcr4+ up vs Islet+_Cxcr4-	-	27	chr1:180885162-181448134	NM_027188	Smyd3	SET and MYND domain containing 3	1 H3|1 97.59 cM	69726	NM_027188	NM_027188	Mus musculus SET and MYND domain containing 3 (Smyd3), mRNA.		1.01445	1.00053	1.01499	-0.5s	+0.5s	-0.5s	Gene
[truncated: 27,660 more rows]
